# Supplementary material for: Altered behaviour and immune response in mice with NHLRC2 p.Asp148Tyr variant
Source: Brain Behav Immun Health. 2025 May 22;46:101020. doi: 10.1016/j.bbih.2025.101020 (PMC12159220; doi:10.1016/j.bbih.2025.101020)
Supplement: Multimedia component 2 [file mmc2.xlsx]

## Sheet: Content
Sheet name	Data
FINCA vs WT DEGs	Differentially expressed genes between FINCA and WT mESCs
KO vs WT DEGs	Differentially expressed genes between Nhlrc2 KO and WT mESCs
gProfiler version	Information of the gProfiler version used pathway and gene enrichment analysis.
gProfiler FINCA vs WT	Pathway and gene enrichment analysis of FINCA DEGs
gProfiler expression high FINCA	Pathway and gene enrichment analysis of DEGs with increased expression due to FINCA variant
gProfiler expression low FINCA	Pathway and gene enrichment analysis of DEGs with decreased expression due to FINCA variant
gProfiler KO vs WT	Pathway and gene enrichment analysis of Nhlrc2 KO DEGs

## Sheet: FINCA vs WT DEGs
		description	chr	start	end	length	sequence	FINCA1	FINCA2	FINCA3	FINCA4	wt1	wt2	wt3	wt4	baseMean	log2FoldChange	lfcSE	stat	pvalue	padj
ENSMUSG00000025839	Pramel7	PRAME like 7 [Source:MGI Symbol;Acc:MGI:2156391]	2	87489086	87497093	8007	NA	90	136	144	143	1351	747	997	1240	582.08	-3.02	0.13	-22.49	5.323e-112	9.897e-108
ENSMUSG00000025838	Pramel6	PRAME like 6 [Source:MGI Symbol;Acc:MGI:2156390]	2	87506564	87510872	4308	NA	56	100	76	104	959	417	665	719	368.36	-2.97	0.17	-17.39	9.276e-68	8.623e-64
ENSMUSG00000070837	Aurkc	aurora kinase C [Source:MGI Symbol;Acc:MGI:1321119]	7	6995299	7003091	7792	NA	146	220	211	182	994	942	1262	1140	627.8	-2.49	0.15	-17.15	6.693e-66	4.148e-62
ENSMUSG00000093847	Eif1ad15	eukaryotic translation initiation factor 1A domain containing 15 [Source:MGI Symbol;Acc:MGI:3648085]	12	88320121	88324026	3905	NA	37	69	45	53	443	231	369	545	211.31	-2.89	0.17	-17.11	1.339e-65	6.223e-62
ENSMUSG00000079029	Eif1ad7	eukaryotic translation initiation factor 1A domain containing 7 [Source:MGI Symbol;Acc:MGI:3648257]	12	88270639	88274500	3861	NA	22	40	18	30	368	210	291	463	170.69	-3.53	0.21	-17.04	4.490e-65	1.670e-61
ENSMUSG00000048960	Prex2	phosphatidylinositol-3,4,5-trisphosphate-dependent Rac exchange factor 2 [Source:MGI Symbol;Acc:MGI:1923385]	1	10993464	11303681	310217	NA	68	135	107	99	442	359	541	540	277.75	-2.17	0.14	-15.81	2.539e-56	7.868e-53
ENSMUSG00000044835	Ankrd45	ankyrin repeat domain 45 [Source:MGI Symbol;Acc:MGI:1921094]	1	161142690	161170498	27808	NA	149	211	172	200	794	694	951	896	499.6	-2.15	0.14	-15.34	4.199e-53	1.115e-49
ENSMUSG00000035000	Dpp4	dipeptidylpeptidase 4 [Source:MGI Symbol;Acc:MGI:94919]	2	62330072	62412231	82159	NA	162	215	172	189	972	932	1311	1007	614.17	-2.48	0.17	-14.88	4.330e-50	1.006e-46
ENSMUSG00000110097	Zscan4a	zinc finger and SCAN domain containing 4A [Source:MGI Symbol;Acc:MGI:3708481]	7	10794241	10799057	4816	NA	7	37	20	20	239	128	218	317	115.24	-3.38	0.24	-14.01	1.352e-44	2.793e-41
ENSMUSG00000022679	Mpv17l	Mpv17 transgene, kidney disease mutant-like [Source:MGI Symbol;Acc:MGI:2135951]	16	13903160	13949619	46459	NA	294	468	435	418	1055	722	1113	1182	689.64	-1.28	0.09	-13.86	1.115e-43	2.073e-40
ENSMUSG00000020176	Grb10	growth factor receptor bound protein 10 [Source:MGI Symbol;Acc:MGI:103232]	11	11930507	12038683	108176	NA	1063	2044	1516	1593	671	465	724	852	1089.67	1.24	0.09	13.81	2.219e-43	3.751e-40
ENSMUSG00000046133	C130073F10Rik	RIKEN cDNA C130073F10 gene [Source:MGI Symbol;Acc:MGI:3045359]	4	101890019	101893789	3770	NA	54	60	40	56	372	309	594	404	230.27	-2.93	0.21	-13.66	1.853e-42	2.871e-39
ENSMUSG00000036466	Megf11	multiple EGF-like-domains 11 [Source:MGI Symbol;Acc:MGI:1920951]	9	64385625	64709205	323580	NA	29	31	53	34	253	185	248	304	137.77	-2.69	0.2	-13.62	3.218e-42	4.602e-39
ENSMUSG00000055629	B4galnt4	beta-1,4-N-acetyl-galactosaminyl transferase 4 [Source:MGI Symbol;Acc:MGI:2652891]	7	141061103	141072400	11297	NA	996	1610	1123	1110	438	321	496	599	824.06	1.45	0.11	13.48	1.989e-41	2.641e-38
ENSMUSG00000042684	Npl	N-acetylneuraminate pyruvate lyase [Source:MGI Symbol;Acc:MGI:1921341]	1	153503014	153550045	47031	NA	189	297	284	260	862	644	863	831	518.08	-1.6	0.12	-13.43	3.934e-41	4.876e-38
ENSMUSG00000075610	Tmem92	transmembrane protein 92 [Source:MGI Symbol;Acc:MGI:3034723]	11	94777216	94782703	5487	NA	12	17	9	17	226	92	169	230	90.32	-3.61	0.27	-13.41	5.150e-41	5.984e-38
ENSMUSG00000032204	Aqp9	aquaporin 9 [Source:MGI Symbol;Acc:MGI:1891066]	9	71110658	71168682	58024	NA	37	30	27	31	235	211	324	271	143.38	-2.99	0.23	-13.17	1.329e-39	1.454e-36
ENSMUSG00000070619	Pramel31	PRAME like 31 [Source:MGI Symbol;Acc:MGI:3651680]	4	144357941	144364419	6478	NA	10	12	12	13	158	92	134	190	73.87	-3.54	0.27	-13.14	1.831e-39	1.891e-36
ENSMUSG00000026701	Prdx6	peroxiredoxin 6 [Source:MGI Symbol;Acc:MGI:894320]	1	161240111	161251219	11108	NA	1904	3393	2877	2605	8628	5166	7371	6867	4718.21	-1.34	0.1	-13.14	1.937e-39	1.895e-36
ENSMUSG00000054272	Zscan4c	zinc finger and SCAN domain containing 4C [Source:MGI Symbol;Acc:MGI:2685243]	7	11005744	11010547	4803	NA	5	7	7	13	148	77	146	160	66.54	-3.98	0.31	-12.73	4.012e-37	3.730e-34
ENSMUSG00000045009	Prrt3	proline-rich transmembrane protein 3 [Source:MGI Symbol;Acc:MGI:2444810]	6	113493638	113501931	8293	NA	20	45	40	33	424	285	406	209	180.64	-3.27	0.26	-12.57	3.104e-36	2.748e-33
ENSMUSG00000010592	Dazl	deleted in azoospermia-like [Source:MGI Symbol;Acc:MGI:1342328]	17	50279394	50293636	14242	NA	646	780	771	863	4033	1634	2999	3198	1781.82	-1.84	0.15	-12.34	5.408e-35	4.571e-32
ENSMUSG00000026123	Plekhb2	pleckstrin homology domain containing, family B (evectins) member 2 [Source:MGI Symbol;Acc:MGI:2385825]	1	34849975	34879580	29605	NA	1034	1847	1764	1574	599	443	723	822	1077.99	1.32	0.11	12.28	1.111e-34	8.980e-32
ENSMUSG00000046160	Olig1	oligodendrocyte transcription factor 1 [Source:MGI Symbol;Acc:MGI:1355334]	16	91269771	91271933	2162	NA	467	906	548	760	229	139	247	258	434.58	1.67	0.14	12.26	1.490e-34	1.155e-31
ENSMUSG00000078511	Pramel16	PRAME like 16 [Source:MGI Symbol;Acc:MGI:3649968]	4	143948579	143951016	2437	NA	2	8	13	17	174	82	133	185	72.15	-3.77	0.31	-12.11	9.772e-34	7.268e-31
ENSMUSG00000108337	Gm4971	predicted gene 4971 [Source:MGI Symbol;Acc:MGI:3643321]	7	73685493	73686601	1108	NA	3	13	7	14	133	82	124	208	68.5	-3.82	0.32	-11.96	5.554e-33	3.972e-30
ENSMUSG00000030246	Ldhb	lactate dehydrogenase B [Source:MGI Symbol;Acc:MGI:96763]	6	142490248	142507957	17709	NA	6653	11572	10307	8379	3974	3010	4416	5769	6617.21	1.16	0.1	11.84	2.318e-32	1.596e-29
ENSMUSG00000072905	Eif1ad3	eukaryotic translation initiation factor 1A domain containing 3 [Source:MGI Symbol;Acc:MGI:3780185]	12	87874071	87877859	3788	NA	1	13	9	19	123	96	160	182	71.87	-3.7	0.31	-11.81	3.404e-32	2.260e-29
ENSMUSG00000031558	Slit2	slit guidance ligand 2 [Source:MGI Symbol;Acc:MGI:1315205]	5	47983137	48307733	324596	NA	502	834	709	560	297	116	179	224	419.23	1.75	0.15	11.59	4.641e-31	2.975e-28
ENSMUSG00000033191	Tie1	tyrosine kinase with immunoglobulin-like and EGF-like domains 1 [Source:MGI Symbol;Acc:MGI:99906]	4	118471190	118490061	18871	NA	9	22	9	16	141	81	130	127	64.09	-3.05	0.26	-11.54	8.720e-31	5.404e-28
ENSMUSG00000090714	Zscan4d	zinc finger and SCAN domain containing 4D [Source:MGI Symbol;Acc:MGI:3645954]	7	11161373	11166159	4786	NA	8	10	8	18	131	72	115	148	60.63	-3.33	0.29	-11.45	2.274e-30	1.364e-27
ENSMUSG00000038141	Tmem181a	transmembrane protein 181A [Source:MGI Symbol;Acc:MGI:1924356]	17	6256859	6308314	51455	NA	294	406	459	237	1609	894	1226	1419	790.93	-1.82	0.16	-11.44	2.601e-30	1.511e-27
ENSMUSG00000025491	Ifitm1	interferon induced transmembrane protein 1 [Source:MGI Symbol;Acc:MGI:1915963]	7	140967220	140969825	2605	NA	1534	2627	1946	1987	1268	685	1149	1134	1509.16	0.99	0.09	11.29	1.452e-29	8.181e-27
ENSMUSG00000109969	Zscan4-ps3	zinc finger and SCAN domain containing 4, pseudogene 3 [Source:MGI Symbol;Acc:MGI:3708489]	7	11609307	11614112	4805	NA	7	22	5	20	173	85	124	192	73.89	-3.35	0.3	-11.25	2.321e-29	1.269e-26
ENSMUSG00000031596	Slc7a2	solute carrier family 7 (cationic amino acid transporter, y+ system), member 2 [Source:MGI Symbol;Acc:MGI:99828]	8	40862395	40922308	59913	NA	53	74	60	60	227	161	215	273	136.25	-1.77	0.16	-11.22	3.319e-29	1.763e-26
ENSMUSG00000018774	Cd68	CD68 antigen [Source:MGI Symbol;Acc:MGI:88342]	11	69664212	69666153	1941	NA	361	520	472	465	174	128	221	213	316.36	1.37	0.12	11.1	1.196e-28	6.176e-26
ENSMUSG00000039269	2300002M23Rik	RIKEN cDNA 2300002M23 gene [Source:MGI Symbol;Acc:MGI:1916792]	17	35567449	35568952	1503	NA	268	402	348	324	159	81	140	166	232.27	1.37	0.12	11.09	1.347e-28	6.771e-26
ENSMUSG00000031950	Gabarapl2	gamma-aminobutyric acid (GABA) A receptor-associated protein-like 2 [Source:MGI Symbol;Acc:MGI:1890602]	8	111940702	111953612	12910	NA	1547	2423	1613	1803	4673	2917	4324	4494	2893.07	-1.09	0.1	-11.07	1.694e-28	8.290e-26
ENSMUSG00000020186	Csrp2	cysteine and glycine-rich protein 2 [Source:MGI Symbol;Acc:MGI:1202907]	10	110919788	110939622	19834	NA	1618	2555	2146	1985	1422	784	1271	1460	1621.04	0.82	0.07	11.02	3.231e-28	1.540e-25
ENSMUSG00000072419	Dppa2	developmental pluripotency associated 2 [Source:MGI Symbol;Acc:MGI:2157523]	16	48303907	48319723	15816	NA	258	521	369	389	1944	1000	1368	1112	845.52	-1.8	0.17	-10.82	2.676e-27	1.244e-24
ENSMUSG00000002033	Cd3g	CD3 antigen, gamma polypeptide [Source:MGI Symbol;Acc:MGI:88333]	9	44969571	44980431	10860	NA	52	101	82	87	262	166	293	376	168.82	-1.7	0.16	-10.81	3.225e-27	1.463e-24
ENSMUSG00000030669	Calca	calcitonin/calcitonin-related polypeptide, alpha [Source:MGI Symbol;Acc:MGI:2151253]	7	114631477	114636357	4880	NA	129	223	115	146	16	16	35	18	86.48	2.89	0.27	10.79	4.031e-27	1.784e-24
ENSMUSG00000022292	Rrm2b	ribonucleotide reductase M2 B (TP53 inducible) [Source:MGI Symbol;Acc:MGI:2155865]	15	37923951	37961318	37367	NA	420	675	613	528	212	183	250	308	393.22	1.28	0.12	10.77	4.803e-27	2.077e-24
ENSMUSG00000022048	Dpysl2	dihydropyrimidinase-like 2 [Source:MGI Symbol;Acc:MGI:1349763]	14	66802863	66868688	65825	NA	234	475	394	357	163	105	160	148	248.61	1.38	0.13	10.73	7.178e-27	3.033e-24
ENSMUSG00000028626	Col9a2	collagen, type IX, alpha 2 [Source:MGI Symbol;Acc:MGI:88466]	4	121039384	121055322	15938	NA	87	123	164	87	703	324	441	517	293.94	-2.04	0.19	-10.63	2.250e-26	9.297e-24
ENSMUSG00000070618	Pramel20	PRAME like 20 [Source:MGI Symbol;Acc:MGI:3525148]	4	143551699	143573798	22099	NA	7	26	13	17	187	68	122	223	76.31	-3.17	0.3	-10.6	3.077e-26	1.244e-23
ENSMUSG00000027074	Slc43a3	solute carrier family 43, member 3 [Source:MGI Symbol;Acc:MGI:1931054]	2	84936578	84958509	21931	NA	96	122	95	84	320	249	342	350	203.32	-1.61	0.15	-10.57	4.044e-26	1.600e-23
ENSMUSG00000034853	Acot11	acyl-CoA thioesterase 11 [Source:MGI Symbol;Acc:MGI:1913736]	4	106744554	106804998	60444	NA	98	221	174	158	520	344	496	444	298.02	-1.45	0.14	-10.52	7.006e-26	2.658e-23
ENSMUSG00000094649	Gm7102	predicted gene 7102 [Source:MGI Symbol;Acc:MGI:3648735]	19	61174685	61176309	1624	NA	7	12	5	9	91	56	95	127	47.54	-3.41	0.32	-10.52	6.893e-26	2.658e-23
ENSMUSG00000021765	Fst	follistatin [Source:MGI Symbol;Acc:MGI:95586]	13	114452289	114458951	6662	NA	329	517	382	461	129	110	184	192	284.94	1.52	0.14	10.48	1.110e-25	4.127e-23
ENSMUSG00000062369	Usp17lb	ubiquitin specific peptidase 17-like B [Source:MGI Symbol;Acc:MGI:3051498]	7	104840256	104842603	2347	NA	5	9	13	12	128	53	96	148	54.03	-3.35	0.32	-10.46	1.273e-25	4.640e-23
ENSMUSG00000036885	Arhgef26	Rho guanine nucleotide exchange factor (GEF) 26 [Source:MGI Symbol;Acc:MGI:1918053]	3	62338343	62462221	123878	NA	23	45	35	32	194	117	200	140	95.29	-2.23	0.22	-10.29	7.797e-25	2.788e-22
ENSMUSG00000035829	Ppp1r26	protein phosphatase 1, regulatory subunit 26 [Source:MGI Symbol;Acc:MGI:2685193]	2	28446799	28455508	8709	NA	113	207	192	147	430	269	442	437	270	-1.21	0.12	-10.16	2.946e-24	1.033e-21
ENSMUSG00000025328	Padi3	peptidyl arginine deiminase, type III [Source:MGI Symbol;Acc:MGI:1338891]	4	140785364	140810648	25284	NA	167	360	246	205	59	55	85	97	154.84	1.75	0.17	10.13	4.039e-24	1.391e-21
ENSMUSG00000112949	Gm21939	predicted gene, 21939 [Source:MGI Symbol;Acc:MGI:5439390]	12	87781142	87783915	2773	NA	4	10	10	18	143	72	82	134	56.36	-3.3	0.33	-10.1	5.772e-24	1.951e-21
ENSMUSG00000074489	Bglap3	bone gamma-carboxyglutamate protein 3 [Source:MGI Symbol;Acc:MGI:88155]	3	88368615	88372743	4128	NA	155	233	122	198	784	416	645	597	381.66	-1.72	0.17	-10.04	1.063e-23	3.530e-21
ENSMUSG00000023403	Stk31	serine threonine kinase 31 [Source:MGI Symbol;Acc:MGI:1924735]	6	49395603	49469501	73898	NA	195	315	239	274	844	466	614	678	440.3	-1.29	0.13	-9.93	3.003e-23	9.794e-21
ENSMUSG00000041789	2700046A07Rik	RIKEN cDNA 2700046A07 gene [Source:MGI Symbol;Acc:MGI:1919803]	18	62751673	62756347	4674	NA	11	12	22	9	124	78	88	175	61.79	-3.03	0.31	-9.91	3.849e-23	1.234e-20
ENSMUSG00000059498	Fcgr3	Fc receptor, IgG, low affinity III [Source:MGI Symbol;Acc:MGI:95500]	1	171051173	171064935	13762	NA	65	74	86	61	244	214	287	474	181.14	-2.01	0.2	-9.79	1.219e-22	3.842e-20
ENSMUSG00000096323	Gm20767	predicted gene, 20767 [Source:MGI Symbol;Acc:MGI:5434123]	13	120140245	120155335	15090	NA	2	18	19	19	139	82	107	237	72.56	-3.23	0.33	-9.78	1.358e-22	4.209e-20
ENSMUSG00000031246	Sh3bgrl	SH3-binding domain glutamic acid-rich protein like [Source:MGI Symbol;Acc:MGI:1930849]	X	109095364	109197873	102509	NA	103	245	152	175	41	32	49	63	104.15	1.9	0.2	9.74	2.037e-22	6.209e-20
ENSMUSG00000032946	Rasgrp2	RAS, guanyl releasing protein 2 [Source:MGI Symbol;Acc:MGI:1333849]	19	6399339	6415216	15877	NA	166	322	154	189	61	28	67	53	126.82	2.05	0.21	9.73	2.206e-22	6.615e-20
ENSMUSG00000082454	Gm12183	predicted gene 12183 [Source:MGI Symbol;Acc:MGI:3652175]	11	48751866	48753714	1848	NA	7	20	7	20	111	66	122	102	54.48	-2.85	0.29	-9.69	3.242e-22	9.568e-20
ENSMUSG00000022139	Mbnl2	muscleblind like splicing factor 2 [Source:MGI Symbol;Acc:MGI:2145597]	14	120275668	120431697	156029	NA	473	837	710	679	329	264	349	434	500.14	1.02	0.11	9.67	3.881e-22	1.128e-19
ENSMUSG00000068245	Phf11d	PHD finger protein 11D [Source:MGI Symbol;Acc:MGI:1277133]	14	59347406	59365470	18064	NA	700	1024	1062	886	1953	1170	1915	2364	1335.53	-0.93	0.1	-9.67	4.121e-22	1.179e-19
ENSMUSG00000027555	Car13	carbonic anhydrase 13 [Source:MGI Symbol;Acc:MGI:1931322]	3	14641726	14663002	21276	NA	620	1028	951	810	441	351	463	538	640.39	0.97	0.1	9.65	4.791e-22	1.310e-19
ENSMUSG00000028782	Adgrb2	adhesion G protein-coupled receptor B2 [Source:MGI Symbol;Acc:MGI:2451244]	4	129984869	130022633	37764	NA	42	61	59	49	193	126	179	184	108.65	-1.64	0.17	-9.65	4.732e-22	1.310e-19
ENSMUSG00000039209	Rpl39l	ribosomal protein L39-like [Source:MGI Symbol;Acc:MGI:1915422]	16	10170225	10174911	4686	NA	336	411	367	410	948	912	1444	1263	749.25	-1.52	0.16	-9.65	4.695e-22	1.310e-19
ENSMUSG00000040204	Pclaf	PCNA clamp associated factor [Source:MGI Symbol;Acc:MGI:1915276]	9	65890236	65903266	13030	NA	424	691	489	514	272	100	209	176	352.77	1.56	0.16	9.64	5.167e-22	1.392e-19
ENSMUSG00000021340	Gpld1	glycosylphosphatidylinositol specific phospholipase D1 [Source:MGI Symbol;Acc:MGI:106604]	13	24943151	24992501	49350	NA	15	21	28	20	97	131	168	157	79.09	-2.7	0.28	-9.61	7.137e-22	1.896e-19
ENSMUSG00000026950	Neb	nebulin [Source:MGI Symbol;Acc:MGI:97292]	2	52136646	52378474	241828	NA	190	259	278	272	631	491	634	955	449.62	-1.37	0.14	-9.52	1.813e-21	4.747e-19
ENSMUSG00000027858	Tspan2	tetraspanin 2 [Source:MGI Symbol;Acc:MGI:1917997]	3	102734528	102801513	66985	NA	107	182	218	144	548	276	447	632	303.72	-1.47	0.15	-9.5	2.193e-21	5.662e-19
ENSMUSG00000027955	Gask1b	golgi associated kinase 1B [Source:MGI Symbol;Acc:MGI:1915909]	3	79884532	79946280	61748	NA	270	388	338	419	898	582	814	1130	585.25	-1.2	0.13	-9.49	2.238e-21	5.700e-19
ENSMUSG00000021696	Elovl7	ELOVL family member 7, elongation of long chain fatty acids (yeast) [Source:MGI Symbol;Acc:MGI:1921809]	13	108214403	108285683	71280	NA	556	889	868	725	131	174	246	330	484.34	1.84	0.19	9.46	3.163e-21	7.946e-19
ENSMUSG00000097451	Rian	RNA imprinted and accumulated in nucleus [Source:MGI Symbol;Acc:MGI:1922995]	12	109603939	109661716	57777	NA	2367	4144	3709	2856	1634	1199	1782	2347	2446.13	0.96	0.1	9.45	3.435e-21	8.515e-19
ENSMUSG00000051159	Cited1	Cbp/p300-interacting transactivator with Glu/Asp-rich carboxy-terminal domain 1 [Source:MGI Symbol;Acc:MGI:108023]	X	102247380	102252181	4801	NA	55	77	138	79	476	219	405	370	217.6	-2	0.21	-9.42	4.499e-21	1.101e-18
ENSMUSG00000034690	Nlrp4c	NLR family, pyrin domain containing 4C [Source:MGI Symbol;Acc:MGI:1890518]	7	6045160	6105150	59990	NA	23	15	23	19	148	130	177	111	80.93	-2.77	0.29	-9.41	4.985e-21	1.204e-18
ENSMUSG00000057534	Elobl	elongin B-like [Source:MGI Symbol;Acc:MGI:1860403]	11	88964657	88966931	2274	NA	198	303	228	241	597	450	629	574	395.31	-1.17	0.13	-9.39	6.185e-21	1.474e-18
ENSMUSG00000033634	Nat8f2	N-acetyltransferase 8 (GCN5-related) family member 2 [Source:MGI Symbol;Acc:MGI:2136446]	6	85865421	85869158	3737	NA	5	7	5	10	63	46	92	128	41.77	-3.52	0.38	-9.25	2.163e-20	5.091e-18
ENSMUSG00000003031	Cdkn1b	cyclin-dependent kinase inhibitor 1B [Source:MGI Symbol;Acc:MGI:104565]	6	134920400	134925513	5113	NA	1002	1492	1391	1331	565	427	725	882	961.4	1.08	0.12	9.15	5.717e-20	1.329e-17
ENSMUSG00000070034	Sp110	Sp110 nuclear body protein [Source:MGI Symbol;Acc:MGI:1923364]	1	85576898	85598817	21919	NA	6	14	3	19	111	75	91	224	63.48	-3.49	0.38	-9.14	6.017e-20	1.381e-17
ENSMUSG00000051065	Mb21d2	Mab-21 domain containing 2 [Source:MGI Symbol;Acc:MGI:1917028]	16	28826175	28929673	103498	NA	244	547	416	405	215	129	184	223	286.39	1.14	0.12	9.12	7.299e-20	1.635e-17
ENSMUSG00000110103	Zscan4-ps1	zinc finger and SCAN domain containing 4, pseudogene 1 [Source:MGI Symbol;Acc:MGI:3645953]	7	11065138	11069691	4553	NA	7	8	4	9	84	46	60	108	38.61	-3.33	0.36	-9.12	7.265e-20	1.635e-17
ENSMUSG00000039830	Olig2	oligodendrocyte transcription factor 2 [Source:MGI Symbol;Acc:MGI:1355331]	16	91225456	91228677	3221	NA	520	1145	624	828	366	154	244	199	496.16	1.73	0.19	9.11	7.868e-20	1.741e-17
ENSMUSG00000037028	Pramel18	PRAME like 18 [Source:MGI Symbol;Acc:MGI:3652120]	4	101909120	101911908	2788	NA	2	10	4	3	92	43	56	131	39.41	-4.02	0.44	-9.1	8.862e-20	1.939e-17
ENSMUSG00000070890	Pramel19	PRAME like 19 [Source:MGI Symbol;Acc:MGI:3795847]	4	101940406	101943183	2777	NA	10	6	10	5	119	53	59	136	46.91	-3.45	0.38	-9.08	1.131e-19	2.445e-17
ENSMUSG00000095724	Eif1ad19	eukaryotic translation initiation factor 1A domain containing 19 [Source:MGI Symbol;Acc:MGI:5434674]	12	87772424	87775755	3331	NA	3	10	5	14	91	49	70	84	38.91	-3.15	0.35	-9.04	1.503e-19	3.213e-17
ENSMUSG00000040187	Arntl2	aryl hydrocarbon receptor nuclear translocator-like 2 [Source:MGI Symbol;Acc:MGI:2684845]	6	146796054	146833529	37475	NA	38	43	35	35	148	101	134	215	90.21	-1.9	0.21	-9.02	1.891e-19	3.996e-17
ENSMUSG00000044279	Crb3	crumbs family member 3 [Source:MGI Symbol;Acc:MGI:2670904]	17	57059104	57065918	6814	NA	151	319	214	212	49	61	85	82	143.64	1.71	0.19	9.01	2.097e-19	4.333e-17
ENSMUSG00000050824	Sstr5	somatostatin receptor 5 [Source:MGI Symbol;Acc:MGI:894282]	17	25489874	25497288	7414	NA	55	97	115	67	428	273	362	249	202.38	-1.96	0.22	-9.01	2.095e-19	4.333e-17
ENSMUSG00000027359	Slc27a2	solute carrier family 27 (fatty acid transporter), member 2 [Source:MGI Symbol;Acc:MGI:1347099]	2	126552406	126588243	35837	NA	273	318	462	297	946	625	954	1172	611.01	-1.37	0.15	-8.99	2.364e-19	4.831e-17
ENSMUSG00000067750	Khdc1a	KH domain containing 1A [Source:MGI Symbol;Acc:MGI:2676610]	1	21349640	21352200	2560	NA	25	44	35	34	119	198	268	197	115.24	-2.51	0.28	-8.99	2.490e-19	5.031e-17
ENSMUSG00000031788	Kifc3	kinesin family member C3 [Source:MGI Symbol;Acc:MGI:109202]	8	95099827	95202812	102985	NA	79	171	100	117	325	216	297	320	196.75	-1.28	0.14	-8.97	2.891e-19	5.779e-17
ENSMUSG00000041583	Obox6	oocyte specific homeobox 6 [Source:MGI Symbol;Acc:MGI:2149036]	7	15833240	15839678	6438	NA	345	690	436	486	1223	914	1230	1077	783.7	-1.17	0.13	-8.97	3.025e-19	5.984e-17
ENSMUSG00000081478	AA623943	expressed sequence AA623943 [Source:MGI Symbol;Acc:MGI:3035046]	11	94812618	94813348	730	NA	4	4	6	15	90	40	87	115	42.11	-3.4	0.38	-8.94	4.060e-19	7.947e-17
ENSMUSG00000029279	Brdt	bromodomain, testis-specific [Source:MGI Symbol;Acc:MGI:1891374]	5	107331158	107387058	55900	NA	33	69	32	56	232	229	409	185	154.15	-2.48	0.28	-8.92	4.796e-19	9.289e-17
ENSMUSG00000033860	Fgg	fibrinogen gamma chain [Source:MGI Symbol;Acc:MGI:95526]	3	83007723	83015049	7326	NA	92	137	157	110	11	20	20	40	72.94	2.5	0.28	8.91	4.950e-19	9.489e-17
ENSMUSG00000033174	Mgll	monoglyceride lipase [Source:MGI Symbol;Acc:MGI:1346042]	6	88724411	88828360	103949	NA	25	41	45	24	135	94	127	146	77.2	-1.85	0.21	-8.88	6.392e-19	1.213e-16
ENSMUSG00000015134	Aldh1a3	aldehyde dehydrogenase family 1, subfamily A3 [Source:MGI Symbol;Acc:MGI:1861722]	7	66390889	66427517	36628	NA	102	195	150	191	49	32	56	68	103.09	1.7	0.19	8.86	7.651e-19	1.437e-16
ENSMUSG00000024410	Rmc1	regulator of MON1-CCZ1 [Source:MGI Symbol;Acc:MGI:1916528]	18	12168716	12190658	21942	NA	714	1018	847	776	1962	1057	1671	1760	1189.76	-0.87	0.1	-8.83	1.046e-18	1.944e-16
ENSMUSG00000031548	Sfrp1	secreted frizzled-related protein 1 [Source:MGI Symbol;Acc:MGI:892014]	8	23411501	23449632	38131	NA	4358	7887	5393	5887	1724	1684	2780	3428	4057.29	1.34	0.15	8.79	1.451e-18	2.671e-16
ENSMUSG00000023411	Nfatc4	nuclear factor of activated T cells, cytoplasmic, calcineurin dependent 4 [Source:MGI Symbol;Acc:MGI:1920431]	14	55823143	55833943	10800	NA	381	680	551	472	329	216	294	345	399.86	0.86	0.1	8.75	2.132e-18	3.885e-16
ENSMUSG00000073497	AA792892	expressed sequence AA792892 [Source:MGI Symbol;Acc:MGI:2140789]	5	94339748	94385079	45331	NA	5	8	7	10	86	45	52	102	37.3	-3.17	0.36	-8.72	2.717e-18	4.905e-16
ENSMUSG00000046435	Pramel24	PRAME like 24 [Source:MGI Symbol;Acc:MGI:3650231]	4	143719454	143729158	9704	NA	4	5	7	10	82	35	63	109	36.59	-3.37	0.39	-8.71	3.071e-18	5.490e-16
ENSMUSG00000026687	Aldh9a1	aldehyde dehydrogenase 9, subfamily A1 [Source:MGI Symbol;Acc:MGI:1861622]	1	167349990	167368532	18542	NA	746	1377	973	962	658	374	688	638	781.41	0.84	0.1	8.66	4.568e-18	8.089e-16
ENSMUSG00000057193	Slc44a2	solute carrier family 44, member 2 [Source:MGI Symbol;Acc:MGI:1915932]	9	21320697	21355028	34331	NA	654	1025	951	825	572	367	548	663	687.19	0.75	0.09	8.62	6.842e-18	1.200e-15
ENSMUSG00000006342	Susd2	sushi domain containing 2 [Source:MGI Symbol;Acc:MGI:1918983]	10	75636705	75644008	7303	NA	663	1112	893	761	399	311	530	580	642.7	0.97	0.11	8.56	1.177e-17	2.045e-15
ENSMUSG00000079455	Gm16026	predicted pseudogene 16026 [Source:MGI Symbol;Acc:MGI:3783243]	1	85266697	85285491	18794	NA	7	12	10	6	71	41	73	148	42.54	-3.15	0.37	-8.54	1.313e-17	2.261e-15
ENSMUSG00000038291	Snx25	sorting nexin 25 [Source:MGI Symbol;Acc:MGI:2142610]	8	46033260	46152159	118899	NA	141	199	222	171	469	277	389	500	286.66	-1.09	0.13	-8.51	1.784e-17	3.043e-15
ENSMUSG00000026674	Ddr2	discoidin domain receptor family, member 2 [Source:MGI Symbol;Acc:MGI:1345277]	1	169972306	170110762	138456	NA	159	171	119	128	621	348	641	418	318.49	-1.73	0.2	-8.51	1.807e-17	3.054e-15
ENSMUSG00000024300	Myo1f	myosin IF [Source:MGI Symbol;Acc:MGI:107711]	17	33555706	33607764	52058	NA	7	15	15	8	125	98	142	53	57.89	-3.24	0.38	-8.5	1.941e-17	3.251e-15
ENSMUSG00000028927	Padi2	peptidyl arginine deiminase, type II [Source:MGI Symbol;Acc:MGI:1338892]	4	140906343	140952586	46243	NA	117	349	191	181	63	48	75	72	131.22	1.7	0.2	8.47	2.555e-17	4.241e-15
ENSMUSG00000068742	Cry2	cryptochrome 2 (photolyase-like) [Source:MGI Symbol;Acc:MGI:1270859]	2	92403645	92434043	30398	NA	412	704	615	596	324	250	349	394	447.72	0.87	0.1	8.45	3.035e-17	4.994e-15
ENSMUSG00000041309	Nkx6-2	NK6 homeobox 2 [Source:MGI Symbol;Acc:MGI:1352738]	7	139579375	139582797	3422	NA	321	517	463	412	80	102	149	217	278.77	1.7	0.2	8.44	3.109e-17	5.070e-15
ENSMUSG00000002885	Adgre5	adhesion G protein-coupled receptor E5 [Source:MGI Symbol;Acc:MGI:1347095]	8	83723250	83741326	18076	NA	381	660	943	551	1790	1239	1835	1880	1125.2	-1.37	0.16	-8.43	3.340e-17	5.400e-15
ENSMUSG00000056413	Adap1	ArfGAP with dual PH domains 1 [Source:MGI Symbol;Acc:MGI:2442201]	5	139271875	139325622	53747	NA	646	1202	819	783	2227	1291	2133	1678	1308.27	-1.05	0.12	-8.42	3.661e-17	5.869e-15
ENSMUSG00000026450	Chit1	chitinase 1 (chitotriosidase) [Source:MGI Symbol;Acc:MGI:1919134]	1	134111241	134151540	40299	NA	25	40	54	56	198	91	160	203	98.2	-1.81	0.22	-8.38	5.518e-17	8.770e-15
ENSMUSG00000042807	Hecw2	HECT, C2 and WW domain containing E3 ubiquitin protein ligase 2 [Source:MGI Symbol;Acc:MGI:2685817]	1	53806875	54195168	388293	NA	45	87	69	85	210	142	192	214	126.72	-1.36	0.16	-8.36	6.202e-17	9.772e-15
ENSMUSG00000006386	Tek	TEK receptor tyrosine kinase [Source:MGI Symbol;Acc:MGI:98664]	4	94739288	94874976	135688	NA	498	837	527	590	336	224	319	415	459.25	0.98	0.12	8.35	6.731e-17	1.048e-14
ENSMUSG00000067764	Xlr5c	X-linked lymphocyte-regulated 5C [Source:MGI Symbol;Acc:MGI:1350981]	X	73282895	73292976	10081	NA	8	11	22	11	121	69	69	89	48.71	-2.7	0.32	-8.35	6.762e-17	1.048e-14
ENSMUSG00000036432	Siah2	siah E3 ubiquitin protein ligase 2 [Source:MGI Symbol;Acc:MGI:108062]	3	58674937	58692400	17463	NA	128	260	246	215	514	359	489	481	327.8	-1.09	0.13	-8.33	8.190e-17	1.258e-14
ENSMUSG00000022101	Fgf17	fibroblast growth factor 17 [Source:MGI Symbol;Acc:MGI:1202401]	14	70636202	70642268	6066	NA	104	158	88	99	27	25	34	26	70.1	2.05	0.25	8.31	9.235e-17	1.407e-14
ENSMUSG00000083227	Gm11546	predicted gene 11546 [Source:MGI Symbol;Acc:MGI:3705839]	11	94797048	94797777	729	NA	6	4	4	5	74	28	55	87	30.59	-3.57	0.43	-8.31	9.359e-17	1.415e-14
ENSMUSG00000038354	Ankrd35	ankyrin repeat domain 35 [Source:MGI Symbol;Acc:MGI:2442590]	3	96670130	96691032	20902	NA	354	709	485	517	314	154	309	280	378.64	1.02	0.12	8.25	1.539e-16	2.308e-14
ENSMUSG00000028760	Eif4g3	eukaryotic translation initiation factor 4 gamma, 3 [Source:MGI Symbol;Acc:MGI:1923935]	4	137993021	138208508	215487	NA	241	509	274	368	128	75	180	141	232.54	1.46	0.18	8.25	1.649e-16	2.452e-14
ENSMUSG00000110190	Zscan4-ps2	zinc finger and SCAN domain containing 4, pseudogene 2 [Source:MGI Symbol;Acc:MGI:3708487]	7	11514309	11519111	4802	NA	5	4	2	9	68	34	55	69	29.28	-3.41	0.42	-8.22	2.081e-16	3.071e-14
ENSMUSG00000037071	Scd1	stearoyl-Coenzyme A desaturase 1 [Source:MGI Symbol;Acc:MGI:98239]	19	44394450	44407709	13259	NA	5110	8531	7587	6909	4680	2875	4262	3602	5361.97	0.91	0.11	8.21	2.200e-16	3.221e-14
ENSMUSG00000067299	Crygd	crystallin, gamma D [Source:MGI Symbol;Acc:MGI:88524]	1	65061871	65063452	1581	NA	0	4	4	0	55	49	70	52	28.71	-4.82	0.59	-8.19	2.647e-16	3.846e-14
ENSMUSG00000047501	Cldn4	claudin 4 [Source:MGI Symbol;Acc:MGI:1313314]	5	134945118	134946934	1816	NA	1467	2589	3542	1943	921	636	1006	1281	1632.32	1.37	0.17	8.18	2.887e-16	4.160e-14
ENSMUSG00000030934	Oat	ornithine aminotransferase [Source:MGI Symbol;Acc:MGI:97394]	7	132557477	132576398	18921	NA	1775	3049	2238	2400	1627	1084	1739	1705	1913.38	0.67	0.08	8.17	3.107e-16	4.444e-14
ENSMUSG00000004207	Psap	prosaposin [Source:MGI Symbol;Acc:MGI:97783]	10	60277626	60302597	24971	NA	5970	10185	8827	7619	6408	3738	6434	6944	6833.72	0.53	0.07	8.15	3.608e-16	5.120e-14
ENSMUSG00000020357	Flt4	FMS-like tyrosine kinase 4 [Source:MGI Symbol;Acc:MGI:95561]	11	49609262	49652739	43477	NA	35	58	51	47	182	88	169	146	93.1	-1.55	0.19	-8.15	3.713e-16	5.230e-14
ENSMUSG00000095653	Gm21818	predicted gene, 21818 [Source:MGI Symbol;Acc:MGI:5433982]	13	120172432	120173888	1456	NA	2	3	0	8	52	39	56	115	32.18	-4.23	0.52	-8.13	4.307e-16	6.021e-14
ENSMUSG00000050052	Tdrp	testis development related protein [Source:MGI Symbol;Acc:MGI:1919398]	8	13952007	13975032	23025	NA	1132	1942	1472	1547	2769	1578	2526	2781	1905.14	-0.6	0.07	-8.12	4.501e-16	6.245e-14
ENSMUSG00000071369	Map3k5	mitogen-activated protein kinase kinase kinase 5 [Source:MGI Symbol;Acc:MGI:1346876]	10	19934471	20142753	208282	NA	214	359	324	323	837	462	624	658	461.99	-1.03	0.13	-8.09	5.991e-16	8.251e-14
ENSMUSG00000024030	Abcg1	ATP binding cassette subfamily G member 1 [Source:MGI Symbol;Acc:MGI:107704]	17	31057697	31115777	58080	NA	898	1562	1342	1132	817	468	650	977	955.19	0.83	0.1	8.03	1.009e-15	1.380e-13
ENSMUSG00000022619	Mapk8ip2	mitogen-activated protein kinase 8 interacting protein 2 [Source:MGI Symbol;Acc:MGI:1926555]	15	89453912	89464468	10556	NA	321	594	299	423	97	118	166	114	264.22	1.73	0.22	8	1.211e-15	1.643e-13
ENSMUSG00000024731	Ms4a10	membrane-spanning 4-domains, subfamily A, member 10 [Source:MGI Symbol;Acc:MGI:1917076]	19	10962292	10974670	12378	NA	46	100	68	83	180	142	203	242	128.56	-1.33	0.17	-7.99	1.334e-15	1.797e-13
ENSMUSG00000039813	Tbc1d2	TBC1 domain family, member 2 [Source:MGI Symbol;Acc:MGI:2652885]	4	46604389	46650209	45820	NA	220	392	343	284	183	106	186	197	232.85	0.94	0.12	7.97	1.564e-15	2.092e-13
ENSMUSG00000020173	Cobl	cordon-bleu WH2 repeat [Source:MGI Symbol;Acc:MGI:105056]	11	12236607	12464960	228353	NA	821	1721	1312	1271	643	509	841	816	965.68	0.9	0.11	7.97	1.627e-15	2.160e-13
ENSMUSG00000021678	F2rl1	coagulation factor II (thrombin) receptor-like 1 [Source:MGI Symbol;Acc:MGI:101910]	13	95511731	95525227	13496	NA	653	1084	828	802	430	337	577	562	647.25	0.87	0.11	7.96	1.718e-15	2.265e-13
ENSMUSG00000109032	Gm7972	predicted gene 7972 [Source:MGI Symbol;Acc:MGI:3647337]	9	75468615	75486681	18066	NA	314	514	391	403	188	108	186	294	292.37	1.15	0.14	7.95	1.798e-15	2.355e-13
ENSMUSG00000022686	B3gnt5	UDP-GlcNAc:betaGal beta-1,3-N-acetylglucosaminyltransferase 5 [Source:MGI Symbol;Acc:MGI:2137302]	16	19760207	19772753	12546	NA	782	1109	888	917	511	398	584	653	722.99	0.85	0.11	7.94	1.966e-15	2.557e-13
ENSMUSG00000002910	Arrdc2	arrestin domain containing 2 [Source:MGI Symbol;Acc:MGI:1918057]	8	70835128	70839720	4592	NA	289	486	483	354	187	145	214	267	297.02	1.04	0.13	7.94	1.998e-15	2.580e-13
ENSMUSG00000036030	Prtg	protogenin [Source:MGI Symbol;Acc:MGI:2444710]	9	72806873	72917291	110418	NA	135	266	276	162	501	332	528	526	329.11	-1.13	0.14	-7.94	2.100e-15	2.693e-13
ENSMUSG00000096175	Gm21761	predicted gene, 21761 [Source:MGI Symbol;Acc:MGI:5433925]	13	119912094	119929272	17178	NA	2	5	6	8	73	31	50	149	36.75	-3.73	0.47	-7.93	2.255e-15	2.872e-13
ENSMUSG00000032649	Colgalt2	collagen beta(1-O)galactosyltransferase 2 [Source:MGI Symbol;Acc:MGI:2138232]	1	152399829	152510695	110866	NA	10	10	4	7	110	29	62	133	41.67	-3.28	0.41	-7.92	2.335e-15	2.954e-13
ENSMUSG00000021125	Arg2	arginase type II [Source:MGI Symbol;Acc:MGI:1330806]	12	79130776	79156301	25525	NA	4	7	10	7	62	34	62	58	29.13	-2.89	0.37	-7.91	2.648e-15	3.326e-13
ENSMUSG00000079350	Magea8	MAGE family member A8 [Source:MGI Symbol;Acc:MGI:1333827]	X	154985774	154995850	10076	NA	6	1	8	1	107	37	72	51	33.77	-3.95	0.5	-7.88	3.183e-15	3.972e-13
ENSMUSG00000025557	Slc15a1	solute carrier family 15 (oligopeptide transporter), member 1 [Source:MGI Symbol;Acc:MGI:1861376]	14	121459620	121505252	45632	NA	76	121	143	111	297	162	302	311	182.84	-1.18	0.15	-7.88	3.375e-15	4.184e-13
ENSMUSG00000027227	Sord	sorbitol dehydrogenase [Source:MGI Symbol;Acc:MGI:98266]	2	122234748	122265340	30592	NA	935	1622	1801	1254	3866	1856	2708	3884	2143.85	-1.06	0.14	-7.86	3.858e-15	4.750e-13
ENSMUSG00000023473	Celsr3	cadherin, EGF LAG seven-pass G-type receptor 3 [Source:MGI Symbol;Acc:MGI:1858236]	9	108826319	108852969	26650	NA	171	367	187	231	66	65	108	72	155.07	1.63	0.21	7.8	6.130e-15	7.499e-13
ENSMUSG00000084919	Ptprtos	protein tyrosine phosphatase, receptor type T, opposite strand [Source:MGI Symbol;Acc:MGI:1924895]	2	162390812	162393945	3133	NA	151	294	220	212	399	365	557	684	348.07	-1.15	0.15	-7.8	6.237e-15	7.579e-13
ENSMUSG00000056758	Hmga2	high mobility group AT-hook 2 [Source:MGI Symbol;Acc:MGI:101761]	10	120361274	120476469	115195	NA	98	192	214	195	451	286	402	625	294.59	-1.27	0.16	-7.79	6.546e-15	7.903e-13
ENSMUSG00000060459	Kng2	kininogen 2 [Source:MGI Symbol;Acc:MGI:3027157]	16	22985853	23029482	43629	NA	29	50	59	29	122	97	157	193	88.32	-1.71	0.22	-7.79	6.605e-15	7.923e-13
ENSMUSG00000050390	C77080	expressed sequence C77080 [Source:MGI Symbol;Acc:MGI:2140651]	4	129219577	129261404	41827	NA	834	1388	1224	1212	798	520	833	941	947.76	0.65	0.08	7.78	7.483e-15	8.919e-13
ENSMUSG00000095821	Tcstv3	2-cell-stage, variable group, member 3 [Source:MGI Symbol;Acc:MGI:2675349]	13	120316877	120318178	1301	NA	5	17	6	8	78	39	51	121	37.67	-2.94	0.38	-7.77	7.806e-15	9.245e-13
ENSMUSG00000001288	Rarg	retinoic acid receptor, gamma [Source:MGI Symbol;Acc:MGI:97858]	15	102234937	102257517	22580	NA	202	458	290	320	1046	678	1095	634	577.11	-1.44	0.19	-7.76	8.623e-15	1.015e-12
ENSMUSG00000057982	Zfp809	zinc finger protein 809 [Source:MGI Symbol;Acc:MGI:2143362]	9	22225713	22243354	17641	NA	386	700	501	503	910	596	910	1151	682.44	-0.71	0.09	-7.76	8.793e-15	1.028e-12
ENSMUSG00000039329	Tex19.1	testis expressed gene 19.1 [Source:MGI Symbol;Acc:MGI:1920929]	11	121146142	121148319	2177	NA	794	1574	1047	1118	3001	1465	2569	2183	1656.16	-0.98	0.13	-7.75	9.313e-15	1.082e-12
ENSMUSG00000032280	Tle3	transducin-like enhancer of split 3 [Source:MGI Symbol;Acc:MGI:104634]	9	61372365	61418497	46132	NA	2291	4298	3822	3142	2512	1453	2409	2780	2754.87	0.62	0.08	7.75	9.385e-15	1.084e-12
ENSMUSG00000054057	A930004D18Rik	RIKEN cDNA A930004D18 gene [Source:MGI Symbol;Acc:MGI:1925190]	2	18025192	18037737	12545	NA	120	146	128	128	294	193	305	380	205.47	-1.08	0.14	-7.72	1.141e-14	1.309e-12
ENSMUSG00000051379	Flrt3	fibronectin leucine rich transmembrane protein 3 [Source:MGI Symbol;Acc:MGI:1918686]	2	140650913	140671469	20556	NA	165	227	139	172	53	47	68	37	114.32	1.82	0.24	7.72	1.162e-14	1.326e-12
ENSMUSG00000074218	Cox7a1	cytochrome c oxidase subunit 7A1 [Source:MGI Symbol;Acc:MGI:1316714]	7	30184143	30186078	1935	NA	220	338	287	277	506	339	567	642	384.48	-0.81	0.1	-7.71	1.302e-14	1.476e-12
ENSMUSG00000026131	Dst	dystonin [Source:MGI Symbol;Acc:MGI:104627]	1	33908224	34308661	400437	NA	5831	12096	8739	8236	6647	3817	5631	6972	7018.32	0.64	0.08	7.7	1.347e-14	1.518e-12
ENSMUSG00000060499	Rpl10l	ribosomal protein L10-like [Source:MGI Symbol;Acc:MGI:3647985]	12	66283378	66284401	1023	NA	463	706	476	574	1449	993	1560	1103	899.99	-1.16	0.15	-7.7	1.364e-14	1.519e-12
ENSMUSG00000084902	Gm281	predicted gene 281 [Source:MGI Symbol;Acc:MGI:2685127]	14	13814617	13914478	99861	NA	16	16	16	18	74	65	115	77	48.86	-2.27	0.3	-7.7	1.363e-14	1.519e-12
ENSMUSG00000043073	Usp17le	ubiquitin specific peptidase 17-like E [Source:MGI Symbol;Acc:MGI:107697]	7	104768048	104777470	9422	NA	3	5	1	0	46	25	56	101	27.1	-4.56	0.59	-7.69	1.438e-14	1.592e-12
ENSMUSG00000030208	Emp1	epithelial membrane protein 1 [Source:MGI Symbol;Acc:MGI:107941]	6	135362544	135383173	20629	NA	118	199	163	176	54	44	82	87	113.32	1.36	0.18	7.69	1.507e-14	1.658e-12
ENSMUSG00000030313	Dennd5b	DENN/MADD domain containing 5B [Source:MGI Symbol;Acc:MGI:2444273]	6	148988070	149101680	113610	NA	368	593	526	511	940	697	886	991	675.19	-0.77	0.1	-7.68	1.554e-14	1.700e-12
ENSMUSG00000001444	Tbx21	T-box 21 [Source:MGI Symbol;Acc:MGI:1888984]	11	97098070	97115331	17261	NA	63	84	90	69	191	141	235	208	131.92	-1.28	0.17	-7.68	1.635e-14	1.777e-12
ENSMUSG00000022565	Plec	plectin [Source:MGI Symbol;Acc:MGI:1277961]	15	76170973	76232574	61601	NA	2172	4248	2765	3111	1872	1426	1973	2126	2408.44	0.76	0.1	7.67	1.716e-14	1.855e-12
ENSMUSG00000039337	Tex19.2	testis expressed gene 19.2 [Source:MGI Symbol;Acc:MGI:1918206]	11	121116214	121118677	2463	NA	46	67	48	61	273	92	216	183	117.04	-1.69	0.22	-7.67	1.731e-14	1.860e-12
ENSMUSG00000112943	Gm18983	predicted gene, 18983 [Source:MGI Symbol;Acc:MGI:5011168]	12	87480107	87482836	2729	NA	2	1	4	2	55	27	41	61	22.76	-4.27	0.56	-7.65	1.934e-14	2.067e-12
ENSMUSG00000032114	Slc37a4	solute carrier family 37 (glucose-6-phosphate transporter), member 4 [Source:MGI Symbol;Acc:MGI:1316650]	9	44396851	44402968	6117	NA	160	213	183	192	47	53	93	67	126.24	1.58	0.21	7.64	2.253e-14	2.393e-12
ENSMUSG00000036218	Pdzrn4	PDZ domain containing RING finger 4 [Source:MGI Symbol;Acc:MGI:3056996]	15	92396880	92771819	374939	NA	148	179	168	166	391	262	340	408	252.69	-1.02	0.13	-7.62	2.577e-14	2.722e-12
ENSMUSG00000037762	Slc16a9	solute carrier family 16 (monocarboxylic acid transporters), member 9 [Source:MGI Symbol;Acc:MGI:1914109]	10	70245099	70285968	40869	NA	245	360	409	264	143	103	150	198	230.36	1.17	0.15	7.62	2.595e-14	2.726e-12
ENSMUSG00000110365	Gm38947	predicted gene, 38947 [Source:MGI Symbol;Acc:MGI:5621832]	7	13192116	13197215	5099	NA	3	1	4	2	66	84	43	40	32.27	-4.59	0.6	-7.59	3.178e-14	3.320e-12
ENSMUSG00000022620	Arsa	arylsulfatase A [Source:MGI Symbol;Acc:MGI:88077]	15	89472475	89477425	4950	NA	405	683	640	495	206	219	310	279	400.02	1.16	0.15	7.55	4.263e-14	4.428e-12
ENSMUSG00000015656	Hspa8	heat shock protein 8 [Source:MGI Symbol;Acc:MGI:105384]	9	40800983	40810087	9104	NA	32423	62529	40565	47373	101938	60538	88995	82677	62822.28	-0.84	0.11	-7.55	4.423e-14	4.568e-12
ENSMUSG00000057969	Sema3b	sema domain, immunoglobulin domain (Ig), short basic domain, secreted, (semaphorin) 3B [Source:MGI Symbol;Acc:MGI:107561]	9	107597673	107609229	11556	NA	98	161	127	105	48	26	55	63	83.45	1.42	0.19	7.54	4.831e-14	4.963e-12
ENSMUSG00000090637	Gm6189	predicted gene 6189 [Source:MGI Symbol;Acc:MGI:3643154]	1	80383103	80385185	2082	NA	3	4	1	1	37	29	51	62	22.34	-4.25	0.56	-7.53	5.030e-14	5.138e-12
ENSMUSG00000083068	Gm11800	predicted gene 11800 [Source:MGI Symbol;Acc:MGI:3650447]	4	8118619	8119736	1117	NA	40	58	35	36	264	83	128	223	101.85	-1.94	0.26	-7.53	5.224e-14	5.308e-12
ENSMUSG00000026418	Tnni1	troponin I, skeletal, slow 1 [Source:MGI Symbol;Acc:MGI:105073]	1	135779433	135810989	31556	NA	86	135	126	116	256	214	247	391	190.95	-1.2	0.16	-7.52	5.363e-14	5.419e-12
ENSMUSG00000026278	Bok	BCL2-related ovarian killer [Source:MGI Symbol;Acc:MGI:1858494]	1	93685659	93695764	10105	NA	224	372	269	320	656	380	547	622	411.27	-0.84	0.11	-7.52	5.511e-14	5.538e-12
ENSMUSG00000043391	2510009E07Rik	RIKEN cDNA 2510009E07 gene [Source:MGI Symbol;Acc:MGI:1919440]	16	21649044	21694665	45621	NA	179	311	332	253	597	451	601	567	403.25	-1.02	0.14	-7.51	5.701e-14	5.698e-12
ENSMUSG00000020788	Atp2a3	ATPase, Ca++ transporting, ubiquitous [Source:MGI Symbol;Acc:MGI:1194503]	11	72961168	72993044	31876	NA	402	762	438	555	97	118	267	196	347.72	1.71	0.23	7.49	6.979e-14	6.939e-12
ENSMUSG00000055555	Ct55	cancer/testis antigen 55 [Source:MGI Symbol;Acc:MGI:1922263]	X	53724825	53738441	13616	NA	26	15	42	17	287	93	130	147	90.53	-2.59	0.35	-7.48	7.353e-14	7.272e-12
ENSMUSG00000035722	Abca7	ATP-binding cassette, sub-family A (ABC1), member 7 [Source:MGI Symbol;Acc:MGI:1351646]	10	79996493	80015572	19079	NA	803	1080	888	774	444	374	524	588	680.26	0.94	0.13	7.48	7.456e-14	7.334e-12
ENSMUSG00000029086	Prom1	prominin 1 [Source:MGI Symbol;Acc:MGI:1100886]	5	43993619	44102032	108413	NA	150	244	172	167	85	63	97	100	132.76	1.14	0.15	7.47	8.038e-14	7.865e-12
ENSMUSG00000098318	Lockd	lncRNA downstream of Cdkn1b [Source:MGI Symbol;Acc:MGI:1915081]	6	134929091	134956798	27707	NA	58	81	89	66	11	5	20	28	44.05	2.3	0.31	7.46	8.362e-14	8.140e-12
ENSMUSG00000021339	Mrs2	MRS2 magnesium transporter [Source:MGI Symbol;Acc:MGI:2685748]	13	24987482	25020379	32897	NA	281	455	420	336	698	403	739	794	496.94	-0.75	0.1	-7.46	8.761e-14	8.484e-12
ENSMUSG00000023861	Mpc1	mitochondrial pyruvate carrier 1 [Source:MGI Symbol;Acc:MGI:1915240]	17	8282903	8297661	14758	NA	186	282	253	248	472	341	503	489	339.39	-0.85	0.11	-7.46	8.899e-14	8.573e-12
ENSMUSG00000020029	Nudt4	nudix (nucleoside diphosphate linked moiety X)-type motif 4 [Source:MGI Symbol;Acc:MGI:1918457]	10	95547006	95564146	17140	NA	1861	3761	2628	2799	5429	3224	5302	4815	3607.57	-0.73	0.1	-7.45	9.559e-14	9.162e-12
ENSMUSG00000040650	Cyp2b23	cytochrome P450, family 2, subfamily b, polypeptide 23 [Source:MGI Symbol;Acc:MGI:3646735]	7	26665226	26686437	21211	NA	12	33	18	36	83	126	238	131	83.53	-2.55	0.34	-7.41	1.249e-13	1.191e-11
ENSMUSG00000024079	Eif2ak2	eukaryotic translation initiation factor 2-alpha kinase 2 [Source:MGI Symbol;Acc:MGI:1353449]	17	78852563	78882573	30010	NA	270	549	379	418	249	155	255	263	308.57	0.85	0.12	7.4	1.315e-13	1.248e-11
ENSMUSG00000051527	Usp29	ubiquitin specific peptidase 29 [Source:MGI Symbol;Acc:MGI:1888998]	7	6730577	6967219	236642	NA	99	230	236	171	419	264	426	470	277.72	-1.06	0.14	-7.39	1.468e-13	1.386e-11
ENSMUSG00000021792	Prxl2a	peroxiredoxin like 2A [Source:MGI Symbol;Acc:MGI:1917814]	14	40993739	41013788	20049	NA	439	588	517	464	274	192	324	359	390.02	0.88	0.12	7.39	1.482e-13	1.391e-11
ENSMUSG00000031442	Mcf2l	mcf.2 transforming sequence-like [Source:MGI Symbol;Acc:MGI:103263]	8	12873805	13020905	147100	NA	248	485	334	347	224	143	166	194	262.13	0.99	0.13	7.38	1.577e-13	1.474e-11
ENSMUSG00000050966	Lin28a	lin-28 homolog A [Source:MGI Symbol;Acc:MGI:1890546]	4	134003329	134018841	15512	NA	1527	3877	1914	2521	1077	736	1233	759	1655.02	1.36	0.18	7.38	1.633e-13	1.518e-11
ENSMUSG00000085079	Khdc1b	KH domain containing 1B [Source:MGI Symbol;Acc:MGI:2138477]	1	21383555	21386373	2818	NA	5	1	17	10	55	68	95	95	42.62	-3.19	0.43	-7.37	1.675e-13	1.549e-11
ENSMUSG00000002985	Apoe	apolipoprotein E [Source:MGI Symbol;Acc:MGI:88057]	7	19696108	19699188	3080	NA	19525	30539	31117	25797	17652	11998	18452	22740	21768.68	0.66	0.09	7.37	1.712e-13	1.576e-11
ENSMUSG00000038264	Sema7a	sema domain, immunoglobulin domain (Ig), and GPI membrane anchor, (semaphorin) 7A [Source:MGI Symbol;Acc:MGI:1306826]	9	57940111	57962865	22754	NA	104	151	137	126	352	182	281	292	196.94	-1.03	0.14	-7.36	1.896e-13	1.737e-11
ENSMUSG00000071847	Apcdd1	adenomatosis polyposis coli down-regulated 1 [Source:MGI Symbol;Acc:MGI:3513977]	18	62922326	62953195	30869	NA	164	230	236	178	540	245	446	488	303.56	-1	0.14	-7.35	1.962e-13	1.788e-11
ENSMUSG00000026193	Fn1	fibronectin 1 [Source:MGI Symbol;Acc:MGI:95566]	1	71585519	71653200	67681	NA	12654	24989	20277	18597	11171	8612	13673	15050	15215.52	0.7	0.09	7.35	1.981e-13	1.797e-11
ENSMUSG00000024313	Mep1b	meprin 1 beta [Source:MGI Symbol;Acc:MGI:96964]	18	21061922	21100199	38277	NA	537	972	600	625	3776	2137	3138	1804	1666.37	-1.97	0.27	-7.34	2.105e-13	1.900e-11
ENSMUSG00000041722	Khdc1c	KH domain containing 1C [Source:MGI Symbol;Acc:MGI:3583007]	1	21368330	21370845	2515	NA	88	83	65	76	289	480	678	718	305.95	-2.72	0.37	-7.34	2.149e-13	1.931e-11
ENSMUSG00000096780	Tmem181b-ps	transmembrane protein 181B, pseudogene [Source:MGI Symbol;Acc:MGI:3779544]	17	6438523	6467022	28499	NA	69	182	206	90	546	249	367	589	270.56	-1.63	0.22	-7.33	2.224e-13	1.988e-11
ENSMUSG00000038963	Slco4a1	solute carrier organic anion transporter family, member 4a1 [Source:MGI Symbol;Acc:MGI:1351866]	2	180456244	180474867	18623	NA	152	205	196	172	59	47	74	116	126.15	1.38	0.19	7.31	2.584e-13	2.299e-11
ENSMUSG00000039106	Htr5a	5-hydroxytryptamine (serotonin) receptor 5A [Source:MGI Symbol;Acc:MGI:96283]	5	27842148	27855088	12940	NA	109	242	155	205	333	421	631	647	334.47	-1.5	0.21	-7.31	2.640e-13	2.337e-11
ENSMUSG00000019055	Plod1	procollagen-lysine, 2-oxoglutarate 5-dioxygenase 1 [Source:MGI Symbol;Acc:MGI:99907]	4	147909752	147936767	27015	NA	579	911	676	736	375	276	518	431	554.45	0.92	0.13	7.3	2.955e-13	2.604e-11
ENSMUSG00000000154	Slc22a18	solute carrier family 22 (organic cation transporter), member 18 [Source:MGI Symbol;Acc:MGI:1336884]	7	143473735	143499334	25599	NA	128	204	124	125	31	36	54	71	95.49	1.66	0.23	7.3	2.982e-13	2.615e-11
ENSMUSG00000037552	Plekhg2	pleckstrin homology domain containing, family G (with RhoGef domain) member 2 [Source:MGI Symbol;Acc:MGI:2141874]	7	28359603	28372599	12996	NA	203	299	242	213	125	93	129	155	180.23	0.99	0.14	7.27	3.564e-13	3.111e-11
ENSMUSG00000055692	Tmem191c	transmembrane protein 191C [Source:MGI Symbol;Acc:MGI:107238]	16	17276076	17283229	7153	NA	184	213	235	172	435	296	438	540	306.13	-1.01	0.14	-7.26	3.868e-13	3.360e-11
ENSMUSG00000057182	Scn3a	sodium channel, voltage-gated, type III, alpha [Source:MGI Symbol;Acc:MGI:98249]	2	65457117	65567627	110510	NA	66	97	72	66	30	13	24	21	48.16	1.84	0.25	7.26	3.915e-13	3.386e-11
ENSMUSG00000031996	Aplp2	amyloid beta (A4) precursor-like protein 2 [Source:MGI Symbol;Acc:MGI:88047]	9	31149556	31211815	62259	NA	4467	7561	6735	5888	5075	3150	4848	5678	5292.59	0.45	0.06	7.25	4.251e-13	3.659e-11
ENSMUSG00000023764	Sfi1	Sfi1 homolog, spindle assembly associated (yeast) [Source:MGI Symbol;Acc:MGI:1926137]	11	3131849	3193463	61614	NA	50	74	44	49	212	102	128	239	107.09	-1.56	0.22	-7.24	4.590e-13	3.932e-11
ENSMUSG00000003309	Ap1m2	adaptor protein complex AP-1, mu 2 subunit [Source:MGI Symbol;Acc:MGI:1336974]	9	21294274	21312337	18063	NA	290	634	458	396	71	107	159	229	284.58	1.68	0.23	7.23	4.672e-13	3.985e-11
ENSMUSG00000024391	Apom	apolipoprotein M [Source:MGI Symbol;Acc:MGI:1930124]	17	35128996	35132050	3054	NA	25	44	40	41	190	95	127	105	81.17	-1.75	0.24	-7.23	4.888e-13	4.150e-11
ENSMUSG00000018593	Sparc	secreted acidic cysteine rich glycoprotein [Source:MGI Symbol;Acc:MGI:98373]	11	55394499	55423183	28684	NA	7489	11588	10500	9013	7529	4508	7767	8540	8177.5	0.52	0.07	7.22	5.234e-13	4.423e-11
ENSMUSG00000005958	Ephb3	Eph receptor B3 [Source:MGI Symbol;Acc:MGI:104770]	16	21204754	21223305	18551	NA	1006	1768	1459	1321	790	646	1014	985	1102.33	0.73	0.1	7.2	6.062e-13	5.100e-11
ENSMUSG00000053654	Krt42	keratin 42 [Source:MGI Symbol;Acc:MGI:1915489]	11	100262881	100269871	6990	NA	179	471	324	237	161	93	132	127	207.46	1.25	0.17	7.19	6.688e-13	5.602e-11
ENSMUSG00000029646	Cdx2	caudal type homeobox 2 [Source:MGI Symbol;Acc:MGI:88361]	5	147300804	147307270	6466	NA	24	32	13	24	236	71	130	91	74.15	-2.42	0.34	-7.18	6.974e-13	5.815e-11
ENSMUSG00000034917	Tjp3	tight junction protein 3 [Source:MGI Symbol;Acc:MGI:1351650]	10	81273206	81291581	18375	NA	412	815	567	568	255	214	396	353	436.47	0.99	0.14	7.17	7.485e-13	6.213e-11
ENSMUSG00000112424	Gm6494	predicted gene 6494 [Source:MGI Symbol;Acc:MGI:3644988]	10	58757269	58759567	2298	NA	3	14	8	4	60	29	45	90	29.22	-2.89	0.4	-7.17	7.713e-13	6.374e-11
ENSMUSG00000038011	Dnah10	dynein, axonemal, heavy chain 10 [Source:MGI Symbol;Acc:MGI:1860299]	5	124725084	124834308	109224	NA	236	494	310	311	123	110	174	220	240.1	1.15	0.16	7.15	8.762e-13	7.209e-11
ENSMUSG00000032135	Mcam	melanoma cell adhesion molecule [Source:MGI Symbol;Acc:MGI:1933966]	9	44134468	44142727	8259	NA	2652	4649	2864	3188	2218	1356	2189	2691	2657.18	0.72	0.1	7.15	8.828e-13	7.231e-11
ENSMUSG00000019889	Ptprk	protein tyrosine phosphatase, receptor type, K [Source:MGI Symbol;Acc:MGI:103310]	10	28074819	28597397	522578	NA	1010	1706	1440	1330	856	668	1030	1030	1113.29	0.66	0.09	7.14	9.150e-13	7.461e-11
ENSMUSG00000060860	Ube2s	ubiquitin-conjugating enzyme E2S [Source:MGI Symbol;Acc:MGI:1925141]	7	4794545	4812590	18045	NA	2109	3735	2872	2930	4844	3210	4678	4755	3549.32	-0.55	0.08	-7.14	9.315e-13	7.563e-11
ENSMUSG00000095071	AF067061	cDNA sequence AF067061 [Source:MGI Symbol;Acc:MGI:2681166]	13	120263113	120264517	1404	NA	2	1	2	4	52	20	34	88	23.15	-4.29	0.6	-7.12	1.046e-12	8.452e-11
ENSMUSG00000040415	Dtx3	deltex 3, E3 ubiquitin ligase [Source:MGI Symbol;Acc:MGI:2135752]	10	127190377	127195728	5351	NA	538	850	576	541	251	219	334	442	461	1.07	0.15	7.12	1.068e-12	8.597e-11
ENSMUSG00000031027	Stk33	serine/threonine kinase 33 [Source:MGI Symbol;Acc:MGI:2152419]	7	109279222	109439081	159859	NA	15	19	27	32	71	79	143	124	62.17	-2.11	0.3	-7.11	1.130e-12	9.057e-11
ENSMUSG00000031486	Adgra2	adhesion G protein-coupled receptor A2 [Source:MGI Symbol;Acc:MGI:1925810]	8	27085582	27123436	37854	NA	32	29	46	20	169	101	135	106	78.64	-1.95	0.27	-7.11	1.142e-12	9.112e-11
ENSMUSG00000027075	Slc43a1	solute carrier family 43, member 1 [Source:MGI Symbol;Acc:MGI:1931352]	2	84838849	84863594	24745	NA	122	149	168	134	499	294	457	295	260.63	-1.38	0.19	-7.11	1.166e-12	9.227e-11
ENSMUSG00000027855	Sycp1	synaptonemal complex protein 1 [Source:MGI Symbol;Acc:MGI:105931]	3	102818498	102936100	117602	NA	25	51	33	39	148	65	112	120	70.68	-1.53	0.21	-7.11	1.162e-12	9.227e-11
ENSMUSG00000087474	Gm12100	predicted gene 12100 [Source:MGI Symbol;Acc:MGI:3651586]	11	30750831	30756147	5316	NA	38	76	73	63	140	116	165	220	107.4	-1.31	0.18	-7.1	1.243e-12	9.792e-11
ENSMUSG00000029098	Acox3	acyl-Coenzyme A oxidase 3, pristanoyl [Source:MGI Symbol;Acc:MGI:1933156]	5	35583039	35615352	32313	NA	945	1492	1256	1063	832	467	795	1031	960.34	0.68	0.1	7.09	1.326e-12	1.040e-10
ENSMUSG00000039004	Bmp6	bone morphogenetic protein 6 [Source:MGI Symbol;Acc:MGI:88182]	13	38345106	38500302	155196	NA	33	37	39	32	114	73	101	124	67.29	-1.48	0.21	-7.09	1.382e-12	1.080e-10
ENSMUSG00000032796	Lama1	laminin, alpha 1 [Source:MGI Symbol;Acc:MGI:99892]	17	67697258	67822647	125389	NA	2834	5615	3780	3865	1929	1763	2398	2975	3071.89	0.86	0.12	7.08	1.421e-12	1.105e-10
ENSMUSG00000070902	Zfp352	zinc finger protein 352 [Source:MGI Symbol;Acc:MGI:2387418]	4	90218819	90225702	6883	NA	0	1	7	1	52	26	33	65	21.65	-4.22	0.6	-7.08	1.465e-12	1.135e-10
ENSMUSG00000070828	Zscan4f	zinc finger and SCAN domain containing 4F [Source:MGI Symbol;Acc:MGI:3708485]	7	11397914	11402318	4404	NA	2	4	2	3	38	26	35	51	19.21	-3.71	0.52	-7.07	1.520e-12	1.172e-10
ENSMUSG00000037852	Cpe	carboxypeptidase E [Source:MGI Symbol;Acc:MGI:101932]	8	64592541	64693054	100513	NA	140	229	181	225	18	44	72	60	120.62	2.03	0.29	7.07	1.537e-12	1.181e-10
ENSMUSG00000037031	Tspan15	tetraspanin 15 [Source:MGI Symbol;Acc:MGI:1917673]	10	62185395	62231251	45856	NA	343	515	388	361	140	144	221	253	292.43	1.14	0.16	7.07	1.564e-12	1.196e-10
ENSMUSG00000049916	2610318N02Rik	RIKEN cDNA 2610318N02 gene [Source:MGI Symbol;Acc:MGI:1917708]	16	17113397	17125167	11770	NA	300	528	431	375	270	134	238	320	314.69	0.84	0.12	7.06	1.689e-12	1.287e-10
ENSMUSG00000072770	Acrbp	proacrosin binding protein [Source:MGI Symbol;Acc:MGI:1859515]	6	125049688	125063267	13579	NA	170	225	180	192	85	45	97	124	137.71	1.23	0.17	7.06	1.722e-12	1.306e-10
ENSMUSG00000027668	Mfn1	mitofusin 1 [Source:MGI Symbol;Acc:MGI:1914664]	3	32529464	32579239	49775	NA	2078	4048	2855	2915	6688	4178	6279	4960	4145.78	-0.87	0.12	-7.05	1.743e-12	1.318e-10
ENSMUSG00000021556	Golm1	golgi membrane protein 1 [Source:MGI Symbol;Acc:MGI:1917329]	13	59634625	59675811	41186	NA	2622	4306	3536	3367	2889	1666	2812	3180	2970.73	0.46	0.07	7.04	1.877e-12	1.412e-10
ENSMUSG00000046417	Lrrc75a	leucine rich repeat containing 75A [Source:MGI Symbol;Acc:MGI:2682293]	11	62604883	62648523	43640	NA	51	116	109	103	191	176	290	310	162.39	-1.32	0.19	-7.04	1.883e-12	1.412e-10
ENSMUSG00000030671	Pde3b	phosphodiesterase 3B, cGMP-inhibited [Source:MGI Symbol;Acc:MGI:1333863]	7	114415280	114539251	123971	NA	148	215	180	201	460	231	377	407	268.4	-0.91	0.13	-7.04	1.989e-12	1.485e-10
ENSMUSG00000033182	Kbtbd12	kelch repeat and BTB (POZ) domain containing 12 [Source:MGI Symbol;Acc:MGI:1918481]	6	88545113	88637950	92837	NA	10	23	14	14	106	26	89	105	44.32	-2.32	0.33	-7.03	2.036e-12	1.514e-10
ENSMUSG00000040464	Gtpbp10	GTP-binding protein 10 (putative) [Source:MGI Symbol;Acc:MGI:2385599]	5	5537453	5559538	22085	NA	585	1081	783	693	475	341	502	646	621.68	0.73	0.1	7.03	2.067e-12	1.531e-10
ENSMUSG00000042751	Nmnat2	nicotinamide nucleotide adenylyltransferase 2 [Source:MGI Symbol;Acc:MGI:2444155]	1	152954992	153119261	164269	NA	1252	2191	1731	1584	1218	756	1221	1554	1398.86	0.57	0.08	7.03	2.137e-12	1.576e-10
ENSMUSG00000001827	Folr1	folate receptor 1 (adult) [Source:MGI Symbol;Acc:MGI:95568]	7	101858330	101870788	12458	NA	576	907	887	738	1640	956	1484	1357	1040.68	-0.75	0.11	-7.02	2.208e-12	1.622e-10
ENSMUSG00000001348	Acp5	acid phosphatase 5, tartrate resistant [Source:MGI Symbol;Acc:MGI:87883]	9	22126726	22135711	8985	NA	104	158	129	142	289	258	450	311	226.25	-1.26	0.18	-7.02	2.292e-12	1.678e-10
ENSMUSG00000044042	Fmn1	formin 1 [Source:MGI Symbol;Acc:MGI:101815]	2	113327735	113716767	389032	NA	176	310	213	278	113	76	132	162	178.43	1.08	0.16	6.98	2.883e-12	2.102e-10
ENSMUSG00000113100	Gm48754	predicted gene, 48754 [Source:MGI Symbol;Acc:MGI:6098432]	13	17932385	17938434	6049	NA	2	4	0	3	44	20	35	59	19.38	-4.05	0.58	-6.97	3.115e-12	2.262e-10
ENSMUSG00000072109	A530040E14Rik	RIKEN cDNA A530040E14 gene [Source:MGI Symbol;Acc:MGI:3612703]	1	85105945	85114035	8090	NA	6	1	2	5	38	29	41	95	25.5	-3.7	0.53	-6.97	3.282e-12	2.374e-10
ENSMUSG00000025359	Pmel	premelanosome protein [Source:MGI Symbol;Acc:MGI:98301]	10	128704194	128720238	16044	NA	550	727	694	656	362	284	437	480	519.16	0.82	0.12	6.96	3.315e-12	2.389e-10
ENSMUSG00000087455	5330411J11Rik	RIKEN cDNA 5330411J11 gene [Source:MGI Symbol;Acc:MGI:1923926]	2	59382501	59387471	4970	NA	35	21	32	24	109	70	107	141	65.51	-1.81	0.26	-6.95	3.538e-12	2.540e-10
ENSMUSG00000006784	Odad4	outer dynein arm complex subunit 4 [Source:MGI Symbol;Acc:MGI:1921657]	11	100545606	100572568	26962	NA	82	129	195	96	311	242	361	551	235.44	-1.48	0.21	-6.95	3.594e-12	2.570e-10
ENSMUSG00000021662	Arhgef28	Rho guanine nucleotide exchange factor (GEF) 28 [Source:MGI Symbol;Acc:MGI:1346016]	13	97899468	98206439	306971	NA	42	71	63	55	145	110	139	259	105.82	-1.43	0.21	-6.92	4.361e-12	3.107e-10
ENSMUSG00000029131	Dnajb6	DnaJ heat shock protein family (Hsp40) member B6 [Source:MGI Symbol;Acc:MGI:1344381]	5	29735687	29818134	82447	NA	2720	4729	3182	3690	6393	4536	6365	6308	4635.67	-0.68	0.1	-6.92	4.381e-12	3.109e-10
ENSMUSG00000116295	Gm32885	predicted gene, 32885 [Source:MGI Symbol;Acc:MGI:5592044]	15	97157028	97167244	10216	NA	163	230	235	176	469	241	380	496	287.84	-0.9	0.13	-6.91	4.705e-12	3.326e-10
ENSMUSG00000026603	Smyd2	SET and MYND domain containing 2 [Source:MGI Symbol;Acc:MGI:1915889]	1	189880491	189922363	41872	NA	465	818	671	631	1030	653	1039	1145	781.43	-0.53	0.08	-6.91	4.791e-12	3.362e-10
ENSMUSG00000050424	Pnma5	paraneoplastic antigen family 5 [Source:MGI Symbol;Acc:MGI:2180566]	X	73033980	73037103	3123	NA	584	835	1117	656	3105	1149	1683	2526	1387.44	-1.31	0.19	-6.91	4.792e-12	3.362e-10
ENSMUSG00000060519	Tor3a	torsin family 3, member A [Source:MGI Symbol;Acc:MGI:1353652]	1	156653616	156674356	20740	NA	98	153	156	117	74	28	58	56	90.54	1.35	0.2	6.91	4.898e-12	3.424e-10
ENSMUSG00000042246	Tmc7	transmembrane channel-like gene family 7 [Source:MGI Symbol;Acc:MGI:2443317]	7	118535840	118584736	48896	NA	462	749	713	593	427	220	375	517	493.3	0.79	0.11	6.9	5.071e-12	3.531e-10
ENSMUSG00000060512	0610040J01Rik	RIKEN cDNA 0610040J01 gene [Source:MGI Symbol;Acc:MGI:1923511]	5	63812362	63899625	87263	NA	9	14	8	12	54	34	54	110	34.52	-2.45	0.36	-6.89	5.500e-12	3.815e-10
ENSMUSG00000038679	Trps1	transcriptional repressor GATA binding 1 [Source:MGI Symbol;Acc:MGI:1927616]	15	50654751	50890463	235712	NA	745	1199	990	898	546	440	587	802	762	0.75	0.11	6.89	5.550e-12	3.836e-10
ENSMUSG00000001930	Vwf	Von Willebrand factor [Source:MGI Symbol;Acc:MGI:98941]	6	125546773	125686679	139906	NA	951	1796	1286	1295	501	509	754	946	982.43	1.01	0.15	6.89	5.622e-12	3.872e-10
ENSMUSG00000035493	Tgfbi	transforming growth factor, beta induced [Source:MGI Symbol;Acc:MGI:99959]	13	56609522	56639562	30040	NA	88	145	139	117	22	33	56	49	80.27	1.65	0.24	6.88	6.150e-12	4.219e-10
ENSMUSG00000040488	Ltbp4	latent transforming growth factor beta binding protein 4 [Source:MGI Symbol;Acc:MGI:1321395]	7	27305135	27337692	32557	NA	400	773	598	508	356	271	384	387	449.52	0.73	0.11	6.87	6.291e-12	4.301e-10
ENSMUSG00000018986	Slfn3	schlafen 3 [Source:MGI Symbol;Acc:MGI:1329005]	11	83191329	83215154	23825	NA	24	43	38	37	105	66	113	108	64.43	-1.41	0.21	-6.87	6.597e-12	4.493e-10
ENSMUSG00000022488	Nckap1l	NCK associated protein 1 like [Source:MGI Symbol;Acc:MGI:1926063]	15	103453793	103498810	45017	NA	140	111	149	187	390	331	452	490	278.12	-1.41	0.21	-6.85	7.254e-12	4.923e-10
ENSMUSG00000044033	Ccdc141	coiled-coil domain containing 141 [Source:MGI Symbol;Acc:MGI:1919735]	2	77009901	77170636	160735	NA	267	524	333	375	115	141	197	141	258.47	1.33	0.19	6.85	7.399e-12	5.003e-10
ENSMUSG00000001864	Aif1l	allograft inflammatory factor 1-like [Source:MGI Symbol;Acc:MGI:1919598]	2	31950138	31973442	23304	NA	25	58	53	36	197	77	126	132	83.67	-1.58	0.23	-6.85	7.497e-12	5.051e-10
ENSMUSG00000018340	Anxa6	annexin A6 [Source:MGI Symbol;Acc:MGI:88255]	11	54979107	55033445	54338	NA	1296	2550	1567	1926	1110	745	1268	1030	1404.46	0.85	0.12	6.85	7.621e-12	5.115e-10
ENSMUSG00000044026	Slc35g1	solute carrier family 35, member G1 [Source:MGI Symbol;Acc:MGI:2444789]	19	38395979	38405607	9628	NA	989	1090	844	1024	2194	1408	2115	2412	1477.89	-0.94	0.14	-6.84	7.760e-12	5.190e-10
ENSMUSG00000027203	Dut	deoxyuridine triphosphatase [Source:MGI Symbol;Acc:MGI:1346051]	2	125247189	125258608	11419	NA	2032	3531	2412	2756	4720	2753	4205	5057	3321.53	-0.58	0.08	-6.84	8.179e-12	5.451e-10
ENSMUSG00000052726	Kcnt2	potassium channel, subfamily T, member 2 [Source:MGI Symbol;Acc:MGI:3036273]	1	140246157	140612067	365910	NA	43	53	51	40	11	3	10	14	27.97	2.4	0.35	6.83	8.306e-12	5.515e-10
ENSMUSG00000078537	B020031M17Rik	RIKEN cDNA B020031M17 gene [Source:MGI Symbol;Acc:MGI:3588226]	13	119949356	119950806	1450	NA	9	17	10	19	69	53	50	147	44.22	-2.46	0.36	-6.83	8.616e-12	5.701e-10
ENSMUSG00000015340	Cybb	cytochrome b-245, beta polypeptide [Source:MGI Symbol;Acc:MGI:88574]	X	9435251	9487771	52520	NA	1	2	1	3	49	51	85	16	26.47	-4.87	0.71	-6.83	8.737e-12	5.760e-10
ENSMUSG00000021070	Bdkrb2	bradykinin receptor, beta 2 [Source:MGI Symbol;Acc:MGI:102845]	12	105563225	105595237	32012	NA	66	158	195	106	50	29	42	32	82.24	1.79	0.26	6.82	8.807e-12	5.786e-10
ENSMUSG00000021876	Rnase4	ribonuclease, RNase A family 4 [Source:MGI Symbol;Acc:MGI:1926217]	14	51091076	51106151	15075	NA	52	81	56	49	10	9	14	25	36.49	2.11	0.31	6.82	9.288e-12	6.080e-10
ENSMUSG00000060548	Tnfrsf19	tumor necrosis factor receptor superfamily, member 19 [Source:MGI Symbol;Acc:MGI:1352474]	14	60963874	61046490	82616	NA	694	1210	1006	894	1771	1191	1758	1557	1231.51	-0.69	0.1	-6.81	9.995e-12	6.521e-10
ENSMUSG00000046372	Gm5590	predicted gene 5590 [Source:MGI Symbol;Acc:MGI:3645451]	7	39445829	39449221	3392	NA	0	2	3	3	34	21	35	58	18.19	-4.14	0.61	-6.8	1.040e-11	6.759e-10
ENSMUSG00000037824	Tspan14	tetraspanin 14 [Source:MGI Symbol;Acc:MGI:1196325]	14	40906444	40966807	60363	NA	1296	2188	1603	1616	1384	793	1279	1429	1413.39	0.52	0.08	6.79	1.112e-11	7.206e-10
ENSMUSG00000040950	Mgl2	macrophage galactose N-acetyl-galactosamine specific lectin 2 [Source:MGI Symbol;Acc:MGI:2385729]	11	70130328	70137550	7222	NA	14	20	33	17	155	51	81	95	55.23	-2.1	0.31	-6.78	1.193e-11	7.699e-10
ENSMUSG00000081443	Gm3880	predicted pseudogene 3880 [Source:MGI Symbol;Acc:MGI:3782053]	X	102686291	102686972	681	NA	10	8	16	7	52	39	52	73	31.12	-2.32	0.34	-6.78	1.234e-11	7.940e-10
ENSMUSG00000030852	Tacc2	transforming, acidic coiled-coil containing protein 2 [Source:MGI Symbol;Acc:MGI:1928899]	7	130577437	130764785	187348	NA	810	1793	1441	1293	845	604	892	1025	1055	0.69	0.1	6.77	1.296e-11	8.306e-10
ENSMUSG00000018411	Mapt	microtubule-associated protein tau [Source:MGI Symbol;Acc:MGI:97180]	11	104231389	104332090	100701	NA	717	1277	1058	978	606	449	779	781	811.27	0.67	0.1	6.77	1.320e-11	8.434e-10
ENSMUSG00000079509	Zfx	zinc finger protein X-linked [Source:MGI Symbol;Acc:MGI:99211]	X	94074630	94123702	49072	NA	854	1653	1233	1115	2010	1402	2022	2028	1498.3	-0.59	0.09	-6.77	1.332e-11	8.478e-10
ENSMUSG00000004633	Chn2	chimerin 2 [Source:MGI Symbol;Acc:MGI:1917243]	6	54039553	54301810	262257	NA	92	151	160	134	300	167	267	329	192.52	-0.92	0.14	-6.76	1.389e-11	8.814e-10
ENSMUSG00000070327	Rnf213	ring finger protein 213 [Source:MGI Symbol;Acc:MGI:1289196]	11	119393099	119487418	94319	NA	1059	2190	1501	1554	4533	2932	3769	2638	2479.95	-1.14	0.17	-6.76	1.411e-11	8.922e-10
ENSMUSG00000081007	Gm11543	predicted gene 11543 [Source:MGI Symbol;Acc:MGI:3705877]	11	94828185	94828930	745	NA	2	6	7	7	62	16	46	76	25.18	-3.07	0.45	-6.75	1.458e-11	9.187e-10
ENSMUSG00000028488	Sh3gl2	SH3-domain GRB2-like 2 [Source:MGI Symbol;Acc:MGI:700009]	4	85205125	85639195	434070	NA	413	625	539	592	287	183	339	434	417.56	0.89	0.13	6.75	1.470e-11	9.233e-10
ENSMUSG00000021193	Pitrm1	pitrilysin metallepetidase 1 [Source:MGI Symbol;Acc:MGI:1916867]	13	6548148	6580515	32367	NA	2001	3579	2914	2687	2316	1525	2235	2541	2415.26	0.42	0.06	6.73	1.689e-11	1.058e-09
ENSMUSG00000034675	Dbn1	drebrin 1 [Source:MGI Symbol;Acc:MGI:1931838]	13	55473428	55488111	14683	NA	48	94	54	70	23	15	21	19	42.24	1.81	0.27	6.73	1.747e-11	1.089e-09
ENSMUSG00000039200	Atf7ip2	activating transcription factor 7 interacting protein 2 [Source:MGI Symbol;Acc:MGI:1922579]	16	10192711	10251478	58767	NA	191	385	258	249	476	387	522	553	368.17	-0.82	0.12	-6.73	1.751e-11	1.089e-09
ENSMUSG00000028795	Ccdc28b	coiled coil domain containing 28B [Source:MGI Symbol;Acc:MGI:1913514]	4	129619273	129623947	4674	NA	88	117	64	99	35	19	34	22	59.94	1.81	0.27	6.72	1.857e-11	1.151e-09
ENSMUSG00000022451	Twf1	twinfilin actin binding protein 1 [Source:MGI Symbol;Acc:MGI:1100520]	15	94577950	94589889	11939	NA	1769	3262	2445	2602	2067	1230	1915	2177	2125.76	0.5	0.07	6.71	1.901e-11	1.174e-09
ENSMUSG00000021127	Zfp36l1	zinc finger protein 36, C3H type-like 1 [Source:MGI Symbol;Acc:MGI:107946]	12	80107753	80113013	5260	NA	310	542	353	472	254	162	269	259	321.4	0.88	0.13	6.71	1.915e-11	1.179e-09
ENSMUSG00000067768	Xlr4b	X-linked lymphocyte-regulated 4B [Source:MGI Symbol;Acc:MGI:1350975]	X	73214332	73222453	8121	NA	49	53	105	60	360	135	169	352	151.73	-1.81	0.27	-6.71	1.941e-11	1.191e-09
ENSMUSG00000023995	Tspo2	translocator protein 2 [Source:MGI Symbol;Acc:MGI:1917276]	17	48447906	48451522	3616	NA	118	198	211	122	41	24	36	97	102.87	1.81	0.27	6.71	1.978e-11	1.210e-09
ENSMUSG00000096284	Tcstv1	2-cell-stage, variable group, member 1 [Source:MGI Symbol;Acc:MGI:1933437]	13	119893387	119894785	1398	NA	6	9	8	12	59	41	36	143	36.6	-2.89	0.43	-6.7	2.016e-11	1.229e-09
ENSMUSG00000011751	Sptbn4	spectrin beta, non-erythrocytic 4 [Source:MGI Symbol;Acc:MGI:1890574]	7	27356382	27447686	91304	NA	288	445	356	364	218	142	239	291	287	0.78	0.12	6.7	2.124e-11	1.290e-09
ENSMUSG00000058550	Dppa4	developmental pluripotency associated 4 [Source:MGI Symbol;Acc:MGI:2157525]	16	48283732	48294237	10505	NA	913	1537	1156	1211	2012	1212	1800	2080	1446.87	-0.5	0.08	-6.69	2.174e-11	1.317e-09
ENSMUSG00000052396	Mogat2	monoacylglycerol O-acyltransferase 2 [Source:MGI Symbol;Acc:MGI:2663253]	7	99219083	99238619	19536	NA	137	178	165	113	403	218	293	530	244.11	-1.19	0.18	-6.69	2.281e-11	1.377e-09
ENSMUSG00000035910	Dcdc2a	doublecortin domain containing 2a [Source:MGI Symbol;Acc:MGI:2652818]	13	25056003	25210706	154703	NA	12	16	58	18	123	95	161	160	77.49	-2.32	0.35	-6.69	2.299e-11	1.383e-09
ENSMUSG00000043681	Fam25c	family with sequence similarity 25, member C [Source:MGI Symbol;Acc:MGI:1916384]	14	34351880	34355433	3553	NA	275	367	358	343	786	389	586	832	474.47	-0.86	0.13	-6.68	2.334e-11	1.400e-09
ENSMUSG00000035199	Arl6ip5	ADP-ribosylation factor-like 6 interacting protein 5 [Source:MGI Symbol;Acc:MGI:1929501]	6	97210688	97233315	22627	NA	295	476	394	354	188	148	265	271	293.17	0.86	0.13	6.68	2.368e-11	1.416e-09
ENSMUSG00000029695	Aass	aminoadipate-semialdehyde synthase [Source:MGI Symbol;Acc:MGI:1353573]	6	23072172	23132986	60814	NA	19	26	34	27	53	126	244	168	85.89	-2.45	0.37	-6.67	2.478e-11	1.477e-09
ENSMUSG00000033361	Prrg3	proline rich Gla (G-carboxyglutamic acid) 3 (transmembrane) [Source:MGI Symbol;Acc:MGI:2685214]	X	71962623	71972722	10099	NA	114	156	166	145	320	177	288	387	211.03	-0.93	0.14	-6.67	2.572e-11	1.528e-09
ENSMUSG00000018566	Slc2a4	solute carrier family 2 (facilitated glucose transporter), member 4 [Source:MGI Symbol;Acc:MGI:95758]	11	69942538	69948188	5650	NA	91	87	93	80	24	12	28	44	57.64	1.83	0.27	6.66	2.669e-11	1.580e-09
ENSMUSG00000019848	Popdc3	popeye domain containing 3 [Source:MGI Symbol;Acc:MGI:1930153]	10	45178097	45318452	140355	NA	7	3	7	4	48	24	48	43	22.1	-2.86	0.43	-6.66	2.759e-11	1.623e-09
ENSMUSG00000029718	Pcolce	procollagen C-endopeptidase enhancer protein [Source:MGI Symbol;Acc:MGI:105099]	5	137605102	137613784	8682	NA	996	1890	1242	1387	466	556	706	443	954	1.32	0.2	6.66	2.753e-11	1.623e-09
ENSMUSG00000058328	Xlr5a	X-linked lymphocyte-regulated 5A [Source:MGI Symbol;Acc:MGI:3574108]	X	73107634	73292976	185342	NA	10	18	45	10	149	59	95	159	63.7	-2.39	0.36	-6.65	2.981e-11	1.748e-09
ENSMUSG00000094796	BC147527	cDNA sequence BC147527 [Source:MGI Symbol;Acc:MGI:4840510]	13	120300391	120308779	8388	NA	1	9	7	9	62	20	45	111	29.68	-3.09	0.46	-6.64	3.033e-11	1.774e-09
ENSMUSG00000027963	Extl2	exostosin-like glycosyltransferase 2 [Source:MGI Symbol;Acc:MGI:1889574]	3	116007461	116029017	21556	NA	145	249	200	187	128	67	114	123	148.04	0.91	0.14	6.64	3.045e-11	1.775e-09
ENSMUSG00000040276	Pacsin1	protein kinase C and casein kinase substrate in neurons 1 [Source:MGI Symbol;Acc:MGI:1345181]	17	27655508	27711482	55974	NA	71	102	104	76	194	147	211	204	135.86	-1.05	0.16	-6.63	3.351e-11	1.947e-09
ENSMUSG00000115483	Gm9732	predicted gene 9732 [Source:MGI Symbol;Acc:MGI:3796514]	14	43275035	43306011	30976	NA	18	27	46	20	140	56	93	125	62.16	-1.82	0.27	-6.61	3.721e-11	2.155e-09
ENSMUSG00000021699	Pde4d	phosphodiesterase 4D, cAMP specific [Source:MGI Symbol;Acc:MGI:99555]	13	108449947	109953461	1503514	NA	105	183	149	140	74	57	75	79	106.12	1.06	0.16	6.61	3.795e-11	2.185e-09
ENSMUSG00000053333	Dis3l2	DIS3 like 3'-5' exoribonuclease 2 [Source:MGI Symbol;Acc:MGI:2442555]	1	86703807	87050095	346288	NA	471	815	721	640	449	322	493	530	543.34	0.61	0.09	6.61	3.786e-11	2.185e-09
ENSMUSG00000030287	Itpr2	inositol 1,4,5-triphosphate receptor 2 [Source:MGI Symbol;Acc:MGI:99418]	6	146108298	146502223	393925	NA	22	50	74	36	116	211	254	179	118.83	-2.11	0.32	-6.59	4.309e-11	2.473e-09
ENSMUSG00000045942	BC049762	cDNA sequence BC049762 [Source:MGI Symbol;Acc:MGI:3039622]	11	51253650	51263046	9396	NA	3	3	3	1	39	23	25	51	17.59	-3.71	0.56	-6.59	4.439e-11	2.540e-09
ENSMUSG00000066150	Slc31a1	solute carrier family 31, member 1 [Source:MGI Symbol;Acc:MGI:1333843]	4	62360726	62391769	31043	NA	1264	2105	1913	1647	1135	731	1287	1553	1416.35	0.63	0.1	6.59	4.464e-11	2.546e-09
ENSMUSG00000091712	Sec14l5	SEC14-like lipid binding 5 [Source:MGI Symbol;Acc:MGI:3616084]	16	5147108	5187271	40163	NA	63	75	76	54	246	100	152	267	122.79	-1.4	0.21	-6.57	4.889e-11	2.780e-09
ENSMUSG00000049823	Zbtb12	zinc finger and BTB domain containing 12 [Source:MGI Symbol;Acc:MGI:88133]	17	34879482	34896867	17385	NA	173	349	295	260	156	99	175	190	205.74	0.85	0.13	6.57	4.976e-11	2.821e-09
ENSMUSG00000030946	Lhpp	phospholysine phosphohistidine inorganic pyrophosphate phosphatase [Source:MGI Symbol;Acc:MGI:1923679]	7	132610637	132706420	95783	NA	552	906	590	641	453	300	467	500	540.79	0.7	0.11	6.56	5.294e-11	2.992e-09
ENSMUSG00000068522	Aard	alanine and arginine rich domain containing protein [Source:MGI Symbol;Acc:MGI:2181621]	15	52040106	52045722	5616	NA	110	161	199	157	379	214	311	364	229.64	-0.95	0.15	-6.54	6.242e-11	3.517e-09
ENSMUSG00000033389	Arhgap44	Rho GTPase activating protein 44 [Source:MGI Symbol;Acc:MGI:2144423]	11	65002038	65162961	160923	NA	295	665	505	489	864	589	811	943	623.94	-0.69	0.11	-6.54	6.302e-11	3.540e-09
ENSMUSG00000075304	Sp5	trans-acting transcription factor 5 [Source:MGI Symbol;Acc:MGI:1927715]	2	70474922	70477729	2807	NA	234	412	269	346	727	531	676	584	465.36	-0.98	0.15	-6.52	6.805e-11	3.811e-09
ENSMUSG00000056895	H2bu2	H2B.U histone 2 [Source:MGI Symbol;Acc:MGI:1925553]	11	58948919	58949533	614	NA	102	120	182	137	56	35	63	61	94.02	1.41	0.22	6.52	7.027e-11	3.923e-09
ENSMUSG00000019312	Grb7	growth factor receptor bound protein 7 [Source:MGI Symbol;Acc:MGI:102683]	11	98446393	98455373	8980	NA	141	272	157	194	71	67	106	104	136.27	1.17	0.18	6.51	7.629e-11	4.247e-09
ENSMUSG00000019997	Ccn2	cellular communication network factor 2 [Source:MGI Symbol;Acc:MGI:95537]	10	24595441	24598683	3242	NA	389	684	485	483	1295	644	1114	879	723.31	-0.9	0.14	-6.51	7.669e-11	4.256e-09
ENSMUSG00000027111	Itga6	integrin alpha 6 [Source:MGI Symbol;Acc:MGI:96605]	2	71745615	71858416	112801	NA	3268	5743	4597	4597	3378	2364	3746	4101	3881.26	0.47	0.07	6.51	7.713e-11	4.268e-09
ENSMUSG00000110186	Gm7789	predicted pseudogene 7789 [Source:MGI Symbol;Acc:MGI:3648689]	7	10988418	10996362	7944	NA	1	3	4	2	28	19	34	69	18.43	-3.82	0.59	-6.5	8.040e-11	4.436e-09
ENSMUSG00000042102	Dmgdh	dimethylglycine dehydrogenase precursor [Source:MGI Symbol;Acc:MGI:1921379]	13	93674432	93752833	78401	NA	148	221	175	166	318	251	424	377	254.09	-0.9	0.14	-6.5	8.253e-11	4.540e-09
ENSMUSG00000029267	Mtf2	metal response element binding transcription factor 2 [Source:MGI Symbol;Acc:MGI:105050]	5	108065673	108109004	43331	NA	6545	11815	8904	8958	15267	8786	13165	14538	10661.87	-0.46	0.07	-6.49	8.441e-11	4.629e-09
ENSMUSG00000038811	Gngt2	guanine nucleotide binding protein (G protein), gamma transducing activity polypeptide 2 [Source:MGI Symbol;Acc:MGI:893584]	11	95837215	95845734	8519	NA	43	91	72	60	21	19	19	26	42.94	1.67	0.26	6.49	8.783e-11	4.803e-09
ENSMUSG00000096803	Eif1ad16	eukaryotic translation initiation factor 1A domain containing 16 [Source:MGI Symbol;Acc:MGI:3779631]	12	88018336	88018771	435	NA	1	2	2	8	47	20	31	102	24.12	-3.8	0.59	-6.48	8.924e-11	4.866e-09
ENSMUSG00000061518	Cox5b	cytochrome c oxidase subunit 5B [Source:MGI Symbol;Acc:MGI:88475]	1	36691448	36693681	2233	NA	1829	2744	2319	2222	1905	1051	1791	2017	1941.47	0.51	0.08	6.48	9.227e-11	5.016e-09
ENSMUSG00000032782	Cntrob	centrobin, centrosomal BRCA2 interacting protein [Source:MGI Symbol;Acc:MGI:2443290]	11	69299486	69323775	24289	NA	438	724	613	583	414	291	435	491	488.75	0.59	0.09	6.48	9.386e-11	5.088e-09
ENSMUSG00000036912	Piwil4	piwi-like RNA-mediated gene silencing 4 [Source:MGI Symbol;Acc:MGI:3041167]	9	14696229	14740733	44504	NA	12	16	14	7	55	32	54	75	31.52	-2.06	0.32	-6.46	1.016e-10	5.489e-09
ENSMUSG00000004665	Cnn2	calponin 2 [Source:MGI Symbol;Acc:MGI:105093]	10	79988583	79996062	7479	NA	370	635	507	492	318	159	304	182	364.37	1.1	0.17	6.46	1.051e-10	5.664e-09
ENSMUSG00000041598	Cdc42ep4	CDC42 effector protein (Rho GTPase binding) 4 [Source:MGI Symbol;Acc:MGI:1929760]	11	113726849	113751881	25032	NA	660	1172	1138	959	603	468	669	583	769.17	0.78	0.12	6.46	1.056e-10	5.673e-09
ENSMUSG00000024228	Nudt12	nudix (nucleoside diphosphate linked moiety X)-type motif 12 [Source:MGI Symbol;Acc:MGI:1915243]	17	58999617	59013372	13755	NA	188	274	238	256	156	76	121	173	181.67	0.95	0.15	6.45	1.121e-10	5.990e-09
ENSMUSG00000098832	Kdm4dl	lysine (K)-specific demethylase 4D-like [Source:MGI Symbol;Acc:MGI:3644125]	9	14450835	14452022	1187	NA	0	3	1	3	39	21	27	40	15.87	-4.13	0.64	-6.45	1.121e-10	5.990e-09
ENSMUSG00000033318	Gstt2	glutathione S-transferase, theta 2 [Source:MGI Symbol;Acc:MGI:106188]	10	75831113	75837424	6311	NA	137	212	414	171	46	53	71	98	147.88	1.84	0.29	6.44	1.162e-10	6.189e-09
ENSMUSG00000023169	Slc38a1	solute carrier family 38, member 1 [Source:MGI Symbol;Acc:MGI:2145895]	15	96571417	96642913	71496	NA	986	1808	1516	1289	1153	651	1017	1245	1172.95	0.52	0.08	6.44	1.176e-10	6.246e-09
ENSMUSG00000040850	Psme4	proteasome (prosome, macropain) activator subunit 4 [Source:MGI Symbol;Acc:MGI:2143994]	11	30771725	30880361	108636	NA	10681	17932	14200	14473	26916	16322	22689	22844	17825.29	-0.59	0.09	-6.44	1.190e-10	6.303e-09
ENSMUSG00000095799	Eif1ad10	eukaryotic translation initiation factor 1A domain containing 10 [Source:MGI Symbol;Acc:MGI:3644018]	12	88249665	88250100	435	NA	2	3	1	1	41	19	24	49	16.39	-4.17	0.65	-6.44	1.204e-10	6.362e-09
ENSMUSG00000028567	Txndc12	thioredoxin domain containing 12 (endoplasmic reticulum) [Source:MGI Symbol;Acc:MGI:1913323]	4	108834600	108862127	27527	NA	977	1321	1179	1017	804	510	823	932	931.45	0.63	0.1	6.44	1.227e-10	6.460e-09
ENSMUSG00000034573	Ptpn13	protein tyrosine phosphatase, non-receptor type 13 [Source:MGI Symbol;Acc:MGI:103293]	5	103425191	103598303	173112	NA	325	668	498	512	791	677	975	1006	663.79	-0.76	0.12	-6.43	1.249e-10	6.560e-09
ENSMUSG00000074653	Lrrc31	leucine rich repeat containing 31 [Source:MGI Symbol;Acc:MGI:2443864]	3	30679057	30699843	20786	NA	692	1002	1148	775	449	233	376	719	657.61	1.13	0.18	6.43	1.308e-10	6.850e-09
ENSMUSG00000022003	Slc25a30	solute carrier family 25, member 30 [Source:MGI Symbol;Acc:MGI:1914804]	14	75760116	75787037	26921	NA	719	1149	1075	982	797	449	702	837	819.55	0.56	0.09	6.42	1.342e-10	7.009e-09
ENSMUSG00000000901	Mmp11	matrix metallopeptidase 11 [Source:MGI Symbol;Acc:MGI:97008]	10	75923221	75936496	13275	NA	464	728	648	551	332	252	428	485	476.31	0.74	0.12	6.42	1.346e-10	7.012e-09
ENSMUSG00000000409	Lck	lymphocyte protein tyrosine kinase [Source:MGI Symbol;Acc:MGI:96756]	4	129548343	129573641	25298	NA	137	243	181	164	121	62	95	113	136.05	0.95	0.15	6.42	1.372e-10	7.104e-09
ENSMUSG00000041323	Ak7	adenylate kinase 7 [Source:MGI Symbol;Acc:MGI:1926051]	12	105705975	105782447	76472	NA	58	114	78	90	169	216	285	224	153.33	-1.4	0.22	-6.42	1.372e-10	7.104e-09
ENSMUSG00000025519	Tktl2	transketolase-like 2 [Source:MGI Symbol;Acc:MGI:1921669]	8	66511755	66518335	6580	NA	20	28	28	25	80	42	102	99	50.41	-1.59	0.25	-6.41	1.484e-10	7.642e-09
ENSMUSG00000040613	Apobec1	apolipoprotein B mRNA editing enzyme, catalytic polypeptide 1 [Source:MGI Symbol;Acc:MGI:103298]	6	122577791	122602444	24653	NA	180	339	243	206	100	65	110	185	172.71	1.14	0.18	6.41	1.480e-10	7.642e-09
ENSMUSG00000025076	Casp7	caspase 7 [Source:MGI Symbol;Acc:MGI:109383]	19	56397128	56442344	45216	NA	241	395	347	267	163	117	175	251	238.89	0.89	0.14	6.41	1.498e-10	7.693e-09
ENSMUSG00000031665	Sall1	spalt like transcription factor 1 [Source:MGI Symbol;Acc:MGI:1889585]	8	89027234	89044162	16928	NA	381	831	545	610	432	241	342	355	453.89	0.82	0.13	6.4	1.506e-10	7.714e-09
ENSMUSG00000041794	Myrip	myosin VIIA and Rab interacting protein [Source:MGI Symbol;Acc:MGI:2384407]	9	120301512	120474841	173329	NA	1	4	5	7	44	28	39	31	19.37	-3.03	0.47	-6.4	1.533e-10	7.832e-09
ENSMUSG00000021062	Rab15	RAB15, member RAS oncogene family [Source:MGI Symbol;Acc:MGI:1916865]	12	76797959	76822908	24949	NA	199	329	338	258	524	341	478	565	368.23	-0.71	0.11	-6.4	1.563e-10	7.943e-09
ENSMUSG00000063632	Sox11	SRY (sex determining region Y)-box 11 [Source:MGI Symbol;Acc:MGI:98359]	12	27334263	27342574	8311	NA	828	1330	1006	1101	592	538	712	694	842.43	0.78	0.12	6.4	1.563e-10	7.943e-09
ENSMUSG00000072949	Acot1	acyl-CoA thioesterase 1 [Source:MGI Symbol;Acc:MGI:1349396]	12	84009489	84018371	8882	NA	64	75	47	55	181	92	160	175	102.68	-1.25	0.19	-6.4	1.592e-10	8.066e-09
ENSMUSG00000031995	St14	suppression of tumorigenicity 14 (colon carcinoma) [Source:MGI Symbol;Acc:MGI:1338881]	9	31089401	31131853	42452	NA	1501	2678	2455	2086	1430	850	1519	1970	1755.7	0.67	0.1	6.39	1.607e-10	8.118e-09
ENSMUSG00000070526	Peg12	paternally expressed 12 [Source:MGI Symbol;Acc:MGI:1351637]	7	62461870	62464510	2640	NA	50	71	103	48	282	139	218	166	130.8	-1.51	0.24	-6.38	1.740e-10	8.766e-09
ENSMUSG00000073418	C4b	complement component 4B (Chido blood group) [Source:MGI Symbol;Acc:MGI:88228]	17	34728379	34743882	15503	NA	20	36	29	23	61	77	97	127	57.38	-1.71	0.27	-6.38	1.764e-10	8.867e-09
ENSMUSG00000049387	Cox7b2	cytochrome c oxidase subunit 7B2 [Source:MGI Symbol;Acc:MGI:1925424]	5	71442823	71548205	105382	NA	9	13	14	11	60	44	39	64	31.09	-2.1	0.33	-6.38	1.808e-10	9.063e-09
ENSMUSG00000020380	Rad50	RAD50 double strand break repair protein [Source:MGI Symbol;Acc:MGI:109292]	11	53649518	53707319	57801	NA	914	1650	1343	1234	2203	1249	2018	2055	1533.24	-0.5	0.08	-6.37	1.921e-10	9.599e-09
ENSMUSG00000087107	AI662270	expressed sequence AI662270 [Source:MGI Symbol;Acc:MGI:2144254]	11	83223575	83226604	3029	NA	345	450	283	402	740	567	779	897	547.61	-0.94	0.15	-6.36	1.985e-10	9.894e-09
ENSMUSG00000022246	Rai14	retinoic acid induced 14 [Source:MGI Symbol;Acc:MGI:1922896]	15	10568968	10714624	145656	NA	1165	2450	2071	1882	1168	885	1368	1452	1512.53	0.67	0.1	6.36	1.998e-10	9.917e-09
ENSMUSG00000054619	Mettl7a1	methyltransferase like 7A1 [Source:MGI Symbol;Acc:MGI:1916523]	15	100304139	100328662	24523	NA	263	282	354	286	146	83	145	213	219.74	1.13	0.18	6.36	2.000e-10	9.917e-09
ENSMUSG00000034807	Colgalt1	collagen beta(1-O)galactosyltransferase 1 [Source:MGI Symbol;Acc:MGI:1924348]	8	71610997	71624911	13914	NA	2937	4415	4192	3444	2743	1870	3028	3243	3173.71	0.53	0.08	6.35	2.121e-10	1.049e-08
ENSMUSG00000038045	Sult6b1	sulfotransferase family, cytosolic, 6B, member 1 [Source:MGI Symbol;Acc:MGI:1920921]	17	78883937	78906992	23055	NA	151	264	235	205	147	69	119	148	162.57	0.89	0.14	6.35	2.156e-10	1.063e-08
ENSMUSG00000049154	Fam183b	family with sequence similarity 183, member B [Source:MGI Symbol;Acc:MGI:1922679]	11	58792796	58801960	9164	NA	4	6	7	3	63	30	41	27	22.06	-2.97	0.47	-6.34	2.230e-10	1.097e-08
ENSMUSG00000047246	H2bc6	H2B clustered histone 6 [Source:MGI Symbol;Acc:MGI:2448380]	13	23583669	23621124	37455	NA	2611	3765	4322	3416	2279	1568	2289	2963	2851.37	0.7	0.11	6.34	2.274e-10	1.112e-08
ENSMUSG00000055373	Fut9	fucosyltransferase 9 [Source:MGI Symbol;Acc:MGI:1330859]	4	25609331	25800244	190913	NA	770	1381	1195	994	720	436	610	975	859.51	0.73	0.11	6.34	2.268e-10	1.112e-08
ENSMUSG00000018906	P4ha2	procollagen-proline, 2-oxoglutarate 4-dioxygenase (proline 4-hydroxylase), alpha II polypeptide [Source:MGI Symbol;Acc:MGI:894286]	11	54100094	54131665	31571	NA	87	125	115	110	205	141	266	287	161.27	-0.97	0.15	-6.34	2.295e-10	1.120e-08
ENSMUSG00000078566	Bnip3	BCL2/adenovirus E1B interacting protein 3 [Source:MGI Symbol;Acc:MGI:109326]	7	138890835	138909519	18684	NA	509	583	427	616	1052	995	1638	1311	881.76	-1.16	0.18	-6.33	2.477e-10	1.206e-08
ENSMUSG00000061259	Tmprss11d	transmembrane protease, serine 11d [Source:MGI Symbol;Acc:MGI:2385221]	5	86302216	86373420	71204	NA	2	9	5	6	54	31	53	26	22.61	-2.89	0.46	-6.32	2.541e-10	1.234e-08
ENSMUSG00000035852	Misp	mitotic spindle positioning [Source:MGI Symbol;Acc:MGI:1926156]	10	79820988	79830490	9502	NA	56	111	58	64	18	18	30	24	46.45	1.71	0.27	6.32	2.587e-10	1.253e-08
ENSMUSG00000035517	Tdrd7	tudor domain containing 7 [Source:MGI Symbol;Acc:MGI:2140279]	4	45965333	46034761	69428	NA	40	72	102	55	184	106	177	203	112.52	-1.26	0.2	-6.31	2.727e-10	1.317e-08
ENSMUSG00000029699	Ssc4d	scavenger receptor cysteine rich family, 4 domains [Source:MGI Symbol;Acc:MGI:1924709]	5	135960210	135974531	14321	NA	105	158	142	128	332	186	289	251	193.93	-0.93	0.15	-6.31	2.834e-10	1.365e-08
ENSMUSG00000040472	Rabggta	Rab geranylgeranyl transferase, a subunit [Source:MGI Symbol;Acc:MGI:1860443]	14	55715415	55722263	6848	NA	792	1395	1080	998	828	555	861	899	904.84	0.49	0.08	6.31	2.851e-10	1.370e-08
ENSMUSG00000022475	Hdac7	histone deacetylase 7 [Source:MGI Symbol;Acc:MGI:1891835]	15	97792663	97844502	51839	NA	230	402	326	294	135	93	163	256	230.54	1.03	0.16	6.3	3.069e-10	1.471e-08
ENSMUSG00000115388			15	76101480	76120195	18715	NA	196	371	302	244	85	41	84	201	183.32	1.55	0.25	6.29	3.223e-10	1.541e-08
ENSMUSG00000079244	Gm5622	predicted gene 5622 [Source:MGI Symbol;Acc:MGI:3646060]	14	51552789	51662953	110164	NA	24	28	51	14	125	77	90	192	71.55	-1.96	0.31	-6.27	3.540e-10	1.688e-08
ENSMUSG00000010154	Spire2	spire type actin nucleation factor 2 [Source:MGI Symbol;Acc:MGI:2446256]	8	123332712	123369515	36803	NA	336	539	438	427	863	542	816	713	571.43	-0.71	0.11	-6.27	3.712e-10	1.765e-08
ENSMUSG00000021537	Cetn3	centrin 3 [Source:MGI Symbol;Acc:MGI:1097706]	13	81783076	81797155	14079	NA	555	790	639	620	503	194	360	458	503.62	0.88	0.14	6.26	3.823e-10	1.813e-08
ENSMUSG00000045394	Epcam	epithelial cell adhesion molecule [Source:MGI Symbol;Acc:MGI:106653]	17	87635978	87651129	15151	NA	1143	1973	1951	1533	2667	2249	3398	5462	2441.88	-0.99	0.16	-6.26	3.838e-10	1.816e-08
ENSMUSG00000091614	Gm17657	predicted gene, 17657 [Source:MGI Symbol;Acc:MGI:4937291]	17	29518641	29549638	30997	NA	64	123	170	78	339	180	281	287	182.98	-1.28	0.2	-6.26	3.938e-10	1.858e-08
ENSMUSG00000024420	Zfp521	zinc finger protein 521 [Source:MGI Symbol;Acc:MGI:95459]	18	13687012	13972787	285775	NA	31	36	50	25	6	5	3	7	20.54	2.82	0.45	6.25	4.057e-10	1.910e-08
ENSMUSG00000022602	Arc	activity regulated cytoskeletal-associated protein [Source:MGI Symbol;Acc:MGI:88067]	15	74669082	74672570	3488	NA	200	377	312	308	171	92	175	243	227.02	0.89	0.14	6.24	4.389e-10	2.060e-08
ENSMUSG00000117091	Gm5698	predicted gene 5698 [Source:MGI Symbol;Acc:MGI:3649020]	1	30977242	30977968	726	NA	2	4	2	0	36	18	26	40	15.07	-3.84	0.62	-6.24	4.399e-10	2.060e-08
ENSMUSG00000018334	Ksr1	kinase suppressor of ras 1 [Source:MGI Symbol;Acc:MGI:105051]	11	79013439	79146407	132968	NA	175	283	274	239	605	314	477	439	340.88	-0.86	0.14	-6.24	4.442e-10	2.075e-08
ENSMUSG00000021194	Chga	chromogranin A [Source:MGI Symbol;Acc:MGI:88394]	12	102554968	102565028	10060	NA	263	478	231	333	173	112	191	163	238.42	1.08	0.17	6.24	4.490e-10	2.092e-08
ENSMUSG00000002228	Ppm1j	protein phosphatase 1J [Source:MGI Symbol;Acc:MGI:1919137]	3	104781055	104786018	4963	NA	316	474	434	353	194	153	250	318	305.75	0.86	0.14	6.22	4.838e-10	2.249e-08
ENSMUSG00000063160	Numbl	numb-like [Source:MGI Symbol;Acc:MGI:894702]	7	27258432	27282144	23712	NA	582	1015	767	685	521	303	509	692	615.58	0.66	0.11	6.22	5.125e-10	2.376e-08
ENSMUSG00000028164	Manba	mannosidase, beta A, lysosomal [Source:MGI Symbol;Acc:MGI:88175]	3	135485610	135571404	85794	NA	1175	2258	1753	1644	3350	1995	3024	2657	2170.69	-0.66	0.11	-6.21	5.271e-10	2.438e-08
ENSMUSG00000052331	Ankrd44	ankyrin repeat domain 44 [Source:MGI Symbol;Acc:MGI:3045243]	1	54645339	54926387	281048	NA	13	19	8	20	55	71	107	57	43.99	-2.26	0.36	-6.21	5.395e-10	2.489e-08
ENSMUSG00000041703	Zic5	zinc finger protein of the cerebellum 5 [Source:MGI Symbol;Acc:MGI:1929518]	14	122456794	122465677	8883	NA	182	366	294	295	545	337	532	498	369.45	-0.71	0.11	-6.21	5.422e-10	2.495e-08
ENSMUSG00000030403	Vasp	vasodilator-stimulated phosphoprotein [Source:MGI Symbol;Acc:MGI:109268]	7	19256928	19271817	14889	NA	1617	3099	2568	2265	1715	1256	1831	1764	1970.32	0.57	0.09	6.2	5.588e-10	2.565e-08
ENSMUSG00000031709	Tbc1d9	TBC1 domain family, member 9 [Source:MGI Symbol;Acc:MGI:1918560]	8	83165351	83272934	107583	NA	225	473	300	338	707	464	678	574	457.75	-0.84	0.14	-6.2	5.637e-10	2.582e-08
ENSMUSG00000025357	Dgka	diacylglycerol kinase, alpha [Source:MGI Symbol;Acc:MGI:102952]	10	128720133	128744855	24722	NA	627	1141	717	832	496	413	513	600	656.18	0.74	0.12	6.19	5.951e-10	2.719e-08
ENSMUSG00000051827	Rhox2a	reproductive homeobox 2A [Source:MGI Symbol;Acc:MGI:1922449]	X	37244975	37249686	4711	NA	9	13	13	8	59	34	42	51	27.74	-2.06	0.33	-6.19	6.022e-10	2.744e-08
ENSMUSG00000000544	Gpa33	glycoprotein A33 (transmembrane) [Source:MGI Symbol;Acc:MGI:1891703]	1	166130237	166166510	36273	NA	1175	1934	1402	1450	1106	774	1151	1112	1242.28	0.57	0.09	6.19	6.062e-10	2.756e-08
ENSMUSG00000028121	Bcar3	breast cancer anti-estrogen resistance 3 [Source:MGI Symbol;Acc:MGI:1352501]	3	122294135	122530191	236056	NA	842	1601	1124	1260	651	551	873	913	955.12	0.73	0.12	6.18	6.350e-10	2.879e-08
ENSMUSG00000061576	Dpp6	dipeptidylpeptidase 6 [Source:MGI Symbol;Acc:MGI:94921]	5	26817202	27727505	910303	NA	183	238	243	209	106	62	112	170	162.57	1.06	0.17	6.18	6.591e-10	2.981e-08
ENSMUSG00000068327	Tlx2	T cell leukemia, homeobox 2 [Source:MGI Symbol;Acc:MGI:1350935]	6	83068323	83070293	1970	NA	22	33	25	14	60	66	93	97	50.26	-1.71	0.28	-6.17	6.784e-10	3.061e-08
ENSMUSG00000025932	Eya1	EYA transcriptional coactivator and phosphatase 1 [Source:MGI Symbol;Acc:MGI:109344]	1	14168953	14310235	141282	NA	132	268	187	218	57	63	119	106	140.51	1.26	0.2	6.17	6.964e-10	3.135e-08
ENSMUSG00000089696	Spopfm1	speckle-type BTB/POZ protein family member 1 [Source:MGI Symbol;Acc:MGI:3643869]	3	94264035	94266784	2749	NA	2	10	1	4	53	15	34	65	20.82	-3.22	0.52	-6.17	7.002e-10	3.145e-08
ENSMUSG00000030494	Rhpn2	rhophilin, Rho GTPase binding protein 2 [Source:MGI Symbol;Acc:MGI:1289234]	7	35334169	35392289	58120	NA	516	989	779	686	1891	910	1329	1287	1013.79	-0.83	0.13	-6.16	7.186e-10	3.219e-08
ENSMUSG00000008575	Nfib	nuclear factor I/B [Source:MGI Symbol;Acc:MGI:103188]	4	82290172	82705750	415578	NA	254	426	317	315	221	144	219	267	264.41	0.68	0.11	6.16	7.435e-10	3.323e-08
ENSMUSG00000017843	Ppp2r5c	protein phosphatase 2, regulatory subunit B', gamma [Source:MGI Symbol;Acc:MGI:1349475]	12	110447119	110583062	135943	NA	3031	5631	4906	4594	3616	2332	3612	4117	3874.29	0.46	0.07	6.15	7.582e-10	3.381e-08
ENSMUSG00000039138	4930591A17Rik	RIKEN cDNA 4930591A17 gene [Source:MGI Symbol;Acc:MGI:1915425]	2	179414935	179416882	1947	NA	45	90	107	71	225	123	155	225	125	-1.17	0.19	-6.15	7.646e-10	3.401e-08
ENSMUSG00000047409	Ctdspl	CTD (carboxy-terminal domain, RNA polymerase II, polypeptide A) small phosphatase-like [Source:MGI Symbol;Acc:MGI:1916524]	9	118926452	119043998	117546	NA	5	27	16	16	62	38	62	72	35.26	-1.84	0.3	-6.14	8.115e-10	3.601e-08
ENSMUSG00000023034	Nr4a1	nuclear receptor subfamily 4, group A, member 1 [Source:MGI Symbol;Acc:MGI:1352454]	15	101254268	101274795	20527	NA	136	329	204	207	102	71	140	128	158.72	1.02	0.17	6.14	8.255e-10	3.655e-08
ENSMUSG00000040350	Trim7	tripartite motif-containing 7 [Source:MGI Symbol;Acc:MGI:2137353]	11	48826139	48852209	26070	NA	146	272	216	169	397	257	351	612	289.22	-0.95	0.15	-6.14	8.503e-10	3.755e-08
ENSMUSG00000080916	Gm12463	predicted gene 12463 [Source:MGI Symbol;Acc:MGI:3650648]	4	44752276	44753125	849	NA	4	9	4	4	28	37	42	37	20.62	-2.79	0.45	-6.13	8.684e-10	3.826e-08
ENSMUSG00000072812			12	112772193	112802657	30464	NA	411	701	721	538	137	211	272	355	412.45	1.31	0.21	6.13	8.712e-10	3.829e-08
ENSMUSG00000021379	Id4	inhibitor of DNA binding 4 [Source:MGI Symbol;Acc:MGI:99414]	13	48261227	48266026	4799	NA	408	610	679	590	369	193	327	471	444.97	0.84	0.14	6.13	8.964e-10	3.922e-08
ENSMUSG00000031555	Adam9	a disintegrin and metallopeptidase domain 9 (meltrin gamma) [Source:MGI Symbol;Acc:MGI:105376]	8	24949610	25016927	67317	NA	757	1288	1040	1040	1831	1101	1606	1641	1254.65	-0.53	0.09	-6.13	8.950e-10	3.922e-08
ENSMUSG00000041801	Phlda3	pleckstrin homology like domain, family A, member 3 [Source:MGI Symbol;Acc:MGI:1351485]	1	135766118	135769136	3018	NA	785	1536	1256	1148	2150	1193	1874	1928	1434.08	-0.55	0.09	-6.13	9.057e-10	3.953e-08
ENSMUSG00000040113	Mettl11b	methyltransferase like 11B [Source:MGI Symbol;Acc:MGI:2685053]	1	163702255	163725232	22977	NA	3	1	0	1	29	26	33	28	15.05	-4.49	0.73	-6.12	9.262e-10	4.033e-08
ENSMUSG00000045330	Magec2	MAGE family member C2 [Source:MGI Symbol;Acc:MGI:1921687]	X	62283498	62292078	8580	NA	109	143	157	147	290	271	289	660	248.98	-1.35	0.22	-6.12	9.506e-10	4.130e-08
ENSMUSG00000040591	1110051M20Rik	RIKEN cDNA 1110051M20 gene [Source:MGI Symbol;Acc:MGI:1915079]	2	91275067	91444704	169637	NA	152	299	275	262	145	103	145	172	189.46	0.85	0.14	6.11	9.754e-10	4.227e-08
ENSMUSG00000064043	Trerf1	transcriptional regulating factor 1 [Source:MGI Symbol;Acc:MGI:2442086]	17	47140874	47361958	221084	NA	87	150	108	110	68	37	57	54	82.34	1.13	0.18	6.11	9.845e-10	4.257e-08
ENSMUSG00000061981	Flot2	flotillin 2 [Source:MGI Symbol;Acc:MGI:103309]	11	78037930	78060434	22504	NA	658	1271	1054	932	538	426	743	764	777.05	0.71	0.12	6.11	1.008e-09	4.349e-08
ENSMUSG00000006575	Rundc3a	RUN domain containing 3A [Source:MGI Symbol;Acc:MGI:1858752]	11	102393402	102402555	9153	NA	297	484	405	348	295	130	167	254	290.6	0.93	0.15	6.1	1.060e-09	4.562e-08
ENSMUSG00000030020	Prickle2	prickle planar cell polarity protein 2 [Source:MGI Symbol;Acc:MGI:1925144]	6	92370907	92706155	335248	NA	228	493	296	340	225	123	205	163	251.98	0.95	0.16	6.1	1.063e-09	4.566e-08
ENSMUSG00000026688	Mgst3	microsomal glutathione S-transferase 3 [Source:MGI Symbol;Acc:MGI:1913697]	1	167371965	167393841	21876	NA	196	310	207	244	111	94	156	155	181.63	0.95	0.16	6.09	1.135e-09	4.862e-08
ENSMUSG00000022456	Septin3	septin 3 [Source:MGI Symbol;Acc:MGI:1345148]	15	82274892	82294574	19682	NA	162	240	292	222	529	275	436	486	319.35	-0.84	0.14	-6.09	1.141e-09	4.879e-08
ENSMUSG00000063354	Slc39a4	solute carrier family 39 (zinc transporter), member 4 [Source:MGI Symbol;Acc:MGI:1919277]	15	76612382	76617384	5002	NA	988	1635	1606	1437	884	620	1141	1073	1148	0.67	0.11	6.08	1.195e-09	5.098e-08
ENSMUSG00000033983	Coil	coilin [Source:MGI Symbol;Acc:MGI:104842]	11	88970251	88991613	21362	NA	3015	4746	3840	3614	6480	3543	5460	7104	4568.76	-0.49	0.08	-6.08	1.205e-09	5.128e-08
ENSMUSG00000030275	Etnk1	ethanolamine kinase 1 [Source:MGI Symbol;Acc:MGI:1922570]	6	143167220	143232307	65087	NA	1482	2409	2196	2045	2989	2090	3060	3805	2438.9	-0.5	0.08	-6.08	1.237e-09	5.251e-08
ENSMUSG00000022528	Hes1	hes family bHLH transcription factor 1 [Source:MGI Symbol;Acc:MGI:104853]	16	30064383	30067796	3413	NA	670	1264	1118	1013	528	478	707	768	800.9	0.75	0.12	6.06	1.330e-09	5.632e-08
ENSMUSG00000021373	Cap2	CAP, adenylate cyclase-associated protein, 2 (yeast) [Source:MGI Symbol;Acc:MGI:1914502]	13	46501847	46650281	148434	NA	38	86	69	56	116	156	177	193	110.02	-1.38	0.23	-6.06	1.333e-09	5.632e-08
ENSMUSG00000001521	Tulp3	tubby-like protein 3 [Source:MGI Symbol;Acc:MGI:1329045]	6	128321160	128355851	34691	NA	567	1040	835	799	476	378	639	544	646.46	0.71	0.12	6.05	1.438e-09	6.046e-08
ENSMUSG00000028581	Laptm5	lysosomal-associated protein transmembrane 5 [Source:MGI Symbol;Acc:MGI:108046]	4	130913124	130936141	23017	NA	993	1929	1484	1510	1152	636	1141	975	1194.73	0.64	0.11	6.05	1.441e-09	6.046e-08
ENSMUSG00000045098	Kmt5b	lysine methyltransferase 5B [Source:MGI Symbol;Acc:MGI:2444557]	19	3767420	3818303	50883	NA	369	780	561	591	953	664	973	998	714.39	-0.61	0.1	-6.05	1.438e-09	6.046e-08
ENSMUSG00000037148	Arhgap10	Rho GTPase activating protein 10 [Source:MGI Symbol;Acc:MGI:1925764]	8	77250365	77517953	267588	NA	153	235	251	225	363	271	471	496	298.84	-0.83	0.14	-6.05	1.456e-09	6.097e-08
ENSMUSG00000029121	Crmp1	collapsin response mediator protein 1 [Source:MGI Symbol;Acc:MGI:107793]	5	37241939	37292133	50194	NA	55	150	65	82	20	24	32	14	53.75	1.93	0.32	6.04	1.523e-09	6.347e-08
ENSMUSG00000039774	Galnt12	polypeptide N-acetylgalactosaminyltransferase 12 [Source:MGI Symbol;Acc:MGI:2444664]	4	47091908	47123070	31162	NA	274	374	246	300	517	478	735	680	443.62	-0.96	0.16	-6.04	1.526e-09	6.347e-08
ENSMUSG00000093880	Tmem181c-ps	transmembrane protein 181C, pseudogene [Source:MGI Symbol;Acc:MGI:3780993]	17	6613752	6639790	26038	NA	9	17	14	10	62	27	45	69	29.77	-1.95	0.32	-6.04	1.521e-09	6.347e-08
ENSMUSG00000049659	Aftph	aftiphilin [Source:MGI Symbol;Acc:MGI:1923012]	11	20685083	20741589	56506	NA	732	1447	1083	1069	1681	1130	1623	1788	1280.29	-0.49	0.08	-6.03	1.599e-09	6.637e-08
ENSMUSG00000043154	Ppp2r3a	protein phosphatase 2, regulatory subunit B'', alpha [Source:MGI Symbol;Acc:MGI:2442104]	9	101105083	101251795	146712	NA	94	152	137	96	307	194	260	225	179.52	-1.01	0.17	-6.03	1.662e-09	6.881e-08
ENSMUSG00000027485	Bpifb1	BPI fold containing family B, member 1 [Source:MGI Symbol;Acc:MGI:2137431]	2	154190817	154220369	29552	NA	4	2	4	2	38	20	31	28	15.64	-3.21	0.53	-6.03	1.676e-09	6.924e-08
ENSMUSG00000090693	Trim43a	tripartite motif-containing 43A [Source:MGI Symbol;Acc:MGI:3645218]	9	88580890	88588819	7929	NA	12	12	2	10	123	123	194	62	68.11	-3.77	0.63	-6.02	1.711e-09	7.053e-08
ENSMUSG00000024308	Tapbp	TAP binding protein [Source:MGI Symbol;Acc:MGI:1201689]	17	33915898	33929292	13394	NA	394	709	641	496	332	246	429	413	446.57	0.7	0.12	6.02	1.762e-09	7.249e-08
ENSMUSG00000046402	Rbp1	retinol binding protein 1, cellular [Source:MGI Symbol;Acc:MGI:97876]	9	98422960	98446575	23615	NA	68	138	77	72	462	166	219	205	168.92	-1.53	0.25	-6.02	1.795e-09	7.369e-08
ENSMUSG00000029624	Ptcd1	pentatricopeptide repeat domain 1 [Source:MGI Symbol;Acc:MGI:1919049]	5	145147513	145167108	19595	NA	553	895	704	654	523	365	531	514	583.06	0.58	0.1	6.01	1.855e-09	7.596e-08
ENSMUSG00000079012	Serpina3m	serine (or cysteine) peptidase inhibitor, clade A, member 3M [Source:MGI Symbol;Acc:MGI:98378]	12	104338485	104394257	55772	NA	86	232	273	111	614	329	449	440	304.88	-1.38	0.23	-6.01	1.896e-09	7.748e-08
ENSMUSG00000010760	Phlda2	pleckstrin homology like domain, family A, member 2 [Source:MGI Symbol;Acc:MGI:1202307]	7	143501544	143503150	1606	NA	213	373	299	300	75	111	155	174	209.77	1.23	0.21	6.01	1.901e-09	7.750e-08
ENSMUSG00000022186	Oxct1	3-oxoacid CoA transferase 1 [Source:MGI Symbol;Acc:MGI:1914291]	15	4026382	4155344	128962	NA	1966	3011	3244	2759	1864	1375	1891	2295	2262.97	0.62	0.1	6	1.916e-09	7.797e-08
ENSMUSG00000058254	Tspan7	tetraspanin 7 [Source:MGI Symbol;Acc:MGI:1298407]	X	10485157	10596605	111448	NA	26	45	47	25	227	67	121	100	78.17	-1.78	0.3	-6	1.957e-09	7.946e-08
ENSMUSG00000028480	Glipr2	GLI pathogenesis-related 2 [Source:MGI Symbol;Acc:MGI:1917770]	4	43957400	43979118	21718	NA	657	1131	1029	873	492	344	388	800	696.48	0.93	0.16	6	1.970e-09	7.979e-08
ENSMUSG00000028378	Ptgr1	prostaglandin reductase 1 [Source:MGI Symbol;Acc:MGI:1914353]	4	58965438	58987119	21681	NA	560	925	923	710	2373	1035	1434	1460	1139.62	-0.96	0.16	-6	2.010e-09	8.123e-08
ENSMUSG00000026389	Steap3	STEAP family member 3 [Source:MGI Symbol;Acc:MGI:1915678]	1	120190756	120272705	81949	NA	79	100	93	70	288	147	254	165	146.18	-1.26	0.21	-5.99	2.087e-09	8.415e-08
ENSMUSG00000020099	Unc5b	unc-5 netrin receptor B [Source:MGI Symbol;Acc:MGI:894703]	10	60762592	60831581	68989	NA	839	1374	991	1151	685	517	847	735	879.2	0.69	0.12	5.99	2.116e-09	8.496e-08
ENSMUSG00000075703	Selenoi	selenoprotein I [Source:MGI Symbol;Acc:MGI:107898]	5	30232580	30272427	39847	NA	82	107	80	71	373	194	384	145	176.26	-1.64	0.27	-5.99	2.114e-09	8.496e-08
ENSMUSG00000070780	Rbm47	RNA binding motif protein 47 [Source:MGI Symbol;Acc:MGI:2384294]	5	66016548	66173118	156570	NA	288	550	476	450	250	182	327	236	337.78	0.86	0.14	5.99	2.142e-09	8.585e-08
ENSMUSG00000035781	R3hdm4	R3H domain containing 4 [Source:MGI Symbol;Acc:MGI:1924814]	10	79910051	79921208	11157	NA	321	555	484	470	288	189	337	388	369.22	0.67	0.11	5.98	2.165e-09	8.658e-08
ENSMUSG00000019820	Utrn	utrophin [Source:MGI Symbol;Acc:MGI:104631]	10	12382187	12869365	487178	NA	2219	4440	3458	3450	2679	1798	2539	2923	2860.85	0.48	0.08	5.98	2.192e-09	8.747e-08
ENSMUSG00000017754	Pltp	phospholipid transfer protein [Source:MGI Symbol;Acc:MGI:103151]	2	164839517	164857711	18194	NA	901	1587	1590	1181	885	628	882	1121	1070.73	0.63	0.11	5.98	2.262e-09	9.007e-08
ENSMUSG00000036304	Zdhhc23	zinc finger, DHHC domain containing 23 [Source:MGI Symbol;Acc:MGI:2685625]	16	43965032	43979791	14759	NA	67	144	102	94	278	130	202	218	148.02	-0.98	0.16	-5.98	2.282e-09	9.067e-08
ENSMUSG00000027702	Lrrc34	leucine rich repeat containing 34 [Source:MGI Symbol;Acc:MGI:1919077]	3	30624266	30647869	23603	NA	1097	1729	1574	1495	1040	738	1139	1356	1245.32	0.53	0.09	5.97	2.359e-09	9.353e-08
ENSMUSG00000060802	B2m	beta-2 microglobulin [Source:MGI Symbol;Acc:MGI:88127]	2	122147685	122153083	5398	NA	359	642	607	568	314	229	347	465	430.34	0.74	0.12	5.97	2.375e-09	9.395e-08
ENSMUSG00000067338	Tuba3b	tubulin, alpha 3B [Source:MGI Symbol;Acc:MGI:1095408]	6	145615756	145621479	5723	NA	8	15	14	12	46	33	75	49	30.34	-2	0.34	-5.97	2.446e-09	9.656e-08
ENSMUSG00000030672	Mylpf	myosin light chain, phosphorylatable, fast skeletal muscle [Source:MGI Symbol;Acc:MGI:97273]	7	127208889	127214298	5409	NA	946	1460	1491	1281	4131	1647	2821	2286	1940.07	-1	0.17	-5.96	2.472e-09	9.736e-08
ENSMUSG00000020484	Xbp1	X-box binding protein 1 [Source:MGI Symbol;Acc:MGI:98970]	11	5520658	5525893	5235	NA	1124	1775	1702	1454	2422	1592	2546	2434	1834.72	-0.52	0.09	-5.96	2.511e-09	9.871e-08
ENSMUSG00000030421	Uri1	URI1, prefoldin-like chaperone [Source:MGI Symbol;Acc:MGI:1342294]	7	37959991	38023551	63560	NA	906	1610	1290	1231	2086	1244	1823	1984	1478.21	-0.45	0.08	-5.95	2.620e-09	1.028e-07
ENSMUSG00000029321	Slc10a6	solute carrier family 10 (sodium/bile acid cotransporter family), member 6 [Source:MGI Symbol;Acc:MGI:1923000]	5	103605710	103629403	23693	NA	2	6	4	5	38	25	22	41	17.25	-2.85	0.48	-5.95	2.751e-09	1.077e-07
ENSMUSG00000028456	Unc13b	unc-13 homolog B [Source:MGI Symbol;Acc:MGI:1342278]	4	43058952	43264871	205919	NA	1104	1915	1139	1429	871	554	938	1184	1112.79	0.73	0.12	5.94	2.785e-09	1.088e-07
ENSMUSG00000028766	Alpl	alkaline phosphatase, liver/bone/kidney [Source:MGI Symbol;Acc:MGI:87983]	4	137741732	137796384	54652	NA	5206	8858	7542	6705	6259	3910	5853	6008	6156.85	0.41	0.07	5.94	2.864e-09	1.117e-07
ENSMUSG00000022941	Ripply3	ripply transcriptional repressor 3 [Source:MGI Symbol;Acc:MGI:2181192]	16	94328419	94336935	8516	NA	21	43	60	39	9	4	10	11	23.91	2.32	0.39	5.93	2.965e-09	1.153e-07
ENSMUSG00000023150	Ivns1abp	influenza virus NS1A binding protein [Source:MGI Symbol;Acc:MGI:2152389]	1	151344476	151364422	19946	NA	1470	2628	1519	1758	905	784	1329	1228	1425.01	0.84	0.14	5.93	3.009e-09	1.168e-07
ENSMUSG00000042507	Mideas	mitotic deacetylase associated SANT domain protein [Source:MGI Symbol;Acc:MGI:2685106]	12	84149175	84218881	69706	NA	298	560	533	387	275	178	305	357	350.91	0.73	0.12	5.92	3.178e-09	1.231e-07
ENSMUSG00000038910	Plcl2	phospholipase C-like 2 [Source:MGI Symbol;Acc:MGI:1352756]	17	50509402	50688484	179082	NA	124	216	179	145	290	218	298	330	219.43	-0.73	0.12	-5.92	3.234e-09	1.250e-07
ENSMUSG00000031838	Ifi30	interferon gamma inducible protein 30 [Source:MGI Symbol;Acc:MGI:2137648]	8	70762773	70766663	3890	NA	622	1138	1192	799	411	367	630	654	709.19	0.9	0.15	5.92	3.251e-09	1.254e-07
ENSMUSG00000007989	Fzd3	frizzled class receptor 3 [Source:MGI Symbol;Acc:MGI:108476]	14	65192448	65262463	70015	NA	124	190	178	155	384	219	275	318	224.75	-0.83	0.14	-5.91	3.325e-09	1.280e-07
ENSMUSG00000094215	Gm6489	predicted gene 6489 [Source:MGI Symbol;Acc:MGI:3646684]	1	31286944	31287640	696	NA	0	2	1	1	28	13	33	46	14.19	-4.82	0.82	-5.91	3.333e-09	1.280e-07
ENSMUSG00000034416	Pkd1l2	polycystic kidney disease 1 like 2 [Source:MGI Symbol;Acc:MGI:2664668]	8	116995678	117082449	86771	NA	99	126	119	83	585	155	249	321	206.1	-1.5	0.25	-5.9	3.630e-09	1.392e-07
ENSMUSG00000029298	Gbp9	guanylate-binding protein 9 [Source:MGI Symbol;Acc:MGI:3605620]	5	105077629	105139539	61910	NA	22	18	23	24	56	77	116	82	52.43	-1.88	0.32	-5.9	3.645e-09	1.394e-07
ENSMUSG00000041498	Kif14	kinesin family member 14 [Source:MGI Symbol;Acc:MGI:1098226]	1	136466342	136531511	65169	NA	686	1255	977	909	779	495	765	869	819.65	0.45	0.08	5.9	3.693e-09	1.410e-07
ENSMUSG00000050195	Scd4	stearoyl-coenzyme A desaturase 4 [Source:MGI Symbol;Acc:MGI:2670997]	19	44333091	44346743	13652	NA	2	4	3	8	20	30	36	59	19.63	-3.04	0.52	-5.9	3.708e-09	1.413e-07
ENSMUSG00000025666	Tmem47	transmembrane protein 47 [Source:MGI Symbol;Acc:MGI:2177570]	X	81070697	81097872	27175	NA	340	393	498	307	1048	511	723	901	572.83	-0.96	0.16	-5.87	4.336e-09	1.649e-07
ENSMUSG00000032232	Cgnl1	cingulin-like 1 [Source:MGI Symbol;Acc:MGI:1915428]	9	71626508	71771602	145094	NA	46	118	52	69	292	172	273	125	140.31	-1.61	0.27	-5.87	4.353e-09	1.652e-07
ENSMUSG00000038146	Notch3	notch 3 [Source:MGI Symbol;Acc:MGI:99460]	17	32120819	32166880	46061	NA	988	1589	1254	1256	891	559	979	1207	1062.99	0.56	0.1	5.86	4.680e-09	1.772e-07
ENSMUSG00000063531	Sema3e	sema domain, immunoglobulin domain (Ig), short basic domain, secreted, (semaphorin) 3E [Source:MGI Symbol;Acc:MGI:1340034]	5	14025275	14256689	231414	NA	9	23	14	11	88	65	64	36	38.85	-2.19	0.37	-5.85	4.994e-09	1.887e-07
ENSMUSG00000046449	Nexmif	neurite extension and migration factor [Source:MGI Symbol;Acc:MGI:2148050]	X	104077433	104201185	123752	NA	1305	2296	1562	1897	3283	1928	2859	2940	2196.6	-0.59	0.1	-5.83	5.672e-09	2.139e-07
ENSMUSG00000031214	Ophn1	oligophrenin 1 [Source:MGI Symbol;Acc:MGI:2151070]	X	98554276	98891025	336749	NA	112	160	177	126	281	176	264	363	200.35	-0.84	0.14	-5.82	5.879e-09	2.213e-07
ENSMUSG00000073295	Nudt11	nudix (nucleoside diphosphate linked moiety X)-type motif 11 [Source:MGI Symbol;Acc:MGI:1930957]	X	6047452	6055110	7658	NA	51	87	118	63	329	127	190	205	140.09	-1.35	0.23	-5.82	5.984e-09	2.248e-07
ENSMUSG00000005373	Mlxipl	MLX interacting protein-like [Source:MGI Symbol;Acc:MGI:1927999]	5	135089889	135138382	48493	NA	39	28	57	26	145	69	121	272	88.71	-1.85	0.32	-5.82	6.060e-09	2.272e-07
ENSMUSG00000020473	Aebp1	AE binding protein 1 [Source:MGI Symbol;Acc:MGI:1197012]	11	5861946	5872088	10142	NA	19	36	58	34	101	81	94	145	68.69	-1.47	0.25	-5.81	6.084e-09	2.276e-07
ENSMUSG00000020661	Dnmt3a	DNA methyltransferase 3A [Source:MGI Symbol;Acc:MGI:1261827]	12	3806006	3914443	108437	NA	490	995	801	778	1638	1184	1782	1174	1084.89	-0.91	0.16	-5.81	6.225e-09	2.324e-07
ENSMUSG00000005251	Ripk4	receptor-interacting serine-threonine kinase 4 [Source:MGI Symbol;Acc:MGI:1919638]	16	97741932	97763787	21855	NA	433	675	536	600	345	270	417	448	458.4	0.66	0.11	5.81	6.318e-09	2.349e-07
ENSMUSG00000025198	Erlin1	ER lipid raft associated 1 [Source:MGI Symbol;Acc:MGI:2387613]	19	44034943	44069785	34842	NA	424	688	550	526	453	241	397	472	457.21	0.55	0.1	5.81	6.316e-09	2.349e-07
ENSMUSG00000036872	Abcc12	ATP-binding cassette, sub-family C (CFTR/MRP), member 12 [Source:MGI Symbol;Acc:MGI:2441679]	8	86482259	86580686	98427	NA	7	8	9	3	33	22	38	66	21.89	-2.46	0.42	-5.81	6.350e-09	2.357e-07
ENSMUSG00000020733	Slc9a3r1	solute carrier family 9 (sodium/hydrogen exchanger), member 3 regulator 1 [Source:MGI Symbol;Acc:MGI:1349482]	11	115163340	115181181	17841	NA	508	960	663	740	529	313	516	411	567.47	0.74	0.13	5.8	6.566e-09	2.432e-07
ENSMUSG00000031604	Msmo1	methylsterol monoxygenase 1 [Source:MGI Symbol;Acc:MGI:1913484]	8	64718138	64733792	15654	NA	2420	3457	2888	2789	2200	1444	2457	2363	2463.86	0.52	0.09	5.8	6.697e-09	2.476e-07
ENSMUSG00000032561	Acpp	acid phosphatase, prostate [Source:MGI Symbol;Acc:MGI:1928480]	9	104288250	104337748	49498	NA	103	245	192	167	104	56	107	115	130.89	0.93	0.16	5.8	6.758e-09	2.493e-07
ENSMUSG00000037235	Mxd4	Max dimerization protein 4 [Source:MGI Symbol;Acc:MGI:104991]	5	34173882	34187720	13838	NA	61	78	61	62	146	100	167	147	100.59	-1.03	0.18	-5.79	6.871e-09	2.530e-07
ENSMUSG00000003573	Homer3	homer scaffolding protein 3 [Source:MGI Symbol;Acc:MGI:1347359]	8	70282826	70294361	11535	NA	346	680	585	505	997	524	808	973	651.52	-0.59	0.1	-5.79	7.038e-09	2.586e-07
ENSMUSG00000025931	Paqr8	progestin and adipoQ receptor family member VIII [Source:MGI Symbol;Acc:MGI:1921479]	1	20890605	20939650	49045	NA	603	937	759	856	293	332	531	506	596.37	0.97	0.17	5.79	7.065e-09	2.591e-07
ENSMUSG00000021728	Emb	embigin [Source:MGI Symbol;Acc:MGI:95321]	13	117208535	117274415	65880	NA	953	1514	1190	1141	856	631	974	895	1004.02	0.56	0.1	5.79	7.083e-09	2.592e-07
ENSMUSG00000098176	Ccdc166	coiled-coil domain containing 166 [Source:MGI Symbol;Acc:MGI:1925902]	15	75979871	75982455	2584	NA	103	151	108	145	84	31	53	64	90.89	1.21	0.21	5.78	7.352e-09	2.686e-07
ENSMUSG00000027583	Zbtb46	zinc finger and BTB domain containing 46 [Source:MGI Symbol;Acc:MGI:1919397]	2	181387761	181459426	71665	NA	72	117	109	94	188	130	182	226	135.71	-0.83	0.14	-5.78	7.415e-09	2.703e-07
ENSMUSG00000033295	Ptprf	protein tyrosine phosphatase, receptor type, F [Source:MGI Symbol;Acc:MGI:102695]	4	118208212	118291405	83193	NA	2905	6217	4210	4227	3339	2219	3408	3331	3626.66	0.54	0.09	5.78	7.591e-09	2.758e-07
ENSMUSG00000034871	Fam151a	family with sequence simliarity 151, member A [Source:MGI Symbol;Acc:MGI:2657115]	4	106733888	106748292	14404	NA	3	7	0	8	23	24	44	61	20.11	-3.01	0.52	-5.78	7.594e-09	2.758e-07
ENSMUSG00000060510	Zfp266	zinc finger protein 266 [Source:MGI Symbol;Acc:MGI:1924769]	9	20495067	20521417	26350	NA	1153	2261	1653	1704	1149	905	1290	1286	1394.62	0.57	0.1	5.78	7.638e-09	2.768e-07
ENSMUSG00000020092	Pald1	phosphatase domain containing, paladin 1 [Source:MGI Symbol;Acc:MGI:1351623]	10	61319655	61383530	63875	NA	2334	4008	3542	3006	2746	1678	2774	3049	2816.28	0.39	0.07	5.77	7.951e-09	2.876e-07
ENSMUSG00000027309	Dnaaf9	dynein axonemal assembly factor 9 [Source:MGI Symbol;Acc:MGI:1923029]	2	130706199	130906406	200207	NA	402	624	555	537	344	268	360	458	436.45	0.62	0.11	5.77	7.996e-09	2.887e-07
ENSMUSG00000001506	Col1a1	collagen, type I, alpha 1 [Source:MGI Symbol;Acc:MGI:88467]	11	94936223	94953042	16819	NA	97	128	230	134	40	34	45	89	98.2	1.59	0.28	5.77	8.153e-09	2.938e-07
ENSMUSG00000058976	Usp17lc	ubiquitin specific peptidase 17-like C [Source:MGI Symbol;Acc:MGI:107698]	7	103415071	103419880	4809	NA	2	3	7	3	37	13	30	46	16.25	-2.97	0.51	-5.76	8.335e-09	2.997e-07
ENSMUSG00000025952	Crygc	crystallin, gamma C [Source:MGI Symbol;Acc:MGI:88523]	1	65071524	65073689	2165	NA	0	3	3	3	29	19	26	26	13.14	-3.45	0.6	-5.76	8.552e-09	3.070e-07
ENSMUSG00000086173	Kis2	Kaplan integration site 2 [Source:MGI Symbol;Acc:MGI:3617487]	X	52742562	52744960	2398	NA	64	97	77	52	209	94	147	200	112.53	-1.09	0.19	-5.75	8.755e-09	3.137e-07
ENSMUSG00000045817	Zfp36l2	zinc finger protein 36, C3H type-like 2 [Source:MGI Symbol;Acc:MGI:107945]	17	84183930	84187947	4017	NA	352	624	508	583	337	233	392	381	417.29	0.67	0.12	5.74	9.334e-09	3.337e-07
ENSMUSG00000031837	Necab2	N-terminal EF-hand calcium binding protein 2 [Source:MGI Symbol;Acc:MGI:2152211]	8	119446718	119472640	25922	NA	34	67	57	48	127	77	116	121	78.16	-1.05	0.18	-5.74	9.561e-09	3.412e-07
ENSMUSG00000021713	Ppwd1	peptidylprolyl isomerase domain and WD repeat containing 1 [Source:MGI Symbol;Acc:MGI:2443069]	13	104205123	104228843	23720	NA	534	909	661	670	521	336	566	589	584.35	0.52	0.09	5.73	9.989e-09	3.551e-07
ENSMUSG00000042742	Bmt2	base methyltransferase of 25S rRNA 2 [Source:MGI Symbol;Acc:MGI:2141466]	6	13625672	13677966	52294	NA	531	864	731	722	1176	912	1152	1186	894.49	-0.6	0.11	-5.73	9.979e-09	3.551e-07
ENSMUSG00000058005	Tdpoz3	TD and POZ domain containing 3 [Source:MGI Symbol;Acc:MGI:3027903]	3	93826019	93827117	1098	NA	2	4	0	4	38	17	17	49	15.28	-3.51	0.61	-5.73	1.004e-08	3.562e-07
ENSMUSG00000086537	Gnasas1	GNAS antisense RNA 1 [Source:MGI Symbol;Acc:MGI:1861674]	2	174281236	174295436	14200	NA	191	354	326	213	604	325	422	665	371.79	-0.84	0.15	-5.73	1.012e-08	3.583e-07
ENSMUSG00000020817	Rabep1	rabaptin, RAB GTPase binding effector protein 1 [Source:MGI Symbol;Acc:MGI:1860236]	11	70844777	70943105	98328	NA	901	1643	1389	1199	1927	1196	1799	2159	1477.39	-0.41	0.07	-5.73	1.016e-08	3.586e-07
ENSMUSG00000027242	Wdr76	WD repeat domain 76 [Source:MGI Symbol;Acc:MGI:1926186]	2	121506722	121544860	38138	NA	1088	1986	1450	1581	1325	723	1162	1213	1282	0.52	0.09	5.73	1.016e-08	3.586e-07
ENSMUSG00000047591	Mafa	v-maf musculoaponeurotic fibrosarcoma oncogene family, protein A (avian) [Source:MGI Symbol;Acc:MGI:2673307]	15	75745489	75748228	2739	NA	29	38	71	41	129	80	157	127	81.26	-1.4	0.24	-5.73	1.021e-08	3.594e-07
ENSMUSG00000010067	Rassf1	Ras association (RalGDS/AF-6) domain family member 1 [Source:MGI Symbol;Acc:MGI:1928386]	9	107551554	107562267	10713	NA	237	350	369	250	158	98	171	249	229.72	0.92	0.16	5.72	1.045e-08	3.673e-07
ENSMUSG00000073684	Faap20	Fanconi anemia core complex associated protein 20 [Source:MGI Symbol;Acc:MGI:1914763]	4	155249801	155256687	6886	NA	224	335	305	262	178	129	202	216	227.76	0.7	0.12	5.72	1.055e-08	3.702e-07
ENSMUSG00000029304	Spp1	secreted phosphoprotein 1 [Source:MGI Symbol;Acc:MGI:98389]	5	104435117	104441050	5933	NA	16589	24375	23133	18747	15576	10895	15704	19516	17744.23	0.49	0.09	5.72	1.074e-08	3.762e-07
ENSMUSG00000053113	Socs3	suppressor of cytokine signaling 3 [Source:MGI Symbol;Acc:MGI:1201791]	11	117966078	117970047	3969	NA	1573	2660	2650	2479	1049	1074	1678	1426	1800.88	0.87	0.15	5.69	1.261e-08	4.407e-07
ENSMUSG00000021190	Lgmn	legumain [Source:MGI Symbol;Acc:MGI:1330838]	12	102394083	102439813	45730	NA	1120	1684	1425	1227	1153	695	1076	1220	1176.24	0.46	0.08	5.68	1.314e-08	4.575e-07
ENSMUSG00000032517	Mobp	myelin-associated oligodendrocytic basic protein [Source:MGI Symbol;Acc:MGI:108511]	9	120149706	120181484	31778	NA	31	49	40	27	149	81	103	80	68.65	-1.46	0.26	-5.68	1.312e-08	4.575e-07
ENSMUSG00000094973	Eif4a3l1	eukaryotic translation initiation factor 4A3 like 1 [Source:MGI Symbol;Acc:MGI:3644226]	6	136327538	136329983	2445	NA	2	5	0	2	33	16	18	46	14.2	-3.58	0.63	-5.68	1.318e-08	4.582e-07
ENSMUSG00000060275	Nrg2	neuregulin 2 [Source:MGI Symbol;Acc:MGI:1098246]	18	36017706	36197380	179674	NA	10	21	26	22	57	48	65	71	38.93	-1.57	0.28	-5.67	1.441e-08	4.997e-07
ENSMUSG00000096879	Tdpoz8	TD and POZ domain containing 8 [Source:MGI Symbol;Acc:MGI:3645677]	3	93068822	93075505	6683	NA	2	4	5	11	51	14	41	48	20.3	-2.69	0.48	-5.67	1.445e-08	5.004e-07
ENSMUSG00000055235	Wdr86	WD repeat domain 86 [Source:MGI Symbol;Acc:MGI:1915466]	5	24711737	24730727	18990	NA	82	157	87	87	54	33	43	28	70.24	1.41	0.25	5.67	1.450e-08	5.012e-07
ENSMUSG00000025410	Dctn2	dynactin 2 [Source:MGI Symbol;Acc:MGI:107733]	10	127266367	127281950	15583	NA	2402	4186	3178	3125	2740	1726	2726	3208	2835.05	0.37	0.07	5.66	1.548e-08	5.338e-07
ENSMUSG00000013236	Ptprs	protein tyrosine phosphatase, receptor type, S [Source:MGI Symbol;Acc:MGI:97815]	17	56412425	56476483	64058	NA	861	1650	1612	1164	731	511	931	1119	1038.5	0.74	0.13	5.65	1.577e-08	5.421e-07
ENSMUSG00000035314	Gdpd5	glycerophosphodiester phosphodiesterase domain containing 5 [Source:MGI Symbol;Acc:MGI:2686926]	7	99381413	99461877	80464	NA	30	44	43	32	117	45	104	118	63.1	-1.27	0.23	-5.65	1.575e-08	5.421e-07
ENSMUSG00000025808	Ccdc7a	coiled-coil domain containing 7A [Source:MGI Symbol;Acc:MGI:1921953]	8	128734234	129065517	331283	NA	1	2	5	4	49	13	27	30	15.24	-3.22	0.57	-5.65	1.601e-08	5.482e-07
ENSMUSG00000028104	Polr3gl	polymerase (RNA) III (DNA directed) polypeptide G like [Source:MGI Symbol;Acc:MGI:1917120]	3	96577871	96594181	16310	NA	75	112	104	73	53	20	39	51	64.37	1.24	0.22	5.65	1.598e-08	5.482e-07
ENSMUSG00000032434	Cmtm6	CKLF-like MARVEL transmembrane domain containing 6 [Source:MGI Symbol;Acc:MGI:2447165]	9	114731115	114749344	18229	NA	2542	4190	3581	3419	2066	1706	2764	2929	2843.94	0.59	0.1	5.65	1.644e-08	5.620e-07
ENSMUSG00000040010	Slc7a5	solute carrier family 7 (cationic amino acid transporter, y+ system), member 5 [Source:MGI Symbol;Acc:MGI:1298205]	8	121881149	121907694	26545	NA	2271	4478	3967	3158	2398	1725	2673	2261	2801.5	0.64	0.11	5.64	1.658e-08	5.658e-07
ENSMUSG00000038305	Spats2l	spermatogenesis associated, serine-rich 2-like [Source:MGI Symbol;Acc:MGI:1914448]	1	57774161	57948394	174233	NA	91	228	124	154	73	47	89	62	104.98	1.16	0.21	5.64	1.674e-08	5.701e-07
ENSMUSG00000035201	Pramel17	PRAME like 17 [Source:MGI Symbol;Acc:MGI:3588238]	4	101834968	101844023	9055	NA	0	2	4	2	26	15	21	40	12.84	-3.6	0.64	-5.64	1.746e-08	5.930e-07
ENSMUSG00000049723	Mmp12	matrix metallopeptidase 12 [Source:MGI Symbol;Acc:MGI:97005]	9	7344380	7369499	25119	NA	3	3	11	3	54	22	55	24	20.97	-2.89	0.51	-5.63	1.751e-08	5.930e-07
ENSMUSG00000113201	Eif1ad13	eukaryotic translation initiation factor 1A domain containing 13 [Source:MGI Symbol;Acc:MGI:5439387]	12	87795511	87795946	435	NA	5	6	3	3	33	24	27	29	16.01	-2.69	0.48	-5.64	1.748e-08	5.930e-07
ENSMUSG00000054863	Tafa5	TAFA chemokine like family member 5 [Source:MGI Symbol;Acc:MGI:2146182]	15	87544298	87759364	215066	NA	25	45	34	34	102	78	94	77	60.42	-1.33	0.24	-5.63	1.760e-08	5.949e-07
ENSMUSG00000079034	Eif1ad8	eukaryotic translation initiation factor 1A domain containing 8 [Source:MGI Symbol;Acc:MGI:3643794]	12	87514315	87518266	3951	NA	1	11	6	24	145	64	136	202	68.05	-3.62	0.64	-5.63	1.775e-08	5.989e-07
ENSMUSG00000075707	Dio3	deiodinase, iodothyronine type III [Source:MGI Symbol;Acc:MGI:1306782]	12	110279067	110281097	2030	NA	72	127	62	77	35	22	41	40	58.29	1.35	0.24	5.63	1.814e-08	6.111e-07
ENSMUSG00000020598	Nrcam	neuronal cell adhesion molecule [Source:MGI Symbol;Acc:MGI:104750]	12	44328884	44601964	273080	NA	39	94	48	56	18	15	26	19	38.22	1.62	0.29	5.62	1.942e-08	6.528e-07
ENSMUSG00000062421	Arf2	ADP-ribosylation factor 2 [Source:MGI Symbol;Acc:MGI:99595]	11	103966738	103985337	18599	NA	494	719	715	579	479	264	426	562	517.94	0.62	0.11	5.61	2.016e-08	6.765e-07
ENSMUSG00000027315	Spint1	serine protease inhibitor, Kunitz type 1 [Source:MGI Symbol;Acc:MGI:1338033]	2	119237361	119249527	12166	NA	2677	4292	2629	3462	1491	1433	2384	1882	2507.74	0.9	0.16	5.6	2.088e-08	6.996e-07
ENSMUSG00000066129	Kndc1	kinase non-catalytic C-lobe domain (KIND) containing 1 [Source:MGI Symbol;Acc:MGI:1923734]	7	139894695	139941537	46842	NA	68	85	45	56	25	12	22	28	42.53	1.64	0.29	5.6	2.103e-08	7.034e-07
ENSMUSG00000063972	Nr6a1	nuclear receptor subfamily 6, group A, member 1 [Source:MGI Symbol;Acc:MGI:1352459]	2	38723369	38927688	204319	NA	546	1146	863	888	2006	1291	1855	1275	1208.42	-0.9	0.16	-5.6	2.112e-08	7.050e-07
ENSMUSG00000006056	Calcoco2	calcium binding and coiled-coil domain 2 [Source:MGI Symbol;Acc:MGI:1343177]	11	96099325	96111964	12639	NA	1634	2613	1860	2180	5505	2782	4454	3168	2953.31	-0.89	0.16	-5.59	2.213e-08	7.373e-07
ENSMUSG00000005142	Man2b1	mannosidase 2, alpha B1 [Source:MGI Symbol;Acc:MGI:107286]	8	85083269	85098282	15013	NA	2042	3505	2570	2375	1936	1409	1950	2466	2231.21	0.48	0.09	5.59	2.324e-08	7.729e-07
ENSMUSG00000026235	Epha4	Eph receptor A4 [Source:MGI Symbol;Acc:MGI:98277]	1	77367184	77515088	147904	NA	1339	1814	1321	1839	3238	2131	3454	2728	2195.52	-0.81	0.14	-5.58	2.461e-08	8.172e-07
ENSMUSG00000051582	Otud6a	OTU domain containing 6A [Source:MGI Symbol;Acc:MGI:3644685]	X	100429012	100429885	873	NA	28	58	70	34	112	83	112	166	79.52	-1.27	0.23	-5.57	2.477e-08	8.210e-07
ENSMUSG00000020732	Rab37	RAB37, member RAS oncogene family [Source:MGI Symbol;Acc:MGI:1929945]	11	115091430	115162236	70806	NA	31	50	43	25	9	7	12	9	22.98	2.06	0.37	5.57	2.557e-08	8.459e-07
ENSMUSG00000024529	Lox	lysyl oxidase [Source:MGI Symbol;Acc:MGI:96817]	18	52516068	52529867	13799	NA	40	50	78	56	13	9	14	30	35.83	1.86	0.33	5.57	2.621e-08	8.655e-07
ENSMUSG00000024601	Isoc1	isochorismatase domain containing 1 [Source:MGI Symbol;Acc:MGI:1913557]	18	58659481	58679570	20089	NA	856	1584	1180	1124	860	634	974	1036	1006.39	0.48	0.09	5.56	2.715e-08	8.950e-07
ENSMUSG00000110076	Gm45549	predicted gene 45549 [Source:MGI Symbol;Acc:MGI:5791385]	7	11497019	11503996	6977	NA	0	0	0	1	20	14	21	34	10.6	-6.1	1.1	-5.55	2.822e-08	9.288e-07
ENSMUSG00000055780	Usp26	ubiquitin specific peptidase 26 [Source:MGI Symbol;Acc:MGI:1933247]	X	51753958	51801233	47275	NA	57	61	131	65	794	227	390	334	244.74	-2.37	0.43	-5.55	2.903e-08	9.538e-07
ENSMUSG00000074227	Spint2	serine protease inhibitor, Kunitz type 2 [Source:MGI Symbol;Acc:MGI:1338031]	7	29256322	29281912	25590	NA	806	1592	1108	1061	528	421	849	913	881.49	0.81	0.15	5.54	2.974e-08	9.753e-07
ENSMUSG00000104563	Gm43041	predicted gene 43041 [Source:MGI Symbol;Acc:MGI:5663178]	5	59953510	59956140	2630	NA	13	23	26	16	70	46	54	62	37.78	-1.53	0.28	-5.54	2.994e-08	9.802e-07
ENSMUSG00000025056	Nr0b1	nuclear receptor subfamily 0, group B, member 1 [Source:MGI Symbol;Acc:MGI:1352460]	X	86191763	86195947	4184	NA	1608	2781	2527	2261	3606	2416	3442	3521	2703.89	-0.46	0.08	-5.54	3.097e-08	1.012e-06
ENSMUSG00000009013	Dynll1	dynein light chain LC8-type 1 [Source:MGI Symbol;Acc:MGI:1861457]	5	115297109	115300999	3890	NA	2369	3969	2723	3110	4820	3377	4964	4880	3692.88	-0.52	0.09	-5.53	3.115e-08	1.016e-06
ENSMUSG00000030638	Sh3gl3	SH3-domain GRB2-like 3 [Source:MGI Symbol;Acc:MGI:700011]	7	82173839	82307419	133580	NA	145	221	133	158	298	245	309	353	228.78	-0.83	0.15	-5.53	3.177e-08	1.034e-06
ENSMUSG00000072946	Ptgr2	prostaglandin reductase 2 [Source:MGI Symbol;Acc:MGI:1916372]	12	84285231	84315832	30601	NA	433	871	676	604	445	314	483	576	534.04	0.55	0.1	5.53	3.209e-08	1.043e-06
ENSMUSG00000039676	Capsl	calcyphosine-like [Source:MGI Symbol;Acc:MGI:1922818]	15	9436027	9466038	30011	NA	196	350	268	244	180	98	201	202	211	0.7	0.13	5.53	3.291e-08	1.068e-06
ENSMUSG00000020697	Lig3	ligase III, DNA, ATP-dependent [Source:MGI Symbol;Acc:MGI:109152]	11	82781107	82804274	23167	NA	837	1520	1206	1187	1883	1096	1715	1855	1368.47	-0.41	0.07	-5.52	3.361e-08	1.089e-06
ENSMUSG00000084034	Gm12617	predicted gene 12617 [Source:MGI Symbol;Acc:MGI:3649880]	11	60692694	60693075	381	NA	3	4	3	2	24	18	32	25	13.47	-3	0.54	-5.52	3.392e-08	1.097e-06
ENSMUSG00000054065	Pkp3	plakophilin 3 [Source:MGI Symbol;Acc:MGI:1891830]	7	141078217	141090510	12293	NA	103	164	139	107	70	51	78	79	97.31	0.94	0.17	5.51	3.587e-08	1.158e-06
ENSMUSG00000040033	Stat2	signal transducer and activator of transcription 2 [Source:MGI Symbol;Acc:MGI:103039]	10	128270558	128292849	22291	NA	758	1267	864	913	635	452	752	830	791.04	0.57	0.1	5.51	3.608e-08	1.163e-06
ENSMUSG00000018727	Cpsf4l	cleavage and polyadenylation specific factor 4-like [Source:MGI Symbol;Acc:MGI:1277182]	11	113698171	113710017	11846	NA	114	251	195	140	102	76	96	99	130.63	0.93	0.17	5.5	3.801e-08	1.221e-06
ENSMUSG00000040213	Kyat3	kynurenine aminotransferase 3 [Source:MGI Symbol;Acc:MGI:2677849]	3	142701050	142746870	45820	NA	673	1172	741	876	1607	1181	1504	1419	1127.58	-0.7	0.13	-5.5	3.801e-08	1.221e-06
ENSMUSG00000010095	Slc3a2	solute carrier family 3 (activators of dibasic and neutral amino acid transport), member 2 [Source:MGI Symbol;Acc:MGI:96955]	19	8706881	8723369	16488	NA	3140	4955	5086	3832	3318	2100	3362	3858	3621.69	0.49	0.09	5.5	3.862e-08	1.238e-06
ENSMUSG00000037010	Apln	apelin [Source:MGI Symbol;Acc:MGI:1353624]	X	48025145	48034853	9708	NA	22	21	36	27	211	62	91	71	65.12	-1.94	0.35	-5.5	3.875e-08	1.240e-06
ENSMUSG00000049881	2810025M15Rik	RIKEN cDNA 2810025M15 gene [Source:MGI Symbol;Acc:MGI:1917203]	1	157412351	157420236	7885	NA	1307	2270	1691	1769	1422	951	1491	1633	1530.17	0.41	0.07	5.49	3.947e-08	1.261e-06
ENSMUSG00000051367	Six1	sine oculis-related homeobox 1 [Source:MGI Symbol;Acc:MGI:102780]	12	73040014	73053887	13873	NA	75	139	130	127	404	165	224	248	182.02	-1.09	0.2	-5.49	4.101e-08	1.308e-06
ENSMUSG00000027985	Lef1	lymphoid enhancer binding factor 1 [Source:MGI Symbol;Acc:MGI:96770]	3	131110470	131224356	113886	NA	129	234	191	200	302	306	505	380	275.88	-0.96	0.18	-5.48	4.140e-08	1.318e-06
ENSMUSG00000031168	Ebp	phenylalkylamine Ca2+ antagonist (emopamil) binding protein [Source:MGI Symbol;Acc:MGI:107822]	X	8185328	8193512	8184	NA	682	1086	1075	850	3174	1230	1757	1627	1387.95	-1.01	0.19	-5.48	4.220e-08	1.341e-06
ENSMUSG00000038572	Bpifb5	BPI fold containing family B, member 5 [Source:MGI Symbol;Acc:MGI:2385160]	2	154223741	154240902	17161	NA	46	81	68	59	117	87	142	191	94.95	-1.02	0.19	-5.48	4.226e-08	1.341e-06
ENSMUSG00000045193	Cirbp	cold inducible RNA binding protein [Source:MGI Symbol;Acc:MGI:893588]	10	80165984	80172786	6802	NA	609	1041	732	781	653	391	590	707	671.51	0.49	0.09	5.48	4.249e-08	1.346e-06
ENSMUSG00000053846	Lipg	lipase, endothelial [Source:MGI Symbol;Acc:MGI:1341803]	18	74939321	74961263	21942	NA	57	63	95	62	23	14	29	37	47.16	1.53	0.28	5.48	4.317e-08	1.365e-06
ENSMUSG00000058147	Xlr3c	X-linked lymphocyte-regulated 3C [Source:MGI Symbol;Acc:MGI:3047103]	X	73254539	73265390	10851	NA	57	58	245	71	1163	524	654	1333	482.39	-2.99	0.55	-5.48	4.323e-08	1.365e-06
ENSMUSG00000035506	Slc12a8	solute carrier family 12 (potassium/chloride transporters), member 8 [Source:MGI Symbol;Acc:MGI:2443672]	16	33517327	33664135	146808	NA	253	441	427	335	270	163	256	297	297.47	0.62	0.11	5.48	4.341e-08	1.368e-06
ENSMUSG00000024165	Jpt2	Jupiter microtubule associated homolog 2 [Source:MGI Symbol;Acc:MGI:1196260]	17	24937418	24960689	23271	NA	3659	6785	5176	5032	4400	2741	4461	4192	4443.36	0.43	0.08	5.48	4.367e-08	1.374e-06
ENSMUSG00000001918	Slc1a5	solute carrier family 1 (neutral amino acid transporter), member 5 [Source:MGI Symbol;Acc:MGI:105305]	7	16781339	16798274	16935	NA	3379	5772	4783	4007	3652	2502	3738	4343	3926.76	0.39	0.07	5.47	4.383e-08	1.376e-06
ENSMUSG00000009378	Slc16a12	solute carrier family 16 (monocarboxylic acid transporters), member 12 [Source:MGI Symbol;Acc:MGI:2147716]	19	34668402	34747289	78887	NA	9	35	26	21	67	47	59	87	41.86	-1.49	0.27	-5.47	4.533e-08	1.421e-06
ENSMUSG00000028792	Ak2	adenylate kinase 2 [Source:MGI Symbol;Acc:MGI:87978]	4	128991957	129011529	19572	NA	3129	5560	4570	4593	3792	2401	3927	4126	3911.34	0.38	0.07	5.46	4.642e-08	1.453e-06
ENSMUSG00000041117	Ccdc8	coiled-coil domain containing 8 [Source:MGI Symbol;Acc:MGI:3612184]	7	16992707	16997516	4809	NA	128	267	193	163	139	63	94	124	141.35	0.89	0.16	5.46	4.658e-08	1.456e-06
ENSMUSG00000021361	Tmem14c	transmembrane protein 14C [Source:MGI Symbol;Acc:MGI:1913404]	13	41016291	41022586	6295	NA	1360	1975	1583	1439	1262	773	1233	1489	1361.95	0.5	0.09	5.46	4.672e-08	1.458e-06
ENSMUSG00000002210	Smg9	SMG9 nonsense mediated mRNA decay factor [Source:MGI Symbol;Acc:MGI:1919247]	7	24399618	24422778	23160	NA	436	813	659	585	543	296	452	503	521.1	0.53	0.1	5.45	4.921e-08	1.532e-06
ENSMUSG00000032333	Stoml1	stomatin-like 1 [Source:MGI Symbol;Acc:MGI:1916356]	9	58253163	58262520	9357	NA	418	689	570	508	419	226	410	507	455.02	0.56	0.1	5.45	4.965e-08	1.544e-06
ENSMUSG00000061175	Fnip2	folliculin interacting protein 2 [Source:MGI Symbol;Acc:MGI:2683054]	3	79455973	79567796	111823	NA	1319	2710	2811	2209	1636	1069	1494	1562	1804.15	0.68	0.12	5.45	5.076e-08	1.576e-06
ENSMUSG00000089832	Shkbp1	Sh3kbp1 binding protein 1 [Source:MGI Symbol;Acc:MGI:2385803]	7	27342132	27356019	13887	NA	348	743	500	491	358	252	395	373	420.6	0.62	0.11	5.44	5.211e-08	1.615e-06
ENSMUSG00000032289	Thsd4	thrombospondin, type I, domain containing 4 [Source:MGI Symbol;Acc:MGI:2672033]	9	59966930	60522046	555116	NA	14	21	19	13	85	34	45	62	35.04	-1.68	0.31	-5.44	5.351e-08	1.655e-06
ENSMUSG00000020067	Mypn	myopalladin [Source:MGI Symbol;Acc:MGI:1916052]	10	63115794	63203952	88158	NA	86	126	90	89	158	151	231	252	144.58	-0.96	0.18	-5.44	5.362e-08	1.656e-06
ENSMUSG00000033256	Shf	Src homology 2 domain containing F [Source:MGI Symbol;Acc:MGI:3613669]	2	122348891	122369162	20271	NA	164	280	181	190	522	322	450	321	298.56	-0.96	0.18	-5.44	5.426e-08	1.673e-06
ENSMUSG00000078786	BC024978	cDNA sequence BC024978 [Source:MGI Symbol;Acc:MGI:3041247]	7	27195780	27210186	14406	NA	104	216	182	189	118	58	94	120	130.78	0.88	0.16	5.43	5.515e-08	1.698e-06
ENSMUSG00000024008	Cpne5	copine V [Source:MGI Symbol;Acc:MGI:2385908]	17	29155555	29238167	82612	NA	97	173	174	117	340	204	317	237	202.29	-0.94	0.17	-5.43	5.542e-08	1.703e-06
ENSMUSG00000032295	Man2c1	mannosidase, alpha, class 2C, member 1 [Source:MGI Symbol;Acc:MGI:1920994]	9	57130689	57142722	12033	NA	959	1630	1232	1127	963	623	1011	1188	1063.71	0.45	0.08	5.43	5.682e-08	1.743e-06
ENSMUSG00000063450	Syne2	spectrin repeat containing, nuclear envelope 2 [Source:MGI Symbol;Acc:MGI:2449316]	12	75818133	76110926	292793	NA	2292	5021	3300	3716	2086	1746	2556	2929	2873.5	0.64	0.12	5.43	5.699e-08	1.746e-06
ENSMUSG00000022634	Yaf2	YY1 associated factor 2 [Source:MGI Symbol;Acc:MGI:1914307]	15	93284277	93336935	52658	NA	136	208	202	175	368	184	297	394	236.24	-0.71	0.13	-5.43	5.771e-08	1.762e-06
ENSMUSG00000024935	Slc1a1	solute carrier family 1 (neuronal/epithelial high affinity glutamate transporter, system Xag), member 1 [Source:MGI Symbol;Acc:MGI:105083]	19	28835048	28913960	78912	NA	358	561	318	520	676	763	1221	1129	681.04	-1.06	0.2	-5.43	5.771e-08	1.762e-06
ENSMUSG00000020400	Tnip1	TNFAIP3 interacting protein 1 [Source:MGI Symbol;Acc:MGI:1926194]	11	54910784	54962917	52133	NA	674	1367	1097	985	805	502	835	924	870.41	0.47	0.09	5.42	6.018e-08	1.828e-06
ENSMUSG00000022263	Trio	triple functional domain (PTPRF interacting) [Source:MGI Symbol;Acc:MGI:1927230]	15	27730650	28025848	295198	NA	266	675	525	465	1047	506	796	947	623.58	-0.73	0.14	-5.42	6.014e-08	1.828e-06
ENSMUSG00000066456	Hmgn3	high mobility group nucleosomal binding domain 3 [Source:MGI Symbol;Acc:MGI:2138069]	9	83109947	83146685	36738	NA	11	17	14	15	61	28	50	50	29.47	-1.66	0.31	-5.42	6.004e-08	1.828e-06
ENSMUSG00000052675	Zfp112	zinc finger protein 112 [Source:MGI Symbol;Acc:MGI:1929115]	7	24112313	24127952	15639	NA	28	58	34	47	147	61	111	97	69.77	-1.26	0.23	-5.42	6.119e-08	1.856e-06
ENSMUSG00000002204	Napsa	napsin A aspartic peptidase [Source:MGI Symbol;Acc:MGI:109365]	7	44572379	44586862	14483	NA	25	48	46	25	6	9	10	9	21.93	2.1	0.39	5.41	6.410e-08	1.941e-06
ENSMUSG00000057378	Ryr3	ryanodine receptor 3 [Source:MGI Symbol;Acc:MGI:99684]	2	112631354	113217096	585742	NA	36	63	53	48	119	77	132	103	76.74	-1.06	0.2	-5.4	6.502e-08	1.966e-06
ENSMUSG00000030188	Magohb	mago homolog B, exon junction complex core component [Source:MGI Symbol;Acc:MGI:1913691]	6	131284387	131293244	8857	NA	101	190	139	152	83	52	100	95	111.04	0.87	0.16	5.4	6.515e-08	1.967e-06
ENSMUSG00000047945	Marcksl1	MARCKS-like 1 [Source:MGI Symbol;Acc:MGI:97143]	4	129513580	129515985	2405	NA	2345	4617	3689	3608	3068	1916	2858	3110	3066	0.42	0.08	5.4	6.604e-08	1.990e-06
ENSMUSG00000035021	Baz1a	bromodomain adjacent to zinc finger domain 1A [Source:MGI Symbol;Acc:MGI:1309478]	12	54892988	55014348	121360	NA	557	921	868	851	1335	902	1323	1275	981.63	-0.55	0.1	-5.4	6.658e-08	1.999e-06
ENSMUSG00000039759	Thap3	THAP domain containing, apoptosis associated protein 3 [Source:MGI Symbol;Acc:MGI:1917126]	4	151982638	151988997	6359	NA	191	301	241	211	124	97	141	203	184.83	0.81	0.15	5.4	6.653e-08	1.999e-06
ENSMUSG00000045658	Pid1	phosphotyrosine interaction domain containing 1 [Source:MGI Symbol;Acc:MGI:2138391]	1	84036295	84364180	327885	NA	601	987	887	852	685	403	680	753	713.17	0.47	0.09	5.4	6.665e-08	1.999e-06
ENSMUSG00000060862	Zbtb40	zinc finger and BTB domain containing 40 [Source:MGI Symbol;Acc:MGI:2682254]	4	136979731	137048801	69070	NA	207	361	288	291	477	299	459	488	348.48	-0.53	0.1	-5.4	6.751e-08	2.021e-06
ENSMUSG00000054752	Fsd1l	fibronectin type III and SPRY domain containing 1-like [Source:MGI Symbol;Acc:MGI:2442443]	4	53631470	53707009	75539	NA	299	604	310	401	979	621	815	663	574.31	-0.92	0.17	-5.39	6.937e-08	2.074e-06
ENSMUSG00000078853	Igtp	interferon gamma induced GTPase [Source:MGI Symbol;Acc:MGI:107729]	11	58199555	58207591	8036	NA	14	44	30	24	70	64	69	90	49.2	-1.38	0.26	-5.39	6.974e-08	2.081e-06
ENSMUSG00000003420	Fcgrt	Fc fragment of IgG receptor and transporter [Source:MGI Symbol;Acc:MGI:103017]	7	45092989	45103851	10862	NA	383	486	398	471	868	661	844	748	603.17	-0.8	0.15	-5.39	7.102e-08	2.113e-06
ENSMUSG00000020846	Rflnb	refilin B [Source:MGI Symbol;Acc:MGI:1923816]	11	76019193	76027782	8589	NA	11	19	16	21	49	32	57	73	33.18	-1.58	0.29	-5.39	7.102e-08	2.113e-06
ENSMUSG00000015943	Bola1	bolA-like 1 (E. coli) [Source:MGI Symbol;Acc:MGI:1916418]	3	96196587	96219709	23122	NA	191	350	265	268	447	258	440	498	327.33	-0.55	0.1	-5.38	7.316e-08	2.173e-06
ENSMUSG00000115318	Gm49089	predicted gene, 49089 [Source:MGI Symbol;Acc:MGI:6118479]	15	33831447	33834353	2906	NA	23	63	21	37	107	64	112	95	62.61	-1.37	0.25	-5.38	7.358e-08	2.182e-06
ENSMUSG00000048231	H2-M10.4	histocompatibility 2, M region locus 10.4 [Source:MGI Symbol;Acc:MGI:1276527]	17	36458916	36462334	3418	NA	6	5	3	3	37	11	26	86	19.87	-3.05	0.57	-5.38	7.428e-08	2.199e-06
ENSMUSG00000049090	Zadh2	zinc binding alcohol dehydrogenase, domain containing 2 [Source:MGI Symbol;Acc:MGI:2444835]	18	84088157	84097514	9357	NA	62	157	127	112	36	35	63	69	79.7	1.2	0.22	5.38	7.630e-08	2.255e-06
ENSMUSG00000079481	Nhsl2	NHS-like 2 [Source:MGI Symbol;Acc:MGI:3645090]	X	101849384	102092055	242671	NA	18	48	47	29	106	62	91	87	58.75	-1.26	0.23	-5.37	7.676e-08	2.265e-06
ENSMUSG00000053198	Prx	periaxin [Source:MGI Symbol;Acc:MGI:108176]	7	27499323	27520214	20891	NA	224	490	261	313	177	145	202	161	241.37	0.92	0.17	5.37	8.058e-08	2.374e-06
ENSMUSG00000017009	Sdc4	syndecan 4 [Source:MGI Symbol;Acc:MGI:1349164]	2	164424246	164443887	19641	NA	5858	9643	8432	8106	3664	2907	4534	7736	6194.14	0.85	0.16	5.36	8.116e-08	2.388e-06
ENSMUSG00000028059	Arhgef2	rho/rac guanine nucleotide exchange factor (GEF) 2 [Source:MGI Symbol;Acc:MGI:103264]	3	88605965	88648052	42087	NA	625	1119	1083	742	641	442	665	666	731.01	0.6	0.11	5.36	8.168e-08	2.399e-06
ENSMUSG00000054434	Tmem120b	transmembrane protein 120B [Source:MGI Symbol;Acc:MGI:3603158]	5	123068414	123117749	49335	NA	118	152	138	118	261	178	224	269	178.99	-0.76	0.14	-5.36	8.321e-08	2.440e-06
ENSMUSG00000040195	Nemp1	nuclear envelope integral membrane protein 1 [Source:MGI Symbol;Acc:MGI:2446113]	10	127666900	127701049	34149	NA	1349	2091	1909	1669	1526	947	1502	1589	1540.54	0.4	0.07	5.36	8.371e-08	2.451e-06
ENSMUSG00000056938	Acbd4	acyl-Coenzyme A binding domain containing 4 [Source:MGI Symbol;Acc:MGI:1914381]	11	103101681	103112200	10519	NA	217	360	293	267	178	125	218	234	231.16	0.65	0.12	5.35	8.572e-08	2.506e-06
ENSMUSG00000028756	Pink1	PTEN induced putative kinase 1 [Source:MGI Symbol;Acc:MGI:1916193]	4	138313408	138326307	12899	NA	399	739	691	612	1095	802	1170	945	790.61	-0.7	0.13	-5.35	8.628e-08	2.518e-06
ENSMUSG00000086416	Gm14002	predicted gene 14002 [Source:MGI Symbol;Acc:MGI:3650401]	2	125207528	125217512	9984	NA	1	1	4	2	16	16	29	31	11.99	-3.46	0.65	-5.35	8.822e-08	2.571e-06
ENSMUSG00000039671	Zmynd8	zinc finger, MYND-type containing 8 [Source:MGI Symbol;Acc:MGI:1918025]	2	165784151	165899016	114865	NA	1412	2672	2286	1961	1685	1135	1744	1890	1799.29	0.41	0.08	5.35	8.943e-08	2.602e-06
ENSMUSG00000028484	Psip1	PC4 and SFRS1 interacting protein 1 [Source:MGI Symbol;Acc:MGI:2142116]	4	83455679	83486459	30780	NA	2768	5448	3790	3947	3368	2186	3157	3401	3417.8	0.43	0.08	5.35	8.960e-08	2.603e-06
ENSMUSG00000039316	Rftn1	raftlin lipid raft linker 1 [Source:MGI Symbol;Acc:MGI:1923688]	17	49992256	50190674	198418	NA	58	101	121	109	189	139	198	229	138.98	-0.91	0.17	-5.34	9.091e-08	2.637e-06
ENSMUSG00000113152	Gm48422	predicted gene, 48422 [Source:MGI Symbol;Acc:MGI:6097918]	12	64147855	64152948	5093	NA	1	3	3	1	23	15	17	36	11.67	-3.45	0.65	-5.34	9.105e-08	2.637e-06
ENSMUSG00000097391	Mirg	miRNA containing gene [Source:MGI Symbol;Acc:MGI:3781106]	12	109729763	109749460	19697	NA	365	675	486	406	324	199	316	442	389.09	0.65	0.12	5.34	9.546e-08	2.760e-06
ENSMUSG00000048249	Crebrf	CREB3 regulatory factor [Source:MGI Symbol;Acc:MGI:1924378]	17	26715649	26776635	60986	NA	464	826	812	686	1079	876	1072	1312	871.28	-0.61	0.11	-5.33	9.674e-08	2.793e-06
ENSMUSG00000005672	Kit	KIT proto-oncogene receptor tyrosine kinase [Source:MGI Symbol;Acc:MGI:96677]	5	75574915	75656722	81807	NA	1674	3066	2553	2016	1584	1176	1878	2114	1954.86	0.51	0.1	5.33	9.695e-08	2.795e-06
ENSMUSG00000060081	H2ac1	H2A clustered histone 1 [Source:MGI Symbol;Acc:MGI:2448285]	13	23934461	23934851	390	NA	24	22	51	47	217	72	117	105	78.74	-1.73	0.32	-5.33	1.005e-07	2.891e-06
ENSMUSG00000033460	Armcx1	armadillo repeat containing, X-linked 1 [Source:MGI Symbol;Acc:MGI:1925498]	X	134717962	134721917	3955	NA	569	1001	1028	743	2388	980	1395	1573	1164.41	-0.86	0.16	-5.32	1.020e-07	2.932e-06
ENSMUSG00000024526	Cidea	cell death-inducing DNA fragmentation factor, alpha subunit-like effector A [Source:MGI Symbol;Acc:MGI:1270845]	18	67343563	67367794	24231	NA	18	34	28	27	175	56	75	65	57.33	-1.74	0.33	-5.32	1.030e-07	2.954e-06
ENSMUSG00000021559	Dapk1	death associated protein kinase 1 [Source:MGI Symbol;Acc:MGI:1916885]	13	60601946	60763191	161245	NA	356	909	508	603	346	241	389	454	457.84	0.76	0.14	5.32	1.036e-07	2.969e-06
ENSMUSG00000086727	4931428L18Rik	RIKEN cDNA 4931428L18 gene [Source:MGI Symbol;Acc:MGI:1918238]	1	30997841	31222684	224843	NA	4	5	3	7	25	14	35	48	16.44	-2.57	0.48	-5.32	1.047e-07	2.995e-06
ENSMUSG00000066441	Rdh11	retinol dehydrogenase 11 [Source:MGI Symbol;Acc:MGI:102581]	12	79174336	79192293	17957	NA	720	995	901	859	667	475	667	690	739.34	0.53	0.1	5.32	1.055e-07	3.012e-06
ENSMUSG00000027452	Acss1	acyl-CoA synthetase short-chain family member 1 [Source:MGI Symbol;Acc:MGI:1915988]	2	150618104	150668500	50396	NA	989	1688	1710	1459	662	618	920	1276	1139.37	0.81	0.15	5.32	1.066e-07	3.039e-06
ENSMUSG00000027397	Slc20a1	solute carrier family 20, member 1 [Source:MGI Symbol;Acc:MGI:108392]	2	129198763	129211616	12853	NA	5059	8825	8053	6520	6403	3730	5238	5682	6048.1	0.48	0.09	5.31	1.069e-07	3.043e-06
ENSMUSG00000027995	Tlr2	toll-like receptor 2 [Source:MGI Symbol;Acc:MGI:1346060]	3	83836271	83841767	5496	NA	13	27	17	19	90	35	62	52	37.64	-1.6	0.3	-5.31	1.079e-07	3.067e-06
ENSMUSG00000002668	Dennd1c	DENN/MADD domain containing 1C [Source:MGI Symbol;Acc:MGI:1918035]	17	57065904	57078514	12610	NA	68	132	90	65	49	27	39	24	60.5	1.37	0.26	5.31	1.083e-07	3.070e-06
ENSMUSG00000036751	Cox6b1	cytochrome c oxidase, subunit 6B1 [Source:MGI Symbol;Acc:MGI:107460]	7	30616860	30626151	9291	NA	3261	5000	3988	4028	3511	2053	3481	3975	3577.89	0.4	0.08	5.31	1.083e-07	3.070e-06
ENSMUSG00000019577	Pdk4	pyruvate dehydrogenase kinase, isoenzyme 4 [Source:MGI Symbol;Acc:MGI:1351481]	6	5483350	5496309	12959	NA	406	607	737	572	357	270	352	474	464.35	0.73	0.14	5.31	1.089e-07	3.081e-06
ENSMUSG00000035245	Eogt	EGF domain-specific O-linked N-acetylglucosamine (GlcNAc) transferase [Source:MGI Symbol;Acc:MGI:2141669]	6	97110023	97149182	39159	NA	222	368	290	245	174	89	173	251	219.43	0.8	0.15	5.31	1.103e-07	3.116e-06
ENSMUSG00000051980	Casr	calcium-sensing receptor [Source:MGI Symbol;Acc:MGI:1351351]	16	36493695	36562141	68446	NA	82	92	115	84	179	120	209	243	136.4	-0.92	0.17	-5.3	1.128e-07	3.184e-06
ENSMUSG00000054568	Usp17la	ubiquitin specific peptidase 17-like A [Source:MGI Symbol;Acc:MGI:107699]	7	104857008	104862667	5659	NA	0	4	2	4	26	10	30	31	12.29	-3.21	0.6	-5.3	1.132e-07	3.189e-06
ENSMUSG00000059146	Ntrk3	neurotrophic tyrosine kinase, receptor, type 3 [Source:MGI Symbol;Acc:MGI:97385]	7	78175958	78738012	562054	NA	72	124	97	91	43	36	57	30	68.16	1.24	0.23	5.3	1.145e-07	3.220e-06
ENSMUSG00000036564	Ndrg4	N-myc downstream regulated gene 4 [Source:MGI Symbol;Acc:MGI:2384590]	8	95676979	95715119	38140	NA	245	408	287	265	237	133	206	213	243.98	0.67	0.13	5.3	1.187e-07	3.333e-06
ENSMUSG00000035357	Pdzrn3	PDZ domain containing RING finger 3 [Source:MGI Symbol;Acc:MGI:1933157]	6	101149608	101377897	228289	NA	240	432	291	359	567	398	493	667	419.3	-0.64	0.12	-5.3	1.189e-07	3.336e-06
ENSMUSG00000022947	Cbr3	carbonyl reductase 3 [Source:MGI Symbol;Acc:MGI:1309992]	16	93683214	93690990	7776	NA	413	683	568	542	1512	645	952	936	756.24	-0.81	0.15	-5.29	1.253e-07	3.508e-06
ENSMUSG00000015083	C8g	complement component 8, gamma polypeptide [Source:MGI Symbol;Acc:MGI:88237]	2	25498650	25501719	3069	NA	59	97	80	65	23	20	36	50	52.56	1.29	0.24	5.28	1.266e-07	3.539e-06
ENSMUSG00000006649	Nphs1	nephrosis 1, nephrin [Source:MGI Symbol;Acc:MGI:1859637]	7	30458314	30487223	28909	NA	80	183	126	94	196	215	295	268	178.42	-1.02	0.19	-5.28	1.275e-07	3.559e-06
ENSMUSG00000031310	Zmym3	zinc finger, MYM-type 3 [Source:MGI Symbol;Acc:MGI:1927231]	X	101404383	101420849	16466	NA	694	1112	1042	971	1480	947	1428	1517	1119.87	-0.44	0.08	-5.28	1.280e-07	3.569e-06
ENSMUSG00000038178	Slc43a2	solute carrier family 43, member 2 [Source:MGI Symbol;Acc:MGI:2442746]	11	75531693	75577575	45882	NA	134	281	260	204	132	87	134	175	170.2	0.78	0.15	5.28	1.295e-07	3.606e-06
ENSMUSG00000009772	Nuak2	NUAK family, SNF1-like kinase, 2 [Source:MGI Symbol;Acc:MGI:1921387]	1	132316125	132333488	17363	NA	226	456	323	327	261	134	238	266	269.61	0.62	0.12	5.27	1.332e-07	3.696e-06
ENSMUSG00000029922	Mkrn1	makorin, ring finger protein, 1 [Source:MGI Symbol;Acc:MGI:1859353]	6	39397803	39420462	22659	NA	5669	10248	7731	8028	11830	8766	13802	12020	9537.65	-0.52	0.1	-5.27	1.331e-07	3.696e-06
ENSMUSG00000040990	Sh3kbp1	SH3-domain kinase binding protein 1 [Source:MGI Symbol;Acc:MGI:1889583]	X	159627271	159978069	350798	NA	16	32	26	17	117	50	45	81	46.05	-1.64	0.31	-5.27	1.370e-07	3.795e-06
ENSMUSG00000027703	Lrriq4	leucine-rich repeats and IQ motif containing 4 [Source:MGI Symbol;Acc:MGI:1915557]	3	30644506	30672431	27925	NA	177	302	279	237	116	85	144	221	189.68	0.89	0.17	5.26	1.411e-07	3.898e-06
ENSMUSG00000097398	Platr5	pluripotency associated transcript 5 [Source:MGI Symbol;Acc:MGI:1925900]	1	88754889	88755736	847	NA	17	15	5	7	34	55	71	54	32.73	-2.24	0.43	-5.26	1.409e-07	3.898e-06
ENSMUSG00000022037	Clu	clusterin [Source:MGI Symbol;Acc:MGI:88423]	14	65968482	65981547	13065	NA	76	169	86	117	30	40	54	62	77.43	1.29	0.24	5.26	1.423e-07	3.926e-06
ENSMUSG00000089762	Ier5l	immediate early response 5-like [Source:MGI Symbol;Acc:MGI:1919750]	2	30471536	30474219	2683	NA	274	480	382	336	675	513	679	566	480.66	-0.71	0.13	-5.26	1.476e-07	4.064e-06
ENSMUSG00000006611	Hfe	homeostatic iron regulator [Source:MGI Symbol;Acc:MGI:109191]	13	23702033	23710854	8821	NA	2	1	4	1	19	19	20	28	11.56	-3.38	0.64	-5.25	1.502e-07	4.125e-06
ENSMUSG00000020859	Spag9	sperm associated antigen 9 [Source:MGI Symbol;Acc:MGI:1918084]	11	93996090	94126085	129995	NA	889	1746	1585	1317	1982	1440	2245	2408	1648.89	-0.51	0.1	-5.25	1.502e-07	4.125e-06
ENSMUSG00000052013	Btla	B and T lymphocyte associated [Source:MGI Symbol;Acc:MGI:2658978]	16	45224314	45257670	33356	NA	20	31	19	33	82	48	73	69	45.62	-1.34	0.26	-5.25	1.507e-07	4.132e-06
ENSMUSG00000027952	Pmvk	phosphomevalonate kinase [Source:MGI Symbol;Acc:MGI:1915853]	3	89454540	89469013	14473	NA	501	784	654	605	543	303	527	538	544.41	0.48	0.09	5.25	1.522e-07	4.167e-06
ENSMUSG00000046591	Ticrr	TOPBP1-interacting checkpoint and replication regulator [Source:MGI Symbol;Acc:MGI:1924261]	7	79660195	79698148	37953	NA	1056	1967	1208	1489	3252	1644	2700	2230	1884.44	-0.74	0.14	-5.25	1.528e-07	4.177e-06
ENSMUSG00000108963	Gm16478	predicted pseudogene 16478 [Source:MGI Symbol;Acc:MGI:3648411]	7	51170516	51176537	6021	NA	0	3	5	1	23	12	24	33	11.71	-3.29	0.63	-5.25	1.553e-07	4.241e-06
ENSMUSG00000029781	Fkbp9	FK506 binding protein 9 [Source:MGI Symbol;Acc:MGI:1350921]	6	56832058	56879358	47300	NA	3909	6074	5212	4904	3883	2772	4478	4629	4398.19	0.41	0.08	5.24	1.598e-07	4.339e-06
ENSMUSG00000032109	Nlrx1	NLR family member X1 [Source:MGI Symbol;Acc:MGI:2429611]	9	44252716	44268599	15883	NA	147	301	176	210	90	82	145	130	156.23	0.93	0.18	5.24	1.595e-07	4.339e-06
ENSMUSG00000036661	Dennd3	DENN/MADD domain containing 3 [Source:MGI Symbol;Acc:MGI:2146009]	15	73512559	73572242	59683	NA	174	264	211	194	114	89	155	160	167.31	0.77	0.15	5.24	1.592e-07	4.339e-06
ENSMUSG00000058454	Dhcr7	7-dehydrocholesterol reductase [Source:MGI Symbol;Acc:MGI:1298378]	7	143823144	143848410	25266	NA	501	760	748	557	532	271	464	404	519.67	0.68	0.13	5.24	1.599e-07	4.339e-06
ENSMUSG00000030555	Ttc23	tetratricopeptide repeat domain 23 [Source:MGI Symbol;Acc:MGI:1914259]	7	67647409	67762912	115503	NA	256	414	241	292	152	151	176	183	231.77	0.89	0.17	5.24	1.608e-07	4.357e-06
ENSMUSG00000026547	Tagln2	transgelin 2 [Source:MGI Symbol;Acc:MGI:1312985]	1	172500046	172507380	7334	NA	450	884	858	707	593	296	509	563	588.09	0.62	0.12	5.24	1.612e-07	4.363e-06
ENSMUSG00000024654	Asrgl1	asparaginase like 1 [Source:MGI Symbol;Acc:MGI:1913764]	19	9109867	9135636	25769	NA	476	784	768	610	564	297	492	545	552.56	0.54	0.1	5.24	1.631e-07	4.408e-06
ENSMUSG00000060935	Tmem263	transmembrane protein 263 [Source:MGI Symbol;Acc:MGI:2143652]	10	85102626	85120618	17992	NA	566	1005	882	829	1179	808	1265	1344	956.92	-0.44	0.08	-5.24	1.641e-07	4.428e-06
ENSMUSG00000038521	C1s1	complement component 1, s subcomponent 1 [Source:MGI Symbol;Acc:MGI:1355312]	6	124530344	124542359	12015	NA	83	177	82	160	70	34	58	57	87.74	1.25	0.24	5.23	1.653e-07	4.454e-06
ENSMUSG00000019558	Slc6a8	solute carrier family 6 (neurotransmitter transporter, creatine), member 8 [Source:MGI Symbol;Acc:MGI:2147834]	X	73673149	73682502	9353	NA	2197	4086	3622	3260	8906	3683	5923	5303	4457.16	-0.8	0.15	-5.23	1.672e-07	4.500e-06
ENSMUSG00000021913	Ogdhl	oxoglutarate dehydrogenase-like [Source:MGI Symbol;Acc:MGI:3616088]	14	32322018	32348151	26133	NA	4199	7971	7125	6377	3637	2549	4449	6190	5140.53	0.68	0.13	5.23	1.682e-07	4.502e-06
ENSMUSG00000025538	Sumf2	sulfatase modifying factor 2 [Source:MGI Symbol;Acc:MGI:1915152]	5	129846985	129864050	17065	NA	1099	1627	1275	1293	1121	681	1098	1066	1138.62	0.48	0.09	5.23	1.681e-07	4.502e-06
ENSMUSG00000054364	Rhob	ras homolog family member B [Source:MGI Symbol;Acc:MGI:107949]	12	8497660	8500009	2349	NA	182	319	258	274	498	303	515	407	335.56	-0.69	0.13	-5.23	1.683e-07	4.502e-06
ENSMUSG00000098010	Gm21542	predicted gene, 21542 [Source:MGI Symbol;Acc:MGI:5434897]	19	23666590	23667583	993	NA	5	3	2	1	30	15	18	34	12.91	-3.04	0.58	-5.23	1.680e-07	4.502e-06
ENSMUSG00000024052	Lpin2	lipin 2 [Source:MGI Symbol;Acc:MGI:1891341]	17	71182559	71249817	67258	NA	357	578	495	465	726	464	678	845	559.42	-0.46	0.09	-5.23	1.720e-07	4.596e-06
ENSMUSG00000074768	Bhmt	betaine-homocysteine methyltransferase [Source:MGI Symbol;Acc:MGI:1339972]	13	93616674	93637961	21287	NA	39	83	77	57	127	86	127	167	91.6	-0.94	0.18	-5.23	1.724e-07	4.600e-06
ENSMUSG00000026904	Slc4a10	solute carrier family 4, sodium bicarbonate cotransporter-like, member 10 [Source:MGI Symbol;Acc:MGI:2150150]	2	62046461	62326730	280269	NA	17	24	14	23	52	110	104	51	51.84	-2.08	0.4	-5.22	1.770e-07	4.715e-06
ENSMUSG00000038555	Reep2	receptor accessory protein 2 [Source:MGI Symbol;Acc:MGI:2385070]	18	34840588	34847463	6875	NA	34	60	36	43	18	10	14	17	28.49	1.61	0.31	5.22	1.783e-07	4.743e-06
ENSMUSG00000037139	Myom3	myomesin family, member 3 [Source:MGI Symbol;Acc:MGI:2685280]	4	135759714	135815564	55850	NA	25	70	35	38	123	74	97	95	67.26	-1.2	0.23	-5.22	1.828e-07	4.855e-06
ENSMUSG00000052889	Prkcb	protein kinase C, beta [Source:MGI Symbol;Acc:MGI:97596]	7	122288750	122634402	345652	NA	14	13	10	13	30	36	57	73	29.95	-1.89	0.36	-5.21	1.838e-07	4.876e-06
ENSMUSG00000066688	Pramel21	PRAME like 21 [Source:MGI Symbol;Acc:MGI:3650232]	4	143615002	143618595	3593	NA	0	4	0	1	21	13	18	36	10.79	-4.1	0.79	-5.21	1.852e-07	4.904e-06
ENSMUSG00000096014	Sox1	SRY (sex determining region Y)-box 1 [Source:MGI Symbol;Acc:MGI:98357]	8	12395294	12400126	4832	NA	41	81	44	59	11	10	15	35	35.9	1.74	0.33	5.21	1.854e-07	4.904e-06
ENSMUSG00000028199	Cryz	crystallin, zeta [Source:MGI Symbol;Acc:MGI:88527]	3	154596710	154623182	26472	NA	617	1117	931	877	686	451	772	770	757.78	0.45	0.09	5.21	1.860e-07	4.911e-06
ENSMUSG00000059791	Nrm	nurim (nuclear envelope membrane protein) [Source:MGI Symbol;Acc:MGI:2146855]	17	35861317	35865402	4085	NA	432	669	521	473	341	218	421	463	431.83	0.61	0.12	5.21	1.895e-07	4.997e-06
ENSMUSG00000040728	Esrp1	epithelial splicing regulatory protein 1 [Source:MGI Symbol;Acc:MGI:1917326]	4	11331932	11386783	54851	NA	58	115	59	63	17	21	37	36	49.59	1.45	0.28	5.21	1.921e-07	5.060e-06
ENSMUSG00000041697	Cox6a1	cytochrome c oxidase subunit 6A1 [Source:MGI Symbol;Acc:MGI:103099]	5	115345641	115348981	3340	NA	2475	4150	3454	2999	2593	1640	3007	2773	2817.41	0.44	0.09	5.2	1.952e-07	5.133e-06
ENSMUSG00000023259	Slc26a6	solute carrier family 26, member 6 [Source:MGI Symbol;Acc:MGI:2159728]	9	108853282	108913049	59767	NA	238	312	250	209	142	109	180	173	200.1	0.81	0.16	5.2	2.007e-07	5.264e-06
ENSMUSG00000030739	Myh14	myosin, heavy polypeptide 14 [Source:MGI Symbol;Acc:MGI:1919210]	7	44605802	44670843	65041	NA	298	713	381	397	174	193	291	246	327.64	0.98	0.19	5.2	2.007e-07	5.264e-06
ENSMUSG00000050138	Kcnk12	potassium channel, subfamily K, member 12 [Source:MGI Symbol;Acc:MGI:2684043]	17	87745800	87797994	52194	NA	3	6	4	8	32	16	33	31	15.8	-2.35	0.45	-5.2	2.045e-07	5.356e-06
ENSMUSG00000039621	Prex1	phosphatidylinositol-3,4,5-trisphosphate-dependent Rac exchange factor 1 [Source:MGI Symbol;Acc:MGI:3040696]	2	166566341	166713832	147491	NA	421	907	755	620	389	321	499	549	541.29	0.65	0.13	5.19	2.085e-07	5.452e-06
ENSMUSG00000047881	Rell1	RELT-like 1 [Source:MGI Symbol;Acc:MGI:2140767]	5	63908896	63968897	60001	NA	854	1567	1697	1291	1022	582	958	1151	1106.57	0.6	0.12	5.18	2.169e-07	5.664e-06
ENSMUSG00000041147	Brca2	breast cancer 2, early onset [Source:MGI Symbol;Acc:MGI:109337]	5	150522629	150570329	47700	NA	1432	3044	1857	2069	1424	1126	1501	1561	1710.38	0.59	0.11	5.18	2.204e-07	5.748e-06
ENSMUSG00000029149	Krtcap3	keratinocyte associated protein 3 [Source:MGI Symbol;Acc:MGI:1917065]	5	31251690	31253202	1512	NA	106	142	103	116	31	25	62	83	82.23	1.33	0.26	5.18	2.267e-07	5.904e-06
ENSMUSG00000032508	Myd88	myeloid differentiation primary response gene 88 [Source:MGI Symbol;Acc:MGI:108005]	9	119335933	119341411	5478	NA	97	196	127	129	64	58	91	66	101.57	1	0.19	5.18	2.270e-07	5.904e-06
ENSMUSG00000035901	Dennd5a	DENN/MADD domain containing 5A [Source:MGI Symbol;Acc:MGI:1201681]	7	109893779	109960470	66691	NA	1349	2487	1882	1799	2959	1930	2801	2742	2186.69	-0.44	0.08	-5.18	2.275e-07	5.907e-06
ENSMUSG00000022883	Robo1	roundabout guidance receptor 1 [Source:MGI Symbol;Acc:MGI:1274781]	16	72308305	73046095	737790	NA	520	954	675	736	509	370	575	640	607.44	0.51	0.1	5.17	2.300e-07	5.966e-06
ENSMUSG00000028838	Extl1	exostosin-like glycosyltransferase 1 [Source:MGI Symbol;Acc:MGI:1888742]	4	134356371	134383850	27479	NA	159	260	188	205	93	91	133	153	157.9	0.84	0.16	5.17	2.309e-07	5.979e-06
ENSMUSG00000031385	Plxnb3	plexin B3 [Source:MGI Symbol;Acc:MGI:2154240]	X	73757089	73772514	15425	NA	5	10	11	9	42	23	26	59	21.86	-2.03	0.39	-5.17	2.312e-07	5.979e-06
ENSMUSG00000108831	Gm7957	predicted gene 7957 [Source:MGI Symbol;Acc:MGI:3643208]	7	83411976	83414578	2602	NA	0	2	0	0	18	18	26	31	11.41	-5.49	1.06	-5.17	2.316e-07	5.980e-06
ENSMUSG00000022265	Ank	progressive ankylosis [Source:MGI Symbol;Acc:MGI:3045421]	15	27466676	27594909	128233	NA	240	422	336	288	277	109	185	226	252.48	0.76	0.15	5.17	2.339e-07	6.024e-06
ENSMUSG00000052921	Arhgef15	Rho guanine nucleotide exchange factor (GEF) 15 [Source:MGI Symbol;Acc:MGI:3045246]	11	68943154	68957480	14326	NA	103	173	135	140	99	57	69	91	106.4	0.86	0.17	5.17	2.336e-07	6.024e-06
ENSMUSG00000039168	Dap	death-associated protein [Source:MGI Symbol;Acc:MGI:1918190]	15	31224313	31274341	50028	NA	125	200	208	164	97	62	117	137	135.35	0.83	0.16	5.17	2.344e-07	6.027e-06
ENSMUSG00000034848	Ttc21b	tetratricopeptide repeat domain 21B [Source:MGI Symbol;Acc:MGI:1920918]	2	66184326	66256617	72291	NA	99	204	116	121	78	47	83	52	97.62	1.08	0.21	5.17	2.373e-07	6.094e-06
ENSMUSG00000026831	1700007K13Rik	RIKEN cDNA 1700007K13 gene [Source:MGI Symbol;Acc:MGI:1916577]	2	28462000	28466332	4332	NA	307	538	453	484	761	427	662	846	540.16	-0.53	0.1	-5.17	2.382e-07	6.109e-06
ENSMUSG00000031169	Porcn	porcupine O-acyltransferase [Source:MGI Symbol;Acc:MGI:1890212]	X	8193847	8206525	12678	NA	52	89	83	65	591	239	346	151	197.22	-2.17	0.42	-5.17	2.394e-07	6.131e-06
ENSMUSG00000087193	Gm14820	predicted gene 14820 [Source:MGI Symbol;Acc:MGI:3713695]	X	8042942	8074619	31677	NA	155	287	210	239	672	255	423	409	318.07	-0.92	0.18	-5.16	2.433e-07	6.222e-06
ENSMUSG00000069170	Adgrv1	adhesion G protein-coupled receptor V1 [Source:MGI Symbol;Acc:MGI:1274784]	13	81095067	81633154	538087	NA	153	217	162	161	133	65	99	90	133.49	0.91	0.18	5.16	2.484e-07	6.343e-06
ENSMUSG00000053137	Mapk11	mitogen-activated protein kinase 11 [Source:MGI Symbol;Acc:MGI:1338024]	15	89142485	89149628	7143	NA	68	98	75	73	29	31	41	44	57.16	1.17	0.23	5.16	2.504e-07	6.378e-06
ENSMUSG00000113226	Gm47808	predicted gene, 47808 [Source:MGI Symbol;Acc:MGI:6096991]	12	11507225	11512390	5165	NA	1	1	1	0	22	10	23	34	10.6	-4.79	0.93	-5.16	2.503e-07	6.378e-06
ENSMUSG00000036902	Neto2	neuropilin (NRP) and tolloid (TLL)-like 2 [Source:MGI Symbol;Acc:MGI:1921763]	8	85636587	85700924	64337	NA	19	48	29	52	173	76	118	75	71.4	-1.55	0.3	-5.16	2.529e-07	6.433e-06
ENSMUSG00000055069	Rab39	RAB39, member RAS oncogene family [Source:MGI Symbol;Acc:MGI:2442855]	9	53684109	53706232	22123	NA	80	136	96	108	170	189	218	238	152.84	-0.94	0.18	-5.16	2.535e-07	6.438e-06
ENSMUSG00000037503	Fam168b	family with sequence similarity 168, member B [Source:MGI Symbol;Acc:MGI:2448487]	1	34813218	34843065	29847	NA	1605	3140	2672	2525	2128	1250	2023	2263	2134.83	0.43	0.08	5.15	2.611e-07	6.624e-06
ENSMUSG00000001588	Acap1	ArfGAP with coiled-coil, ankyrin repeat and PH domains 1 [Source:MGI Symbol;Acc:MGI:2388270]	11	69881566	69895539	13973	NA	99	193	86	128	71	45	64	54	90.76	1.14	0.22	5.14	2.724e-07	6.899e-06
ENSMUSG00000008035	Mid1ip1	Mid1 interacting protein 1 (gastrulation specific G12-like (zebrafish)) [Source:MGI Symbol;Acc:MGI:1915291]	X	10715012	10719690	4678	NA	241	461	567	327	1018	565	690	771	563.11	-0.9	0.18	-5.14	2.768e-07	7.002e-06
ENSMUSG00000110215	Gm45598	predicted gene 45598 [Source:MGI Symbol;Acc:MGI:5791434]	7	11380619	11387584	6965	NA	0	0	1	0	14	4	31	39	9.81	-6	1.17	-5.14	2.781e-07	7.026e-06
ENSMUSG00000038777	Sema6c	sema domain, transmembrane domain (TM), and cytoplasmic domain, (semaphorin) 6C [Source:MGI Symbol;Acc:MGI:1338032]	3	95160456	95174024	13568	NA	326	503	332	378	192	193	265	211	298.95	0.86	0.17	5.14	2.791e-07	7.042e-06
ENSMUSG00000026999	Nup35	nucleoporin 35 [Source:MGI Symbol;Acc:MGI:1916732]	2	80617235	80658906	41671	NA	269	573	350	396	820	471	708	625	510.6	-0.7	0.14	-5.13	2.832e-07	7.134e-06
ENSMUSG00000030729	Pgm2l1	phosphoglucomutase 2-like 1 [Source:MGI Symbol;Acc:MGI:1918224]	7	100227393	100278868	51475	NA	316	622	321	462	792	585	881	748	577.3	-0.78	0.15	-5.13	2.885e-07	7.259e-06
ENSMUSG00000003868	Ruvbl2	RuvB-like protein 2 [Source:MGI Symbol;Acc:MGI:1342299]	7	45421759	45438096	16337	NA	3459	6274	4600	4808	4131	2555	4151	3904	4135.2	0.42	0.08	5.13	2.896e-07	7.276e-06
ENSMUSG00000032185	Carm1	coactivator-associated arginine methyltransferase 1 [Source:MGI Symbol;Acc:MGI:1913208]	9	21546893	21592623	45730	NA	1054	1861	1509	1359	1280	751	1285	1323	1267.52	0.37	0.07	5.13	2.945e-07	7.390e-06
ENSMUSG00000011034	Slc5a1	solute carrier family 5 (sodium/glucose cotransporter), member 1 [Source:MGI Symbol;Acc:MGI:107678]	5	33104218	33162870	58652	NA	152	244	322	219	553	233	477	555	328.15	-0.87	0.17	-5.13	2.964e-07	7.428e-06
ENSMUSG00000099370	Platr10	pluripotency associated transcript 10 [Source:MGI Symbol;Acc:MGI:1916443]	3	75647445	75655731	8286	NA	1913	3183	2259	2542	1999	1240	2020	2398	2140.55	0.44	0.09	5.12	3.023e-07	7.565e-06
ENSMUSG00000025464	Paox	polyamine oxidase (exo-N4-amino) [Source:MGI Symbol;Acc:MGI:1916983]	7	140115798	140137224	21426	NA	533	808	664	621	495	325	515	631	562	0.49	0.1	5.12	3.080e-07	7.696e-06
ENSMUSG00000035561	Aldh1b1	aldehyde dehydrogenase 1 family, member B1 [Source:MGI Symbol;Acc:MGI:1919785]	4	45799021	45804604	5583	NA	194	374	264	236	153	143	168	175	209.98	0.76	0.15	5.12	3.089e-07	7.701e-06
ENSMUSG00000055067	Smyd3	SET and MYND domain containing 3 [Source:MGI Symbol;Acc:MGI:1916976]	1	178951959	179518041	566082	NA	792	1558	1288	1191	845	656	938	1073	1016.62	0.49	0.1	5.12	3.090e-07	7.701e-06
ENSMUSG00000032743	Katnip	katanin interacting protein [Source:MGI Symbol;Acc:MGI:2442760]	7	125707887	125874793	166906	NA	252	478	324	312	204	156	233	301	274.88	0.66	0.13	5.12	3.103e-07	7.722e-06
ENSMUSG00000020226	Slc5a4b	solute carrier family 5 (neutral amino acid transporters, system A), member 4b [Source:MGI Symbol;Acc:MGI:1890478]	10	76057493	76110961	53468	NA	9	18	21	10	68	40	78	32	33.66	-1.89	0.37	-5.12	3.118e-07	7.750e-06
ENSMUSG00000031659	Adcy7	adenylate cyclase 7 [Source:MGI Symbol;Acc:MGI:102891]	8	88272402	88329962	57560	NA	14	8	12	13	36	35	46	59	27.53	-1.82	0.36	-5.11	3.152e-07	7.825e-06
ENSMUSG00000078716	Tmem8b	transmembrane protein 8B [Source:MGI Symbol;Acc:MGI:2441680]	4	43668970	43692668	23698	NA	93	136	115	122	41	35	63	91	85.46	1.1	0.22	5.11	3.209e-07	7.956e-06
ENSMUSG00000024039	Cbs	cystathionine beta-synthase [Source:MGI Symbol;Acc:MGI:88285]	17	31612622	31637199	24577	NA	730	1275	929	980	861	456	800	870	838.61	0.46	0.09	5.11	3.224e-07	7.983e-06
ENSMUSG00000074502	Ubtfl1	upstream binding transcription factor, RNA polymerase I-like 1 [Source:MGI Symbol;Acc:MGI:3588290]	9	18404417	18413177	8760	NA	1	1	4	3	20	13	22	30	11.14	-3.16	0.62	-5.11	3.282e-07	8.115e-06
ENSMUSG00000024220	Zfp523	zinc finger protein 523 [Source:MGI Symbol;Acc:MGI:2687278]	17	28177128	28205886	28758	NA	182	304	275	198	128	114	155	187	189.43	0.76	0.15	5.1	3.421e-07	8.447e-06
ENSMUSG00000023088	Abcc1	ATP-binding cassette, sub-family C (CFTR/MRP), member 1 [Source:MGI Symbol;Acc:MGI:102676]	16	14361557	14475737	114180	NA	1931	3426	2883	2507	1632	1491	2103	2159	2226.96	0.57	0.11	5.09	3.552e-07	8.760e-06
ENSMUSG00000052534	Pbx1	pre B cell leukemia homeobox 1 [Source:MGI Symbol;Acc:MGI:97495]	1	168119363	168432270	312907	NA	103	140	142	125	67	57	83	73	98.34	0.92	0.18	5.09	3.600e-07	8.865e-06
ENSMUSG00000073207	Ccdc160	coiled-coil domain containing 160 [Source:MGI Symbol;Acc:MGI:3588225]	X	52791199	52799468	8269	NA	62	88	121	85	324	111	190	209	142.27	-1.14	0.22	-5.09	3.636e-07	8.941e-06
ENSMUSG00000047751	Utf1	undifferentiated embryonic cell transcription factor 1 [Source:MGI Symbol;Acc:MGI:1276125]	7	139943788	139945112	1324	NA	279	439	312	374	294	121	234	219	277.73	0.77	0.15	5.09	3.647e-07	8.957e-06
ENSMUSG00000047502	Mroh7	maestro heat-like repeat family member 7 [Source:MGI Symbol;Acc:MGI:2685873]	4	106680416	106730925	50509	NA	28	36	39	21	82	45	76	121	53.36	-1.29	0.25	-5.09	3.664e-07	8.987e-06
ENSMUSG00000016477	E2f3	E2F transcription factor 3 [Source:MGI Symbol;Acc:MGI:1096340]	13	29906574	29986063	79489	NA	343	726	483	520	980	605	790	834	641.5	-0.61	0.12	-5.08	3.694e-07	9.048e-06
ENSMUSG00000112331	Gm33035	predicted gene, 33035 [Source:MGI Symbol;Acc:MGI:5592194]	10	69020739	69033888	13149	NA	2	1	3	2	18	15	25	22	10.72	-3.26	0.64	-5.08	3.706e-07	9.068e-06
ENSMUSG00000095339	Zscan4b	zinc finger and SCAN domain containing 4B [Source:MGI Symbol;Acc:MGI:3645447]	7	10900739	10905050	4311	NA	0	0	0	0	10	4	16	23	5.94	-6.02	1.19	-5.08	3.791e-07	9.261e-06
ENSMUSG00000022548	Apod	apolipoprotein D [Source:MGI Symbol;Acc:MGI:88056]	16	31296191	31314808	18617	NA	97	156	149	138	44	56	76	92	99.84	1.06	0.21	5.08	3.816e-07	9.311e-06
ENSMUSG00000029470	P2rx4	purinergic receptor P2X, ligand-gated ion channel 4 [Source:MGI Symbol;Acc:MGI:1338859]	5	122707543	122729738	22195	NA	366	538	510	439	342	168	271	436	373.83	0.7	0.14	5.08	3.871e-07	9.432e-06
ENSMUSG00000046204	Pnma2	paraneoplastic antigen MA2 [Source:MGI Symbol;Acc:MGI:2444129]	14	66911169	66921023	9854	NA	365	764	400	528	263	261	290	245	384.58	0.94	0.19	5.07	4.074e-07	9.914e-06
ENSMUSG00000034430	Zxdc	ZXD family zinc finger C [Source:MGI Symbol;Acc:MGI:1933108]	6	90369491	90403490	33999	NA	481	877	738	665	977	675	990	1163	796.63	-0.42	0.08	-5.06	4.134e-07	1.005e-05
ENSMUSG00000029848	Stra8	stimulated by retinoic acid gene 8 [Source:MGI Symbol;Acc:MGI:107917]	6	34920162	34939344	19182	NA	5	4	10	6	28	42	39	25	20.61	-2.44	0.48	-5.06	4.191e-07	1.017e-05
ENSMUSG00000002068	Ccne1	cyclin E1 [Source:MGI Symbol;Acc:MGI:88316]	7	38097983	38107534	9551	NA	866	1638	1224	1215	2075	1187	1898	1827	1445.68	-0.46	0.09	-5.06	4.198e-07	1.018e-05
ENSMUSG00000002031	Ift46	intraflagellar transport 46 [Source:MGI Symbol;Acc:MGI:1923818]	9	44767907	44793447	25540	NA	1169	2078	1593	1534	1022	731	1162	1607	1323.56	0.56	0.11	5.06	4.248e-07	1.028e-05
ENSMUSG00000027939	Nup210l	nucleoporin 210-like [Source:MGI Symbol;Acc:MGI:1924845]	3	90104131	90212048	107917	NA	43	93	79	69	153	79	135	176	98.48	-0.87	0.17	-5.06	4.291e-07	1.037e-05
ENSMUSG00000025195	Dnmbp	dynamin binding protein [Source:MGI Symbol;Acc:MGI:1917352]	19	43846820	43940191	93371	NA	425	837	665	675	478	345	511	475	539.29	0.55	0.11	5.05	4.325e-07	1.044e-05
ENSMUSG00000032370	Lactb	lactamase, beta [Source:MGI Symbol;Acc:MGI:1933395]	9	66955387	66975484	20097	NA	86	148	120	104	247	155	228	188	155.96	-0.8	0.16	-5.05	4.425e-07	1.067e-05
ENSMUSG00000026259	Ngef	neuronal guanine nucleotide exchange factor [Source:MGI Symbol;Acc:MGI:1858414]	1	87476833	87573870	97037	NA	8	15	17	21	83	32	44	51	32.44	-1.72	0.34	-5.05	4.495e-07	1.081e-05
ENSMUSG00000039116	Adgrg6	adhesion G protein-coupled receptor G6 [Source:MGI Symbol;Acc:MGI:1916151]	10	14402582	14545659	143077	NA	13	17	25	11	89	40	45	51	35.33	-1.71	0.34	-5.05	4.503e-07	1.081e-05
ENSMUSG00000043964	Orai3	ORAI calcium release-activated calcium modulator 3 [Source:MGI Symbol;Acc:MGI:3039586]	7	127769814	127775150	5336	NA	403	663	611	565	353	256	451	505	464.72	0.58	0.12	5.05	4.508e-07	1.081e-05
ENSMUSG00000113348	Gm8607	predicted gene 8607 [Source:MGI Symbol;Acc:MGI:3646344]	12	88139362	88139793	431	NA	2	1	1	3	23	8	24	29	10.52	-3.46	0.69	-5.05	4.498e-07	1.081e-05
ENSMUSG00000032094	Cd3d	CD3 antigen, delta polypeptide [Source:MGI Symbol;Acc:MGI:88331]	9	44981785	44987339	5554	NA	37	31	62	43	135	51	139	234	85.41	-1.53	0.3	-5.05	4.525e-07	1.084e-05
ENSMUSG00000032606	Nicn1	nicolin 1 [Source:MGI Symbol;Acc:MGI:1913507]	9	108290428	108296498	6070	NA	253	418	357	333	251	166	271	292	286.18	0.53	0.11	5.04	4.657e-07	1.114e-05
ENSMUSG00000020143	Dock2	dedicator of cyto-kinesis 2 [Source:MGI Symbol;Acc:MGI:2149010]	11	34226814	34783892	557078	NA	4	27	19	16	44	51	82	51	35.91	-1.83	0.36	-5.04	4.690e-07	1.121e-05
ENSMUSG00000058407	Txndc9	thioredoxin domain containing 9 [Source:MGI Symbol;Acc:MGI:2138153]	1	37985188	37997893	12705	NA	973	1577	1200	1145	1923	1152	1638	2078	1418.71	-0.41	0.08	-5.03	4.810e-07	1.148e-05
ENSMUSG00000025467	Prap1	proline-rich acidic protein 1 [Source:MGI Symbol;Acc:MGI:893573]	7	140093394	140097200	3806	NA	4	10	9	5	46	22	21	40	18.71	-2.16	0.43	-5.03	4.827e-07	1.150e-05
ENSMUSG00000032216	Nedd4	neural precursor cell expressed, developmentally down-regulated 4 [Source:MGI Symbol;Acc:MGI:97297]	9	72662345	72749852	87507	NA	16662	35365	28668	25879	21197	14644	21008	21723	22518.69	0.46	0.09	5.03	4.829e-07	1.150e-05
ENSMUSG00000073027	Dmrtc1b	DMRT-like family C1b [Source:MGI Symbol;Acc:MGI:3639121]	X	102707864	102715209	7345	NA	13	15	6	20	21	63	90	101	40.73	-2.29	0.46	-5.03	4.862e-07	1.156e-05
ENSMUSG00000033032	Afap1l1	actin filament associated protein 1-like 1 [Source:MGI Symbol;Acc:MGI:2147199]	18	61730260	61786702	56442	NA	57	145	87	116	280	116	211	211	145.55	-0.97	0.19	-5.03	4.873e-07	1.157e-05
ENSMUSG00000022463	Srebf2	sterol regulatory element binding factor 2 [Source:MGI Symbol;Acc:MGI:107585]	15	82147180	82205379	58199	NA	2231	3758	3464	3008	2601	1627	2793	2572	2694.58	0.43	0.09	5.03	4.907e-07	1.164e-05
ENSMUSG00000029513	Prkab1	protein kinase, AMP-activated, beta 1 non-catalytic subunit [Source:MGI Symbol;Acc:MGI:1336167]	5	116013585	116024508	10923	NA	436	729	560	550	497	262	463	481	484.46	0.48	0.1	5.03	4.917e-07	1.165e-05
ENSMUSG00000044068	Zrsr1	zinc finger (CCCH type), RNA binding motif and serine/arginine rich 1 [Source:MGI Symbol;Acc:MGI:98885]	11	22972004	22976496	4492	NA	215	501	502	348	694	473	656	759	500.71	-0.7	0.14	-5.03	4.953e-07	1.172e-05
ENSMUSG00000003411	Rab3b	RAB3B, member RAS oncogene family [Source:MGI Symbol;Acc:MGI:1917158]	4	108879062	108943324	64262	NA	42	53	71	44	150	66	126	125	81.43	-1.07	0.21	-5.03	5.015e-07	1.183e-05
ENSMUSG00000078695	Cisd3	CDGSH iron sulfur domain 3 [Source:MGI Symbol;Acc:MGI:101788]	11	97685825	97688621	2796	NA	390	686	528	501	350	229	432	484	437.2	0.56	0.11	5.03	5.016e-07	1.183e-05
ENSMUSG00000062031	Pgghg	protein glucosylgalactosylhydroxylysine glucosidase [Source:MGI Symbol;Acc:MGI:2444047]	7	140941390	140947664	6274	NA	366	587	368	477	310	199	338	361	368.41	0.64	0.13	5.02	5.043e-07	1.188e-05
ENSMUSG00000114771	Gm49064	predicted gene, 49064 [Source:MGI Symbol;Acc:MGI:6118443]	13	67226996	67229969	2973	NA	2	3	0	2	21	13	23	20	10.11	-3.4	0.68	-5.02	5.091e-07	1.198e-05
ENSMUSG00000036766	Dner	delta/notch-like EGF repeat containing [Source:MGI Symbol;Acc:MGI:2152889]	1	84369838	84696221	326383	NA	85	163	192	119	98	40	63	75	101.16	1.07	0.21	5.02	5.188e-07	1.220e-05
ENSMUSG00000055945	Prr18	proline rich 18 [Source:MGI Symbol;Acc:MGI:2443403]	17	8337458	8344113	6655	NA	9	12	15	22	66	27	40	74	31.33	-1.73	0.35	-5.02	5.251e-07	1.233e-05
ENSMUSG00000086745	Tspan2os	tetraspanin 2, opposite strand [Source:MGI Symbol;Acc:MGI:1925741]	3	102720230	102735417	15187	NA	2	2	3	6	28	15	19	30	12.56	-2.74	0.55	-5.01	5.319e-07	1.247e-05
ENSMUSG00000048612	Myof	myoferlin [Source:MGI Symbol;Acc:MGI:1919192]	19	37899035	38043577	144542	NA	233	492	316	426	150	140	198	306	274.61	0.93	0.19	5.01	5.392e-07	1.263e-05
ENSMUSG00000039953	Clstn1	calsyntenin 1 [Source:MGI Symbol;Acc:MGI:1929895]	4	149586467	149648899	62432	NA	3276	5791	5293	4571	4016	2588	4192	4236	4141.31	0.38	0.08	5.01	5.402e-07	1.263e-05
ENSMUSG00000046774	8030474K03Rik	RIKEN cDNA 8030474K03 gene [Source:MGI Symbol;Acc:MGI:2685988]	X	101794655	101798642	3987	NA	115	147	165	96	295	153	253	496	203.93	-1.08	0.22	-5	5.715e-07	1.335e-05
ENSMUSG00000036585	Fgf1	fibroblast growth factor 1 [Source:MGI Symbol;Acc:MGI:95515]	18	38838672	38929404	90732	NA	0	4	7	5	25	15	21	58	15.49	-2.81	0.56	-5	5.735e-07	1.338e-05
ENSMUSG00000078508	Pramel30	PRAME like 30 [Source:MGI Symbol;Acc:MGI:3651261]	4	144330248	144333465	3217	NA	51	80	46	89	131	128	249	156	114.27	-1.28	0.26	-5	5.823e-07	1.357e-05
ENSMUSG00000019173	Rab5c	RAB5C, member RAS oncogene family [Source:MGI Symbol;Acc:MGI:105306]	11	100715008	100738215	23207	NA	1817	3133	2392	2415	2062	1402	2124	2089	2135.19	0.39	0.08	4.99	5.947e-07	1.384e-05
ENSMUSG00000005107	Slc2a9	solute carrier family 2 (facilitated glucose transporter), member 9 [Source:MGI Symbol;Acc:MGI:2152844]	5	38349272	38503143	153871	NA	18	16	13	16	58	38	43	54	31.59	-1.54	0.31	-4.99	6.003e-07	1.395e-05
ENSMUSG00000024892	Pcx	pyruvate carboxylase [Source:MGI Symbol;Acc:MGI:97520]	19	4510471	4621752	111281	NA	440	702	732	616	932	613	1011	1159	751.73	-0.51	0.1	-4.99	6.133e-07	1.424e-05
ENSMUSG00000036103	Colec12	collectin sub-family member 12 [Source:MGI Symbol;Acc:MGI:2152907]	18	9707594	9882644	175050	NA	279	445	469	280	738	522	770	588	502.34	-0.8	0.16	-4.99	6.155e-07	1.427e-05
ENSMUSG00000024354	Slc23a1	solute carrier family 23 (nucleobase transporters), member 1 [Source:MGI Symbol;Acc:MGI:1341903]	18	35614603	35627227	12624	NA	3	3	5	3	39	14	14	36	13.75	-2.78	0.56	-4.99	6.177e-07	1.430e-05
ENSMUSG00000087968	Gm25395	predicted gene, 25395 [Source:MGI Symbol;Acc:MGI:5455172]	1	87776937	87777209	272	NA	1266	1459	1526	1363	1263	531	825	939	1134.87	0.76	0.15	4.99	6.189e-07	1.431e-05
ENSMUSG00000044788	Fads6	fatty acid desaturase domain family, member 6 [Source:MGI Symbol;Acc:MGI:3039592]	11	115279621	115297663	18042	NA	611	937	978	734	564	303	477	790	655.49	0.7	0.14	4.98	6.203e-07	1.433e-05
ENSMUSG00000000711	Rab5b	RAB5B, member RAS oncogene family [Source:MGI Symbol;Acc:MGI:105938]	10	128677174	128696264	19090	NA	1252	2127	1715	1647	1380	929	1392	1724	1483.56	0.37	0.07	4.98	6.220e-07	1.435e-05
ENSMUSG00000054252	Fgfr3	fibroblast growth factor receptor 3 [Source:MGI Symbol;Acc:MGI:95524]	5	33721673	33737068	15395	NA	12	16	27	12	67	35	55	50	33.17	-1.57	0.31	-4.98	6.275e-07	1.446e-05
ENSMUSG00000033623	Pcgf3	polycomb group ring finger 3 [Source:MGI Symbol;Acc:MGI:1916837]	5	108461231	108506976	45745	NA	665	1364	1076	996	1590	1016	1501	1569	1184.71	-0.44	0.09	-4.98	6.389e-07	1.470e-05
ENSMUSG00000031467	Agpat5	1-acylglycerol-3-phosphate O-acyltransferase 5 (lysophosphatidic acid acyltransferase, epsilon) [Source:MGI Symbol;Acc:MGI:1196345]	8	18846276	18891361	45085	NA	1004	1666	1330	1309	1827	1244	1852	2091	1500.63	-0.35	0.07	-4.98	6.521e-07	1.499e-05
ENSMUSG00000030515	Tarsl2	threonyl-tRNA synthetase-like 2 [Source:MGI Symbol;Acc:MGI:2444486]	7	65644897	65692091	47194	NA	107	207	189	127	336	172	275	291	205.01	-0.72	0.14	-4.97	6.608e-07	1.517e-05
ENSMUSG00000079479	Gm9112	predicted gene 9112 [Source:MGI Symbol;Acc:MGI:3645559]	X	102706889	102707635	746	NA	25	48	21	25	50	63	106	242	67.64	-1.86	0.37	-4.97	6.632e-07	1.520e-05
ENSMUSG00000026303	Mlph	melanophilin [Source:MGI Symbol;Acc:MGI:2176380]	1	90915084	90951142	36058	NA	8	22	21	7	45	37	54	49	29.44	-1.66	0.33	-4.97	6.708e-07	1.536e-05
ENSMUSG00000040669	Phc1	polyhomeotic 1 [Source:MGI Symbol;Acc:MGI:103248]	6	122317730	122340561	22831	NA	1580	2703	1981	1966	1601	974	1894	1693	1754.06	0.48	0.1	4.96	6.897e-07	1.577e-05
ENSMUSG00000044034	Npb	neuropeptide B [Source:MGI Symbol;Acc:MGI:2387153]	11	120608476	120609093	617	NA	20	38	24	25	5	2	9	9	16.01	2.17	0.44	4.96	6.984e-07	1.595e-05
ENSMUSG00000025494	Sigirr	single immunoglobulin and toll-interleukin 1 receptor (TIR) domain [Source:MGI Symbol;Acc:MGI:1344402]	7	141091174	141100572	9398	NA	309	507	450	350	274	174	295	380	333.18	0.59	0.12	4.96	7.069e-07	1.613e-05
ENSMUSG00000053646	Plxnb1	plexin B1 [Source:MGI Symbol;Acc:MGI:2154238]	9	109095388	109119917	24529	NA	184	312	221	238	131	95	155	216	189.13	0.75	0.15	4.96	7.107e-07	1.619e-05
ENSMUSG00000039542	Ncam1	neural cell adhesion molecule 1 [Source:MGI Symbol;Acc:MGI:97281]	9	49502135	49798925	296790	NA	334	563	494	435	415	186	253	294	363.29	0.73	0.15	4.96	7.129e-07	1.622e-05
ENSMUSG00000027808	Serp1	stress-associated endoplasmic reticulum protein 1 [Source:MGI Symbol;Acc:MGI:92638]	3	58519816	58525892	6076	NA	1548	2503	2052	1957	2926	1758	2676	3158	2256.38	-0.32	0.06	-4.95	7.258e-07	1.650e-05
ENSMUSG00000024424	Ttc39c	tetratricopeptide repeat domain 39C [Source:MGI Symbol;Acc:MGI:1919997]	18	12599895	12738863	138968	NA	160	291	283	187	389	245	377	466	289.04	-0.63	0.13	-4.95	7.300e-07	1.657e-05
ENSMUSG00000018569	Cldn7	claudin 7 [Source:MGI Symbol;Acc:MGI:1859285]	11	69964778	69967885	3107	NA	116	228	206	176	26	46	82	123	121.9	1.45	0.29	4.95	7.315e-07	1.659e-05
ENSMUSG00000042035	Igsf3	immunoglobulin superfamily, member 3 [Source:MGI Symbol;Acc:MGI:1926158]	3	101377082	101463059	85977	NA	1421	2528	2135	1995	1533	1136	1741	1887	1755.78	0.4	0.08	4.95	7.357e-07	1.666e-05
ENSMUSG00000028906	Epb41	erythrocyte membrane protein band 4.1 [Source:MGI Symbol;Acc:MGI:95401]	4	131923412	132075321	151909	NA	617	1145	974	900	710	494	764	826	783.59	0.43	0.09	4.95	7.475e-07	1.691e-05
ENSMUSG00000031502	Col4a1	collagen, type IV, alpha 1 [Source:MGI Symbol;Acc:MGI:88454]	8	11198422	11312826	114404	NA	308	495	423	387	571	408	664	703	481.57	-0.48	0.1	-4.95	7.504e-07	1.695e-05
ENSMUSG00000003657	Calb2	calbindin 2 [Source:MGI Symbol;Acc:MGI:101914]	8	110137501	110168210	30709	NA	164	360	256	248	48	106	140	108	176.19	1.32	0.27	4.95	7.538e-07	1.701e-05
ENSMUSG00000050197	Rhox13	reproductive homeobox 13 [Source:MGI Symbol;Acc:MGI:1920864]	X	38121218	38129967	8749	NA	2	7	3	2	88	12	27	15	17.99	-3.28	0.66	-4.94	7.680e-07	1.731e-05
ENSMUSG00000053644	Aldh7a1	aldehyde dehydrogenase family 7, member A1 [Source:MGI Symbol;Acc:MGI:108186]	18	56509686	56572951	63265	NA	1014	2182	1551	1392	1279	699	1262	1159	1273.12	0.52	0.11	4.94	7.749e-07	1.744e-05
ENSMUSG00000096049	Eif1ad17	eukaryotic translation initiation factor 1A domain containing 17 [Source:MGI Symbol;Acc:MGI:3780242]	12	88011847	88012282	435	NA	2	4	1	0	12	15	19	42	11.19	-3.59	0.73	-4.94	7.818e-07	1.758e-05
ENSMUSG00000047003	Zfp41	zinc finger protein 41 [Source:MGI Symbol;Acc:MGI:99186]	15	75616678	75629827	13149	NA	566	1019	697	723	535	395	632	607	632.86	0.51	0.1	4.94	7.881e-07	1.770e-05
ENSMUSG00000030770	Parva	parvin, alpha [Source:MGI Symbol;Acc:MGI:1931144]	7	112427504	112591692	164188	NA	24	42	42	42	91	55	91	88	57.47	-1.06	0.21	-4.94	7.995e-07	1.793e-05
ENSMUSG00000030851	Ldhc	lactate dehydrogenase C [Source:MGI Symbol;Acc:MGI:96764]	7	46861202	46878142	16940	NA	39	50	42	46	20	10	11	24	30.04	1.53	0.31	4.93	8.143e-07	1.824e-05
ENSMUSG00000019942	Cdk1	cyclin-dependent kinase 1 [Source:MGI Symbol;Acc:MGI:88351]	10	69335145	69352938	17793	NA	2330	4204	3185	3240	4984	2884	4365	4894	3646.51	-0.35	0.07	-4.93	8.255e-07	1.847e-05
ENSMUSG00000098037	Gm7765	predicted gene 7765 [Source:MGI Symbol;Acc:MGI:3645843]	16	16365183	16366157	974	NA	40	48	38	37	82	70	88	122	64.35	-1.08	0.22	-4.92	8.614e-07	1.925e-05
ENSMUSG00000081586	Gm11544	predicted gene 11544 [Source:MGI Symbol;Acc:MGI:3650736]	11	94845357	94846092	735	NA	1	1	0	4	28	12	14	25	10.08	-3.63	0.74	-4.92	8.803e-07	1.965e-05
ENSMUSG00000005397	Nid1	nidogen 1 [Source:MGI Symbol;Acc:MGI:97342]	13	13437550	13512269	74719	NA	4086	6117	4887	5673	3199	2522	4487	4233	4334.26	0.59	0.12	4.91	8.937e-07	1.992e-05
ENSMUSG00000046323	Dppa3	developmental pluripotency-associated 3 [Source:MGI Symbol;Acc:MGI:1920958]	6	122626409	122630272	3863	NA	607	954	1051	671	1779	1038	1149	1620	1079.77	-0.72	0.15	-4.91	8.953e-07	1.993e-05
ENSMUSG00000000085	Scmh1	sex comb on midleg homolog 1 [Source:MGI Symbol;Acc:MGI:1352762]	4	120405280	120530186	124906	NA	113	231	197	169	379	178	269	396	230.44	-0.72	0.15	-4.91	8.979e-07	1.995e-05
ENSMUSG00000028194	Ddah1	dimethylarginine dimethylaminohydrolase 1 [Source:MGI Symbol;Acc:MGI:1916469]	3	145758674	145894277	135603	NA	724	1225	1005	1098	1464	1046	1466	1725	1188.83	-0.44	0.09	-4.91	8.975e-07	1.995e-05
ENSMUSG00000006154	Eps8l1	EPS8-like 1 [Source:MGI Symbol;Acc:MGI:1914675]	7	4460673	4480487	19814	NA	13	16	19	15	47	36	59	44	30.59	-1.51	0.31	-4.91	9.152e-07	2.030e-05
ENSMUSG00000024055	Cyp4f13	cytochrome P450, family 4, subfamily f, polypeptide 13 [Source:MGI Symbol;Acc:MGI:2158641]	17	32924687	32947402	22715	NA	359	531	422	390	221	183	276	400	341.33	0.73	0.15	4.91	9.180e-07	2.034e-05
ENSMUSG00000049119	Fam110b	family with sequence similarity 110, member B [Source:MGI Symbol;Acc:MGI:1916593]	4	5644089	6108223	464134	NA	359	546	454	458	338	239	367	398	388.25	0.5	0.1	4.91	9.213e-07	2.039e-05
ENSMUSG00000039578	Ccser1	coiled-coil serine rich 1 [Source:MGI Symbol;Acc:MGI:3045354]	6	61180323	62382865	1202542	NA	25	25	50	36	95	47	94	136	60.38	-1.34	0.27	-4.91	9.250e-07	2.045e-05
ENSMUSG00000023018	Smarcd1	SWI/SNF related, matrix associated, actin dependent regulator of chromatin, subfamily d, member 1 [Source:MGI Symbol;Acc:MGI:1933623]	15	99702128	99713991	11863	NA	860	1897	1295	1302	1033	661	1096	967	1105.12	0.54	0.11	4.9	9.489e-07	2.093e-05
ENSMUSG00000045294	Insig1	insulin induced gene 1 [Source:MGI Symbol;Acc:MGI:1916289]	5	28071362	28078662	7300	NA	3678	5517	5306	4410	3896	2678	4029	3903	4113.26	0.43	0.09	4.9	9.478e-07	2.093e-05
ENSMUSG00000025178	Pi4k2a	phosphatidylinositol 4-kinase type 2 alpha [Source:MGI Symbol;Acc:MGI:1934031]	19	42090434	42122218	31784	NA	695	1291	1084	985	913	537	826	919	881.43	0.39	0.08	4.9	9.512e-07	2.093e-05
ENSMUSG00000037470	Uggt1	UDP-glucose glycoprotein glucosyltransferase 1 [Source:MGI Symbol;Acc:MGI:2443162]	1	36140026	36244720	104694	NA	5058	8274	6281	6371	5112	3644	5635	4970	5577.93	0.47	0.1	4.9	9.501e-07	2.093e-05
ENSMUSG00000021666	Gfm2	G elongation factor, mitochondrial 2 [Source:MGI Symbol;Acc:MGI:2444783]	13	97137936	97181195	43259	NA	957	1807	1393	1320	1142	797	1132	1201	1190.26	0.39	0.08	4.9	9.649e-07	2.121e-05
ENSMUSG00000062169	Cnih4	cornichon family AMPA receptor auxiliary protein 4 [Source:MGI Symbol;Acc:MGI:1925828]	1	181144692	181168994	24302	NA	899	1352	1407	1062	927	543	846	1140	997.54	0.53	0.11	4.89	9.963e-07	2.187e-05
ENSMUSG00000029093	Sorcs2	sortilin-related VPS10 domain containing receptor 2 [Source:MGI Symbol;Acc:MGI:1932289]	5	36017179	36398139	380960	NA	93	153	134	117	199	160	229	236	161.55	-0.69	0.14	-4.89	9.985e-07	2.189e-05
ENSMUSG00000023008	Fmnl3	formin-like 3 [Source:MGI Symbol;Acc:MGI:109569]	15	99317224	99370482	53258	NA	323	485	362	415	336	169	290	263	324.76	0.65	0.13	4.89	1.004e-06	2.199e-05
ENSMUSG00000052446	Zfp961	zinc finger protein 961 [Source:MGI Symbol;Acc:MGI:3583954]	8	71951037	71993792	42755	NA	974	2022	1056	1394	2189	1528	2275	2498	1687.16	-0.61	0.12	-4.88	1.046e-06	2.289e-05
ENSMUSG00000106989	Gm5989	predicted pseudogene 5989 [Source:MGI Symbol;Acc:MGI:3643846]	6	23157984	23160061	2077	NA	0	0	0	0	11	7	12	11	4.91	-5.72	1.17	-4.88	1.048e-06	2.289e-05
ENSMUSG00000021732	Fgf10	fibroblast growth factor 10 [Source:MGI Symbol;Acc:MGI:1099809]	13	118669790	118792115	122325	NA	128	212	105	170	25	52	88	47	103.38	1.54	0.32	4.88	1.055e-06	2.302e-05
ENSMUSG00000028528	Dnajc6	DnaJ heat shock protein family (Hsp40) member C6 [Source:MGI Symbol;Acc:MGI:1919935]	4	101496647	101642799	146152	NA	1154	2341	1671	1886	1504	814	1307	1129	1437.38	0.6	0.12	4.88	1.060e-06	2.310e-05
ENSMUSG00000042118	Bhmt2	betaine-homocysteine methyltransferase 2 [Source:MGI Symbol;Acc:MGI:1891379]	13	93655719	93674302	18583	NA	53	87	68	79	134	103	186	139	103.72	-0.92	0.19	-4.88	1.067e-06	2.323e-05
ENSMUSG00000004952	Rasa4	RAS p21 protein activator 4 [Source:MGI Symbol;Acc:MGI:1858600]	5	136083915	136111860	27945	NA	460	670	552	508	829	539	807	932	646	-0.44	0.09	-4.88	1.074e-06	2.335e-05
ENSMUSG00000032802	Srxn1	sulfiredoxin 1 homolog (S. cerevisiae) [Source:MGI Symbol;Acc:MGI:104971]	2	152105515	152111376	5861	NA	263	639	473	440	1168	574	917	660	620.1	-0.86	0.18	-4.88	1.078e-06	2.342e-05
ENSMUSG00000062773	Tex101	testis expressed gene 101 [Source:MGI Symbol;Acc:MGI:1930791]	7	24668006	24676675	8669	NA	9	16	4	6	32	21	39	50	21	-1.95	0.4	-4.88	1.081e-06	2.345e-05
ENSMUSG00000025283	Sat1	spermidine/spermine N1-acetyl transferase 1 [Source:MGI Symbol;Acc:MGI:98233]	X	155213131	155216449	3318	NA	1188	1672	1924	1444	2852	1561	2367	3896	2029.75	-0.68	0.14	-4.87	1.096e-06	2.376e-05
ENSMUSG00000047281	Sfn	stratifin [Source:MGI Symbol;Acc:MGI:1891831]	4	133600555	133602168	1613	NA	653	1552	860	954	574	490	715	542	772.85	0.78	0.16	4.87	1.116e-06	2.416e-05
ENSMUSG00000027581	Stmn3	stathmin-like 3 [Source:MGI Symbol;Acc:MGI:1277137]	2	181306458	181314500	8042	NA	57	100	92	78	49	30	48	37	60.31	1.04	0.21	4.87	1.133e-06	2.449e-05
ENSMUSG00000044303	Cdkn2a	cyclin dependent kinase inhibitor 2A [Source:MGI Symbol;Acc:MGI:104738]	4	89274470	89294653	20183	NA	252	440	435	352	231	136	295	313	297.37	0.67	0.14	4.87	1.142e-06	2.467e-05
ENSMUSG00000027699	Ect2	ect2 oncogene [Source:MGI Symbol;Acc:MGI:95281]	3	27097221	27153878	56657	NA	2720	5089	3721	3741	5595	3602	5403	5534	4303.23	-0.36	0.07	-4.86	1.172e-06	2.527e-05
ENSMUSG00000020566	Atp6v1c2	ATPase, H+ transporting, lysosomal V1 subunit C2 [Source:MGI Symbol;Acc:MGI:1916025]	12	17284720	17329359	44639	NA	12	26	22	14	71	26	49	67	33.7	-1.45	0.3	-4.86	1.190e-06	2.563e-05
ENSMUSG00000032536	Trak1	trafficking protein, kinesin binding 1 [Source:MGI Symbol;Acc:MGI:1914345]	9	121297501	121474918	177417	NA	901	1752	1805	1411	981	746	1109	1191	1206.51	0.58	0.12	4.86	1.191e-06	2.563e-05
ENSMUSG00000041958	Pigs	phosphatidylinositol glycan anchor biosynthesis, class S [Source:MGI Symbol;Acc:MGI:2687325]	11	78328414	78342782	14368	NA	739	1107	938	850	695	476	808	736	780.65	0.48	0.1	4.86	1.194e-06	2.567e-05
ENSMUSG00000027070	Lrp2	low density lipoprotein receptor-related protein 2 [Source:MGI Symbol;Acc:MGI:95794]	2	69424339	69586065	161726	NA	121	203	146	149	468	206	326	240	225.76	-0.95	0.2	-4.86	1.198e-06	2.573e-05
ENSMUSG00000009596	Taf7l	TATA-box binding protein associated factor 7 like [Source:MGI Symbol;Acc:MGI:1921719]	X	134460117	134476490	16373	NA	20	41	30	22	125	41	61	82	49.94	-1.39	0.29	-4.85	1.207e-06	2.588e-05
ENSMUSG00000031714	Gab1	growth factor receptor bound protein 2-associated protein 1 [Source:MGI Symbol;Acc:MGI:108088]	8	80764437	80880519	116082	NA	1138	2414	1611	1700	1302	830	1473	1280	1425.28	0.52	0.11	4.85	1.227e-06	2.628e-05
ENSMUSG00000028849	Map7d1	MAP7 domain containing 1 [Source:MGI Symbol;Acc:MGI:2384297]	4	126232166	126256343	24177	NA	288	565	387	446	334	199	325	298	346.28	0.59	0.12	4.85	1.232e-06	2.632e-05
ENSMUSG00000030881	Arfip2	ADP-ribosylation factor interacting protein 2 [Source:MGI Symbol;Acc:MGI:1924182]	7	105634202	105640416	6214	NA	527	873	785	716	623	367	593	693	630.72	0.41	0.09	4.85	1.231e-06	2.632e-05
ENSMUSG00000029432	Nipsnap2	nipsnap homolog 2 [Source:MGI Symbol;Acc:MGI:1278343]	5	129725062	129758327	33265	NA	700	1166	977	762	553	456	686	825	749.23	0.57	0.12	4.85	1.244e-06	2.656e-05
ENSMUSG00000020844	Nxn	nucleoredoxin [Source:MGI Symbol;Acc:MGI:109331]	11	76257197	76399140	141943	NA	1804	2884	2278	2228	3261	2352	3505	3440	2662.43	-0.4	0.08	-4.85	1.251e-06	2.667e-05
ENSMUSG00000035439	Haus8	4HAUS augmin-like complex, subunit 8 [Source:MGI Symbol;Acc:MGI:1923728]	8	71248560	71272934	24374	NA	685	1245	985	882	612	523	783	782	795.82	0.52	0.11	4.84	1.272e-06	2.710e-05
ENSMUSG00000087677	Gm15226	predicted gene 15226 [Source:MGI Symbol;Acc:MGI:3705187]	X	166618101	166621542	3441	NA	4	8	5	1	34	16	25	24	13.99	-2.42	0.5	-4.84	1.278e-06	2.718e-05
ENSMUSG00000025407	Gli1	GLI-Kruppel family member GLI1 [Source:MGI Symbol;Acc:MGI:95727]	10	127329881	127341974	12093	NA	50	96	87	51	39	19	32	14	47.49	1.47	0.3	4.84	1.304e-06	2.770e-05
ENSMUSG00000023030	Slc11a2	solute carrier family 11 (proton-coupled divalent metal ion transporters), member 2 [Source:MGI Symbol;Acc:MGI:1345279]	15	100387897	100425072	37175	NA	510	770	655	569	1072	585	1091	980	756.26	-0.5	0.1	-4.84	1.306e-06	2.772e-05
ENSMUSG00000028773	Fabp3	fatty acid binding protein 3, muscle and heart [Source:MGI Symbol;Acc:MGI:95476]	4	130308594	130315463	6869	NA	4171	7833	8857	6319	4139	2389	3518	6514	5277.27	0.79	0.16	4.84	1.315e-06	2.788e-05
ENSMUSG00000113847	Gm48799	predicted gene, 48799 [Source:MGI Symbol;Acc:MGI:6098505]	13	18002309	18008344	6035	NA	2	3	4	3	28	9	18	35	11.73	-2.8	0.58	-4.84	1.323e-06	2.801e-05
ENSMUSG00000042363	Lgalsl	lectin, galactoside binding-like [Source:MGI Symbol;Acc:MGI:1916114]	11	20823575	20831056	7481	NA	557	923	886	671	1145	711	1113	1346	889.64	-0.45	0.09	-4.84	1.325e-06	2.804e-05
ENSMUSG00000021610	Clptm1l	CLPTM1-like [Source:MGI Symbol;Acc:MGI:2442892]	13	73604005	73620605	16600	NA	636	1091	819	805	1373	775	1253	1255	971.57	-0.42	0.09	-4.83	1.352e-06	2.856e-05
ENSMUSG00000032315	Cyp1a1	cytochrome P450, family 1, subfamily a, polypeptide 1 [Source:MGI Symbol;Acc:MGI:88588]	9	57687927	57703824	15897	NA	5	6	5	4	39	12	30	25	14.86	-2.32	0.48	-4.83	1.355e-06	2.859e-05
ENSMUSG00000021240	Abcd4	ATP-binding cassette, sub-family D (ALD), member 4 [Source:MGI Symbol;Acc:MGI:1349217]	12	84601463	84617413	15950	NA	679	958	1148	744	648	346	600	777	720.11	0.66	0.14	4.83	1.359e-06	2.864e-05
ENSMUSG00000039246	Lyplal1	lysophospholipase-like 1 [Source:MGI Symbol;Acc:MGI:2385115]	1	186087730	186117310	29580	NA	237	361	275	294	185	132	200	271	239.63	0.64	0.13	4.83	1.364e-06	2.869e-05
ENSMUSG00000092354	Gm20548	predicted gene 20548 [Source:MGI Symbol;Acc:MGI:5142013]	5	101837415	101846410	8995	NA	25	22	30	24	51	60	97	76	47.87	-1.43	0.3	-4.83	1.364e-06	2.869e-05
ENSMUSG00000035560	Wdr20rt	WD repeat domain 20, retrogene [Source:MGI Symbol;Acc:MGI:1918198]	12	65225516	65233359	7843	NA	24	50	22	48	92	54	98	97	58.26	-1.19	0.25	-4.83	1.379e-06	2.896e-05
ENSMUSG00000059248	Septin9	septin 9 [Source:MGI Symbol;Acc:MGI:1858222]	11	117199660	117362325	162665	NA	1495	3169	2495	2434	1757	1272	2007	1972	2018.12	0.48	0.1	4.83	1.392e-06	2.922e-05
ENSMUSG00000046442	Ppm1e	protein phosphatase 1E (PP2C domain containing) [Source:MGI Symbol;Acc:MGI:2444096]	11	87226905	87359023	132118	NA	25	43	51	45	10	9	16	21	26.95	1.61	0.33	4.82	1.412e-06	2.960e-05
ENSMUSG00000035900	Gramd4	GRAM domain containing 4 [Source:MGI Symbol;Acc:MGI:2676308]	15	86057694	86137634	79940	NA	245	449	373	340	210	132	222	346	280.11	0.7	0.15	4.82	1.415e-06	2.963e-05
ENSMUSG00000074365	Crxos	cone-rod homeobox, opposite strand [Source:MGI Symbol;Acc:MGI:2451355]	7	15882616	15904020	21404	NA	134	165	132	183	214	289	383	444	240.65	-1.06	0.22	-4.82	1.418e-06	2.965e-05
ENSMUSG00000028776	Tinagl1	tubulointerstitial nephritis antigen-like 1 [Source:MGI Symbol;Acc:MGI:2137617]	4	130164453	130175122	10669	NA	7	22	29	14	74	50	44	54	35.98	-1.63	0.34	-4.82	1.425e-06	2.976e-05
ENSMUSG00000000305	Cdh4	cadherin 4 [Source:MGI Symbol;Acc:MGI:99218]	2	179442430	179899373	456943	NA	105	201	175	130	339	159	275	269	198.61	-0.72	0.15	-4.82	1.432e-06	2.988e-05
ENSMUSG00000045519	Zfp560	zinc finger protein 560 [Source:MGI Symbol;Acc:MGI:1915280]	9	20345135	20385177	40042	NA	5	14	9	19	42	25	50	44	24.86	-1.72	0.36	-4.82	1.444e-06	3.010e-05
ENSMUSG00000008855	Hdac5	histone deacetylase 5 [Source:MGI Symbol;Acc:MGI:1333784]	11	102194431	102230166	35735	NA	632	1144	789	800	524	397	730	523	678.94	0.66	0.14	4.82	1.467e-06	3.054e-05
ENSMUSG00000033658	Ddx19b	DEAD box helicase 19b [Source:MGI Symbol;Acc:MGI:2148251]	8	111003187	111031751	28564	NA	1077	1993	1744	1503	1371	862	1326	1519	1385.08	0.36	0.08	4.82	1.470e-06	3.057e-05
ENSMUSG00000029471	Camkk2	calcium/calmodulin-dependent protein kinase kinase 2, beta [Source:MGI Symbol;Acc:MGI:2444812]	5	122731169	122779409	48240	NA	770	1627	1238	1164	863	671	935	1017	1008.81	0.48	0.1	4.81	1.475e-06	3.064e-05
ENSMUSG00000029516	Cit	citron [Source:MGI Symbol;Acc:MGI:105313]	5	115845277	116008947	163670	NA	648	1222	863	881	679	453	795	802	771	0.45	0.09	4.81	1.482e-06	3.075e-05
ENSMUSG00000038437	Mllt6	myeloid/lymphoid or mixed-lineage leukemia; translocated to, 6 [Source:MGI Symbol;Acc:MGI:1935145]	11	97663413	97685463	22050	NA	2189	4026	2548	2808	4555	2609	4187	4955	3363.55	-0.44	0.09	-4.81	1.488e-06	3.084e-05
ENSMUSG00000061048	Cdh3	cadherin 3 [Source:MGI Symbol;Acc:MGI:88356]	8	106510890	106557297	46407	NA	504	857	464	525	1081	822	1119	960	778.93	-0.74	0.15	-4.81	1.490e-06	3.085e-05
ENSMUSG00000031983	2310022B05Rik	RIKEN cDNA 2310022B05 gene [Source:MGI Symbol;Acc:MGI:1916801]	8	124635755	124663369	27614	NA	150	307	247	210	133	108	175	163	181.88	0.69	0.14	4.81	1.526e-06	3.156e-05
ENSMUSG00000025227	Mfsd13a	major facilitator superfamily domain containing 13a [Source:MGI Symbol;Acc:MGI:1922396]	19	46341120	46375252	34132	NA	269	491	331	320	242	150	296	278	288.82	0.6	0.13	4.81	1.541e-06	3.184e-05
ENSMUSG00000028556	Dock7	dedicator of cytokinesis 7 [Source:MGI Symbol;Acc:MGI:1914549]	4	98936670	99120915	184245	NA	664	1289	1175	985	874	527	783	924	876.57	0.45	0.09	4.8	1.557e-06	3.213e-05
ENSMUSG00000038235	F11r	F11 receptor [Source:MGI Symbol;Acc:MGI:1321398]	1	171437534	171464603	27069	NA	1003	1389	1276	1096	863	580	993	1141	1023.48	0.49	0.1	4.8	1.559e-06	3.214e-05
ENSMUSG00000011179	Odc1	ornithine decarboxylase, structural 1 [Source:MGI Symbol;Acc:MGI:97402]	12	17544793	17551505	6712	NA	7571	12879	9406	10043	15980	9412	15229	14382	11545.15	-0.41	0.09	-4.8	1.576e-06	3.245e-05
ENSMUSG00000071424	Grid2	glutamate receptor, ionotropic, delta 2 [Source:MGI Symbol;Acc:MGI:95813]	6	63255875	64704323	1448448	NA	0	1	3	0	25	9	31	13	9.61	-4.23	0.88	-4.8	1.578e-06	3.246e-05
ENSMUSG00000042345	Ubash3a	ubiquitin associated and SH3 domain containing, A [Source:MGI Symbol;Acc:MGI:1926074]	17	31207872	31242202	34330	NA	76	123	68	74	154	150	156	209	124.57	-0.94	0.2	-4.79	1.655e-06	3.400e-05
ENSMUSG00000038393	Txnip	thioredoxin interacting protein [Source:MGI Symbol;Acc:MGI:1889549]	3	96557956	96561883	3927	NA	1885	2951	4017	2870	1669	1078	1788	2680	2304.32	0.79	0.16	4.79	1.657e-06	3.400e-05
ENSMUSG00000027610	Gss	glutathione synthetase [Source:MGI Symbol;Acc:MGI:95852]	2	155563180	155592810	29630	NA	583	951	872	745	1573	786	1093	1340	961.96	-0.54	0.11	-4.79	1.660e-06	3.404e-05
ENSMUSG00000042997	Nhlrc3	NHL repeat containing 3 [Source:MGI Symbol;Acc:MGI:2444520]	3	53448582	53463332	14750	NA	465	673	651	495	269	296	415	401	455.09	0.76	0.16	4.79	1.672e-06	3.424e-05
ENSMUSG00000031562	Dctd	dCMP deaminase [Source:MGI Symbol;Acc:MGI:2444529]	8	48099091	48153233	54142	NA	322	480	377	366	651	359	567	708	463.89	-0.49	0.1	-4.79	1.679e-06	3.434e-05
ENSMUSG00000072763	5430403G16Rik	RIKEN cDNA 5430403G16 gene [Source:MGI Symbol;Acc:MGI:1924450]	5	109674544	109691041	16497	NA	295	592	304	378	638	420	664	841	496.8	-0.66	0.14	-4.79	1.704e-06	3.481e-05
ENSMUSG00000039198	Ptchd3	patched domain containing 3 [Source:MGI Symbol;Acc:MGI:1921925]	11	121830246	121843423	13177	NA	28	44	45	33	96	61	98	74	58.52	-1.09	0.23	-4.78	1.715e-06	3.500e-05
ENSMUSG00000113566	Gm40977	predicted gene, 40977 [Source:MGI Symbol;Acc:MGI:5623862]	13	62097747	62112047	14300	NA	246	386	280	293	441	311	489	593	368.9	-0.54	0.11	-4.78	1.746e-06	3.559e-05
ENSMUSG00000039048	Foxred1	FAD-dependent oxidoreductase domain containing 1 [Source:MGI Symbol;Acc:MGI:2446262]	9	35204205	35211055	6850	NA	1076	1559	1370	1237	969	647	1004	1345	1127.1	0.48	0.1	4.78	1.762e-06	3.588e-05
ENSMUSG00000030800	Prss8	protease, serine 8 (prostasin) [Source:MGI Symbol;Acc:MGI:1923810]	7	127925715	127930104	4389	NA	171	323	236	277	103	111	145	209	192.77	0.87	0.18	4.78	1.783e-06	3.622e-05
ENSMUSG00000045179	Sox3	SRY (sex determining region Y)-box 3 [Source:MGI Symbol;Acc:MGI:98365]	X	60891365	60893430	2065	NA	2	13	17	10	48	32	48	30	24.31	-1.92	0.4	-4.78	1.782e-06	3.622e-05
ENSMUSG00000034403	Pja1	praja ring finger ubiquitin ligase 1 [Source:MGI Symbol;Acc:MGI:1101765]	X	99465733	99471273	5540	NA	363	674	609	499	812	539	744	942	627.82	-0.46	0.1	-4.77	1.804e-06	3.661e-05
ENSMUSG00000107677	Olfr316	olfactory receptor 316 [Source:MGI Symbol;Acc:MGI:3030150]	11	58752733	58759671	6938	NA	4	11	16	5	50	21	27	49	21.51	-1.97	0.41	-4.77	1.842e-06	3.734e-05
ENSMUSG00000029436	Mmp17	matrix metallopeptidase 17 [Source:MGI Symbol;Acc:MGI:1346076]	5	129584168	129611099	26931	NA	498	827	789	628	467	344	578	606	578.82	0.51	0.11	4.77	1.845e-06	3.736e-05
ENSMUSG00000053477	Tcf4	transcription factor 4 [Source:MGI Symbol;Acc:MGI:98506]	18	69343355	69689079	345724	NA	557	1063	784	812	478	391	684	660	661.89	0.58	0.12	4.77	1.849e-06	3.740e-05
ENSMUSG00000075028	Prdm11	PR domain containing 11 [Source:MGI Symbol;Acc:MGI:2685553]	2	92965150	93046167	81017	NA	66	100	98	80	165	88	171	190	115.12	-0.76	0.16	-4.77	1.862e-06	3.764e-05
ENSMUSG00000072791	Abcb5	ATP-binding cassette, sub-family B (MDR/TAP), member 5 [Source:MGI Symbol;Acc:MGI:1924956]	12	118867823	118966421	98598	NA	13	12	9	15	39	23	49	52	25.5	-1.63	0.34	-4.77	1.871e-06	3.778e-05
ENSMUSG00000039252	Lgi2	leucine-rich repeat LGI family, member 2 [Source:MGI Symbol;Acc:MGI:2180196]	5	52533516	52566462	32946	NA	45	60	79	47	220	73	104	177	95.64	-1.21	0.25	-4.76	1.901e-06	3.833e-05
ENSMUSG00000036158	Prickle1	prickle planar cell polarity protein 1 [Source:MGI Symbol;Acc:MGI:1916034]	15	93499113	93595891	96778	NA	14	30	10	24	89	31	68	54	37.97	-1.57	0.33	-4.76	1.905e-06	3.837e-05
ENSMUSG00000037440	Vnn1	vanin 1 [Source:MGI Symbol;Acc:MGI:108395]	10	23894687	23905343	10656	NA	7	10	8	6	36	19	30	33	17.92	-1.87	0.39	-4.76	1.933e-06	3.889e-05
ENSMUSG00000047090	Tmem198b	transmembrane protein 198b [Source:MGI Symbol;Acc:MGI:1921077]	10	128800035	128804370	4335	NA	111	231	176	165	90	84	120	96	131.62	0.82	0.17	4.76	1.942e-06	3.903e-05
ENSMUSG00000048490	Nrip1	nuclear receptor interacting protein 1 [Source:MGI Symbol;Acc:MGI:1315213]	16	76287399	76373827	86428	NA	279	477	399	351	269	194	316	313	317.81	0.51	0.11	4.76	1.948e-06	3.911e-05
ENSMUSG00000030123	Plxnd1	plexin D1 [Source:MGI Symbol;Acc:MGI:2154244]	6	115954810	115995005	40195	NA	39	64	58	49	87	76	120	138	76.55	-0.95	0.2	-4.75	2.033e-06	4.077e-05
ENSMUSG00000030591	Psmd8	proteasome (prosome, macropain) 26S subunit, non-ATPase, 8 [Source:MGI Symbol;Acc:MGI:1888669]	7	29174187	29180701	6514	NA	3214	5190	4518	4173	3594	2369	3930	4310	3820.43	0.33	0.07	4.75	2.041e-06	4.090e-05
ENSMUSG00000055254	Ntrk2	neurotrophic tyrosine kinase, receptor, type 2 [Source:MGI Symbol;Acc:MGI:97384]	13	58806568	59133970	327402	NA	5	9	10	10	37	14	33	54	19.93	-1.92	0.4	-4.75	2.054e-06	4.112e-05
ENSMUSG00000034998	Foxn2	forkhead box N2 [Source:MGI Symbol;Acc:MGI:1347478]	17	88440710	88490533	49823	NA	1145	2212	1772	1625	2591	1743	2603	2410	1960.64	-0.44	0.09	-4.75	2.063e-06	4.124e-05
ENSMUSG00000030102	Itpr1	inositol 1,4,5-trisphosphate receptor 1 [Source:MGI Symbol;Acc:MGI:96623]	6	108213095	108551109	338014	NA	1524	2821	2160	1944	1715	1150	1827	2127	1854.55	0.36	0.08	4.74	2.105e-06	4.203e-05
ENSMUSG00000028082	Sh3d19	SH3 domain protein D19 [Source:MGI Symbol;Acc:MGI:1350923]	3	85971108	86130526	159418	NA	1340	2527	1870	2013	2943	2344	3231	2884	2349.39	-0.54	0.11	-4.74	2.111e-06	4.212e-05
ENSMUSG00000015314	Slamf6	SLAM family member 6 [Source:MGI Symbol;Acc:MGI:1353620]	1	171917514	171953170	35656	NA	7	7	5	17	31	30	41	43	22.32	-1.95	0.41	-4.74	2.122e-06	4.229e-05
ENSMUSG00000033966	Cdkl4	cyclin-dependent kinase-like 4 [Source:MGI Symbol;Acc:MGI:3587025]	17	80523549	80577813	54264	NA	10	23	20	17	37	41	57	59	32.21	-1.45	0.31	-4.74	2.147e-06	4.274e-05
ENSMUSG00000047810	Ccdc88b	coiled-coil domain containing 88B [Source:MGI Symbol;Acc:MGI:1925567]	19	6844622	6858211	13589	NA	22	26	24	23	47	47	62	120	44.65	-1.45	0.31	-4.74	2.175e-06	4.325e-05
ENSMUSG00000040771	Oard1	O-acyl-ADP-ribose deacylase 1 [Source:MGI Symbol;Acc:MGI:2146818]	17	48410013	48417266	7253	NA	989	1571	1283	1220	1092	691	1083	1284	1125.09	0.35	0.07	4.74	2.183e-06	4.336e-05
ENSMUSG00000040693	Slco4c1	solute carrier organic anion transporter family, member 4C1 [Source:MGI Symbol;Acc:MGI:2442784]	1	96816269	96872171	55902	NA	368	574	404	442	179	184	273	402	347.02	0.85	0.18	4.73	2.237e-06	4.439e-05
ENSMUSG00000042694	Stn1	STN1, CST complex subunit [Source:MGI Symbol;Acc:MGI:1915581]	19	47501032	47537507	36475	NA	229	483	324	334	253	145	233	313	279.01	0.59	0.12	4.73	2.240e-06	4.440e-05
ENSMUSG00000031216	Stard8	START domain containing 8 [Source:MGI Symbol;Acc:MGI:2448556]	X	99003247	99074728	71481	NA	445	934	770	616	472	322	473	666	567.39	0.56	0.12	4.73	2.250e-06	4.456e-05
ENSMUSG00000022868	Ahsg	alpha-2-HS-glycoprotein [Source:MGI Symbol;Acc:MGI:107189]	16	22891276	22899449	8173	NA	22	30	39	19	97	36	73	79	47	-1.29	0.27	-4.73	2.261e-06	4.473e-05
ENSMUSG00000074746	Pdzd8	PDZ domain containing 8 [Source:MGI Symbol;Acc:MGI:2677270]	19	59296083	59345780	49697	NA	594	1144	847	909	1400	857	1285	1315	1013.57	-0.43	0.09	-4.73	2.274e-06	4.493e-05
ENSMUSG00000069475	Gm6020	predicted gene 6020 [Source:MGI Symbol;Acc:MGI:3643428]	19	61183889	61183955	66	NA	9	11	6	12	32	22	34	49	21.04	-1.77	0.37	-4.72	2.330e-06	4.598e-05
ENSMUSG00000021687	Scamp1	secretory carrier membrane protein 1 [Source:MGI Symbol;Acc:MGI:1349480]	13	94201309	94285857	84548	NA	361	574	508	463	663	460	735	858	561.16	-0.45	0.09	-4.72	2.341e-06	4.612e-05
ENSMUSG00000040820	Hlcs	holocarboxylase synthetase (biotin- [propriony-Coenzyme A-carboxylase (ATP-hydrolysing)] ligase) [Source:MGI Symbol;Acc:MGI:894646]	16	94128881	94313571	184690	NA	194	372	319	293	210	143	238	227	243.21	0.57	0.12	4.72	2.340e-06	4.612e-05
ENSMUSG00000014226	Cacybp	calcyclin binding protein [Source:MGI Symbol;Acc:MGI:1270839]	1	160202366	160212875	10509	NA	4790	7891	6112	6096	9829	5708	8306	9235	7053.96	-0.35	0.07	-4.72	2.358e-06	4.639e-05
ENSMUSG00000036023	Parp2	poly (ADP-ribose) polymerase family, member 2 [Source:MGI Symbol;Acc:MGI:1341112]	14	50807840	50821301	13461	NA	739	1354	1033	966	776	592	799	971	883.18	0.42	0.09	4.72	2.372e-06	4.661e-05
ENSMUSG00000026483	Niban1	niban apoptosis regulator 1 [Source:MGI Symbol;Acc:MGI:2137237]	1	151571185	151721939	150754	NA	1356	2784	2183	2079	1223	1174	1601	1573	1711.61	0.6	0.13	4.72	2.377e-06	4.667e-05
ENSMUSG00000036285	Noa1	nitric oxide associated 1 [Source:MGI Symbol;Acc:MGI:1914306]	5	77294181	77310084	15903	NA	286	458	439	365	671	366	600	625	461.83	-0.48	0.1	-4.72	2.389e-06	4.685e-05
ENSMUSG00000022562	Oplah	5-oxoprolinase (ATP-hydrolysing) [Source:MGI Symbol;Acc:MGI:1922725]	15	76296600	76328015	31415	NA	153	296	238	222	194	95	145	167	183.2	0.65	0.14	4.71	2.427e-06	4.755e-05
ENSMUSG00000024151	Msh2	mutS homolog 2 [Source:MGI Symbol;Acc:MGI:101816]	17	87672329	87723713	51384	NA	6924	13304	9771	9969	14394	9977	14387	14507	11354.75	-0.38	0.08	-4.71	2.434e-06	4.761e-05
ENSMUSG00000031539	Ap3m2	adaptor-related protein complex 3, mu 2 subunit [Source:MGI Symbol;Acc:MGI:1929214]	8	22787353	22805622	18269	NA	234	319	397	307	182	125	197	283	250.68	0.76	0.16	4.71	2.435e-06	4.761e-05
ENSMUSG00000020902	Ntn1	netrin 1 [Source:MGI Symbol;Acc:MGI:105088]	11	68209363	68400823	191460	NA	1288	2327	1787	1853	1143	842	1364	729	1399.54	0.84	0.18	4.71	2.452e-06	4.787e-05
ENSMUSG00000038677	Scube3	signal peptide, CUB domain, EGF-like 3 [Source:MGI Symbol;Acc:MGI:3045253]	17	28142140	28174854	32714	NA	424	817	892	575	1426	704	1061	1255	859.87	-0.66	0.14	-4.71	2.454e-06	4.787e-05
ENSMUSG00000001665	Gstt3	glutathione S-transferase, theta 3 [Source:MGI Symbol;Acc:MGI:2143526]	10	75774114	75781414	7300	NA	76	100	71	88	41	34	50	46	63.22	1.03	0.22	4.71	2.507e-06	4.887e-05
ENSMUSG00000100801	Gm15459	predicted gene 15459 [Source:MGI Symbol;Acc:MGI:3705702]	5	5781614	5783555	1941	NA	71	138	87	105	202	128	223	168	136.35	-0.81	0.17	-4.71	2.514e-06	4.894e-05
ENSMUSG00000038009	Dnajc22	DnaJ heat shock protein family (Hsp40) member C22 [Source:MGI Symbol;Acc:MGI:1920028]	15	99093169	99104737	11568	NA	82	131	102	77	27	41	59	31	68.76	1.31	0.28	4.7	2.577e-06	5.012e-05
ENSMUSG00000093862	Gm5117	predicted gene 5117 [Source:MGI Symbol;Acc:MGI:3648041]	8	31737207	31739760	2553	NA	2	2	4	3	32	10	14	29	11.19	-2.84	0.61	-4.7	2.627e-06	5.104e-05
ENSMUSG00000024353	Mzb1	marginal zone B and B1 cell-specific protein 1 [Source:MGI Symbol;Acc:MGI:1917066]	18	35647265	35649367	2102	NA	6	4	11	5	14	19	54	78	22.24	-2.52	0.54	-4.7	2.637e-06	5.119e-05
ENSMUSG00000022257	Laptm4b	lysosomal-associated protein transmembrane 4B [Source:MGI Symbol;Acc:MGI:1890494]	15	34238027	34284302	46275	NA	407	731	680	494	430	291	479	440	482.4	0.54	0.11	4.7	2.658e-06	5.149e-05
ENSMUSG00000045934	Mtmr11	myotubularin related protein 11 [Source:MGI Symbol;Acc:MGI:2652817]	3	96162003	96171718	9715	NA	28	61	25	36	13	8	15	12	24.06	1.68	0.36	4.7	2.659e-06	5.149e-05
ENSMUSG00000061689	Dlgap4	DLG associated protein 4 [Source:MGI Symbol;Acc:MGI:2138865]	2	156613704	156764363	150659	NA	381	711	620	505	448	282	446	509	473.91	0.45	0.1	4.69	2.669e-06	5.158e-05
ENSMUSG00000082901	Rps8-ps5	ribosomal protein S8, pseudogene 5 [Source:MGI Symbol;Acc:MGI:3650742]	2	177892637	177893264	627	NA	8	10	3	7	16	29	40	49	19.92	-2.21	0.47	-4.69	2.672e-06	5.158e-05
ENSMUSG00000092060	Bend4	BEN domain containing 4 [Source:MGI Symbol;Acc:MGI:3648414]	5	67392146	67428310	36164	NA	826	1686	1219	1316	1952	1292	1839	1925	1464.25	-0.44	0.09	-4.69	2.667e-06	5.158e-05
ENSMUSG00000051022	Hs3st1	heparan sulfate (glucosamine) 3-O-sulfotransferase 1 [Source:MGI Symbol;Acc:MGI:1201606]	5	39613934	39755475	141541	NA	17	41	34	26	103	49	63	68	48.24	-1.23	0.26	-4.69	2.685e-06	5.179e-05
ENSMUSG00000042156	Dzip1	DAZ interacting protein 1 [Source:MGI Symbol;Acc:MGI:1914311]	14	118875519	118925460	49941	NA	515	912	713	675	538	309	422	711	581.46	0.58	0.12	4.69	2.700e-06	5.202e-05
ENSMUSG00000002341	Ncan	neurocan [Source:MGI Symbol;Acc:MGI:104694]	8	70093084	70120873	27789	NA	34	55	24	38	9	9	18	7	24.19	1.85	0.39	4.69	2.719e-06	5.217e-05
ENSMUSG00000024456	Diaph1	diaphanous related formin 1 [Source:MGI Symbol;Acc:MGI:1194490]	18	37843600	37935476	91876	NA	948	1781	1136	1185	1035	596	1078	937	1058.02	0.52	0.11	4.69	2.718e-06	5.217e-05
ENSMUSG00000033107	Rnf125	ring finger protein 125 [Source:MGI Symbol;Acc:MGI:1914914]	18	20944624	20983862	39238	NA	155	266	272	229	682	299	409	372	325.69	-0.89	0.19	-4.69	2.712e-06	5.217e-05
ENSMUSG00000046879	Irgm1	immunity-related GTPase family M member 1 [Source:MGI Symbol;Acc:MGI:107567]	11	48861967	48871683	9716	NA	12	23	10	19	62	59	71	29	36.08	-1.81	0.39	-4.69	2.717e-06	5.217e-05
ENSMUSG00000051934	Spats2	spermatogenesis associated, serine-rich 2 [Source:MGI Symbol;Acc:MGI:1919822]	15	99125915	99213215	87300	NA	630	1261	801	969	620	449	762	612	745.61	0.61	0.13	4.69	2.729e-06	5.230e-05
ENSMUSG00000020282	Rhbdf1	rhomboid 5 homolog 1 [Source:MGI Symbol;Acc:MGI:104328]	11	32209584	32222300	12716	NA	183	327	258	220	383	257	358	470	297.37	-0.52	0.11	-4.69	2.779e-06	5.321e-05
ENSMUSG00000002908	Kcnn1	potassium intermediate/small conductance calcium-activated channel, subfamily N, member 1 [Source:MGI Symbol;Acc:MGI:1933993]	8	70842048	70863258	21210	NA	109	194	184	106	73	70	90	80	111.67	0.94	0.2	4.69	2.791e-06	5.338e-05
ENSMUSG00000059883	Irak4	interleukin-1 receptor-associated kinase 4 [Source:MGI Symbol;Acc:MGI:2182474]	15	94543642	94581815	38173	NA	135	213	152	156	120	72	114	119	132.66	0.69	0.15	4.68	2.805e-06	5.360e-05
ENSMUSG00000037992	Rara	retinoic acid receptor, alpha [Source:MGI Symbol;Acc:MGI:97856]	11	98927817	98974942	47125	NA	356	914	501	653	311	273	444	367	463.18	0.8	0.17	4.68	2.833e-06	5.408e-05
ENSMUSG00000027634	Ndrg3	N-myc downstream regulated gene 3 [Source:MGI Symbol;Acc:MGI:1352499]	2	156927344	156992056	64712	NA	328	645	584	503	430	259	373	441	432.82	0.5	0.11	4.68	2.859e-06	5.452e-05
ENSMUSG00000035697	Arhgap45	Rho GTPase activating protein 45 [Source:MGI Symbol;Acc:MGI:1917969]	10	80016652	80031472	14820	NA	458	803	535	534	181	263	350	437	438.51	0.95	0.2	4.68	2.892e-06	5.509e-05
ENSMUSG00000036764	Dnajc12	DnaJ heat shock protein family (Hsp40) member C12 [Source:MGI Symbol;Acc:MGI:1353428]	10	63382442	63410576	28134	NA	107	172	109	123	90	52	81	67	98.73	0.87	0.19	4.68	2.907e-06	5.531e-05
ENSMUSG00000095836	Gm21960	predicted gene, 21960 [Source:MGI Symbol;Acc:MGI:5439429]	3	96412909	96413361	452	NA	12	20	9	11	47	24	33	70	26.66	-1.66	0.35	-4.67	2.984e-06	5.670e-05
ENSMUSG00000097532	Gm4349	predicted gene 4349 [Source:MGI Symbol;Acc:MGI:3782533]	3	95427670	95431087	3417	NA	62	72	62	49	112	86	129	211	94.56	-1.04	0.22	-4.67	2.985e-06	5.670e-05
ENSMUSG00000000078	Klf6	Kruppel-like factor 6 [Source:MGI Symbol;Acc:MGI:1346318]	13	5861481	5870394	8913	NA	598	970	972	868	732	421	694	759	733.81	0.45	0.1	4.67	3.002e-06	5.695e-05
ENSMUSG00000047649	Cd3eap	CD3E antigen, epsilon polypeptide associated protein [Source:MGI Symbol;Acc:MGI:1917583]	7	19356013	19359483	3470	NA	387	883	474	558	975	683	922	968	709.7	-0.61	0.13	-4.67	3.019e-06	5.722e-05
ENSMUSG00000037860	Aim2	absent in melanoma 2 [Source:MGI Symbol;Acc:MGI:2686159]	1	173350878	173466040	115162	NA	1474	2360	1699	1653	1155	850	1273	1839	1501.92	0.56	0.12	4.67	3.025e-06	5.727e-05
ENSMUSG00000054662	Ano9	anoctamin 9 [Source:MGI Symbol;Acc:MGI:1918595]	7	141101211	141117806	16595	NA	706	931	803	631	403	236	373	776	593.81	0.9	0.19	4.67	3.052e-06	5.773e-05
ENSMUSG00000039414	Heatr5b	HEAT repeat containing 5B [Source:MGI Symbol;Acc:MGI:2444098]	17	78752897	78835364	82467	NA	439	884	754	637	564	325	561	500	566.15	0.52	0.11	4.67	3.065e-06	5.792e-05
ENSMUSG00000020634	Ubxn2a	UBX domain protein 2A [Source:MGI Symbol;Acc:MGI:2442310]	12	4879031	4907705	28674	NA	2055	3805	2599	2670	4128	2770	3965	4112	3178.97	-0.39	0.08	-4.66	3.092e-06	5.837e-05
ENSMUSG00000067851	Arfgef1	ADP-ribosylation factor guanine nucleotide-exchange factor 1(brefeldin A-inhibited) [Source:MGI Symbol;Acc:MGI:2442988]	1	10137570	10232670	95100	NA	737	1249	1060	993	1526	924	1422	1483	1142.38	-0.35	0.08	-4.66	3.175e-06	5.987e-05
ENSMUSG00000036959	Bcorl1	BCL6 co-repressor-like 1 [Source:MGI Symbol;Acc:MGI:2443910]	X	48341357	48408049	66692	NA	50	62	77	51	134	75	121	136	85.64	-0.88	0.19	-4.66	3.225e-06	6.075e-05
ENSMUSG00000051220	Ercc6l	excision repair cross-complementing rodent repair deficiency complementation group 6 like [Source:MGI Symbol;Acc:MGI:2654144]	X	102141715	102157091	15376	NA	902	1850	1429	1230	2291	1303	2019	1983	1572.62	-0.46	0.1	-4.66	3.237e-06	6.093e-05
ENSMUSG00000053907	Mat2a	methionine adenosyltransferase II, alpha [Source:MGI Symbol;Acc:MGI:2443731]	6	72432798	72439558	6760	NA	2715	4922	2764	3211	6109	3290	5250	5895	4123.23	-0.54	0.12	-4.65	3.266e-06	6.139e-05
ENSMUSG00000002603	Tgfb1	transforming growth factor, beta 1 [Source:MGI Symbol;Acc:MGI:98725]	7	25687001	25705077	18076	NA	51	105	52	61	25	25	35	16	45.68	1.41	0.3	4.65	3.270e-06	6.141e-05
ENSMUSG00000031805	Jak3	Janus kinase 3 [Source:MGI Symbol;Acc:MGI:99928]	8	71676295	71690575	14280	NA	344	694	575	545	463	277	356	373	442.64	0.58	0.13	4.65	3.369e-06	6.322e-05
ENSMUSG00000034377	Tulp4	tubby like protein 4 [Source:MGI Symbol;Acc:MGI:1916092]	17	6106436	6251128	144692	NA	116	225	256	159	311	246	315	480	254.33	-0.8	0.17	-4.65	3.387e-06	6.348e-05
ENSMUSG00000029603	Dtx1	deltex 1, E3 ubiquitin ligase [Source:MGI Symbol;Acc:MGI:1352744]	5	120680201	120711927	31726	NA	500	966	1065	755	675	345	581	569	661.98	0.65	0.14	4.64	3.417e-06	6.397e-05
ENSMUSG00000020589	Cyria	CYFIP related Rac1 interactor A [Source:MGI Symbol;Acc:MGI:1261783]	12	12262138	12380965	118827	NA	71	130	115	78	225	124	184	169	132.95	-0.79	0.17	-4.64	3.427e-06	6.410e-05
ENSMUSG00000029120	Ppp2r2c	protein phosphatase 2, regulatory subunit B, gamma [Source:MGI Symbol;Acc:MGI:2442660]	5	36868512	36955078	86566	NA	677	1194	1140	1026	2188	920	1495	1869	1260.08	-0.61	0.13	-4.64	3.469e-06	6.482e-05
ENSMUSG00000034361	Cpne2	copine II [Source:MGI Symbol;Acc:MGI:2387578]	8	94532989	94570531	37542	NA	42	44	62	57	190	62	104	146	84.46	-1.17	0.25	-4.64	3.480e-06	6.495e-05
ENSMUSG00000031387	Renbp	renin binding protein [Source:MGI Symbol;Acc:MGI:105940]	X	73922120	73930850	8730	NA	1826	3309	3584	2610	5390	2753	4138	5088	3456.51	-0.56	0.12	-4.64	3.500e-06	6.527e-05
ENSMUSG00000043760	Pkhd1	polycystic kidney and hepatic disease 1 [Source:MGI Symbol;Acc:MGI:2155808]	1	20057778	20618064	560286	NA	10	7	13	8	39	59	53	21	27.74	-2.21	0.48	-4.64	3.528e-06	6.574e-05
ENSMUSG00000095936	Zscan4e	zinc finger and SCAN domain containing 4E [Source:MGI Symbol;Acc:MGI:3643613]	7	11306377	11310682	4305	NA	3	4	2	4	16	13	26	26	11.27	-2.57	0.55	-4.64	3.558e-06	6.622e-05
ENSMUSG00000034832	Tet3	tet methylcytosine dioxygenase 3 [Source:MGI Symbol;Acc:MGI:2446229]	6	83362372	83459084	96712	NA	59	90	106	78	165	105	158	163	112.46	-0.77	0.17	-4.63	3.583e-06	6.653e-05
ENSMUSG00000078640	Gm11627	predicted gene 11627 [Source:MGI Symbol;Acc:MGI:3650659]	11	102576397	102579461	3064	NA	39	50	43	41	24	14	14	15	30.09	1.43	0.31	4.63	3.585e-06	6.653e-05
ENSMUSG00000080712	H2bu1-ps	H2B.U histone 1, pseudogene [Source:MGI Symbol;Acc:MGI:1922442]	11	58954047	58954512	465	NA	113	143	213	140	56	41	67	129	110.6	1.16	0.25	4.63	3.584e-06	6.653e-05
ENSMUSG00000070637	Srarp	steroid receptor associated and regulated protein [Source:MGI Symbol;Acc:MGI:2685540]	4	141432671	141436105	3434	NA	33	85	37	69	109	116	177	118	91.55	-1.23	0.26	-4.63	3.592e-06	6.658e-05
ENSMUSG00000038762	Abcf1	ATP-binding cassette, sub-family F (GCN20), member 1 [Source:MGI Symbol;Acc:MGI:1351658]	17	35956818	35969761	12943	NA	2555	4989	3490	3716	3201	1937	3126	2820	3147.05	0.45	0.1	4.63	3.607e-06	6.681e-05
ENSMUSG00000038569	Rad9b	RAD9 checkpoint clamp component B [Source:MGI Symbol;Acc:MGI:2385231]	5	122323222	122354233	31011	NA	113	163	134	102	75	53	84	94	100.74	0.81	0.17	4.63	3.623e-06	6.703e-05
ENSMUSG00000013698	Pea15a	proliferation and apoptosis adaptor protein 15A [Source:MGI Symbol;Acc:MGI:104799]	1	172196727	172206804	10077	NA	53	74	73	48	30	21	36	20	44.19	1.26	0.27	4.63	3.726e-06	6.880e-05
ENSMUSG00000020431	Adcy1	adenylate cyclase 1 [Source:MGI Symbol;Acc:MGI:99677]	11	7063488	7178506	115018	NA	154	332	226	221	333	276	448	420	292.28	-0.64	0.14	-4.63	3.726e-06	6.880e-05
ENSMUSG00000026227	2810459M11Rik	RIKEN cDNA 2810459M11 gene [Source:MGI Symbol;Acc:MGI:1920042]	1	86045862	86055456	9594	NA	5	16	6	8	32	24	27	43	19.29	-1.82	0.39	-4.62	3.781e-06	6.968e-05
ENSMUSG00000079845	Xlr4a	X-linked lymphocyte-regulated 4A [Source:MGI Symbol;Acc:MGI:3574098]	X	73074344	73082478	8134	NA	69	86	181	92	381	140	194	403	182.75	-1.27	0.27	-4.62	3.781e-06	6.968e-05
ENSMUSG00000038227	Hoxa9	homeobox A9 [Source:MGI Symbol;Acc:MGI:96180]	6	52223099	52231089	7990	NA	2	4	3	5	22	12	27	21	11.44	-2.49	0.54	-4.62	3.858e-06	7.102e-05
ENSMUSG00000031897	Psmb10	proteasome (prosome, macropain) subunit, beta type 10 [Source:MGI Symbol;Acc:MGI:1096380]	8	105935734	105938444	2710	NA	121	176	139	147	76	61	102	118	115.74	0.78	0.17	4.61	3.943e-06	7.252e-05
ENSMUSG00000020528	Prpsap2	phosphoribosyl pyrophosphate synthetase-associated protein 2 [Source:MGI Symbol;Acc:MGI:2384838]	11	61729649	61762088	32439	NA	866	1378	1215	1023	1691	1077	1493	1744	1278.55	-0.37	0.08	-4.61	3.989e-06	7.330e-05
ENSMUSG00000048142	Nat8l	N-acetyltransferase 8-like [Source:MGI Symbol;Acc:MGI:2447776]	5	33995983	34005916	9933	NA	10	20	27	11	50	40	58	45	31.94	-1.49	0.32	-4.61	4.055e-06	7.443e-05
ENSMUSG00000046818	Ddit4l	DNA-damage-inducible transcript 4-like [Source:MGI Symbol;Acc:MGI:1920534]	3	137621611	137628333	6722	NA	150	307	250	235	438	213	356	474	289.34	-0.59	0.13	-4.61	4.122e-06	7.558e-05
ENSMUSG00000031262	Cenpi	centromere protein I [Source:MGI Symbol;Acc:MGI:2147897]	X	134308083	134362639	54556	NA	445	890	659	530	1635	572	962	1318	831.59	-0.76	0.16	-4.6	4.222e-06	7.734e-05
ENSMUSG00000022216	Psme1	proteasome (prosome, macropain) activator subunit 1 (PA28 alpha) [Source:MGI Symbol;Acc:MGI:1096367]	14	55578122	55581529	3407	NA	683	1180	907	856	722	521	774	860	794.97	0.38	0.08	4.6	4.246e-06	7.770e-05
ENSMUSG00000108045	Gm5576	predicted pseudogene 5576 [Source:MGI Symbol;Acc:MGI:3644832]	6	78215877	78217113	1236	NA	0	3	2	1	19	9	22	16	8.44	-3.42	0.74	-4.6	4.293e-06	7.849e-05
ENSMUSG00000042105	Inpp5f	inositol polyphosphate-5-phosphatase F [Source:MGI Symbol;Acc:MGI:2141867]	7	128611327	128696425	85098	NA	44	51	73	56	106	71	135	158	83.75	-0.98	0.21	-4.59	4.340e-06	7.927e-05
ENSMUSG00000033066	Gas7	growth arrest specific 7 [Source:MGI Symbol;Acc:MGI:1202388]	11	67455436	67688990	233554	NA	73	153	74	110	152	162	235	253	147.66	-0.95	0.21	-4.59	4.396e-06	8.022e-05
ENSMUSG00000085035	Gm12031	predicted gene 12031 [Source:MGI Symbol;Acc:MGI:3651406]	11	20145566	20146344	778	NA	18	11	16	13	50	26	54	50	28.93	-1.52	0.33	-4.59	4.407e-06	8.034e-05
ENSMUSG00000020608	Smc6	structural maintenance of chromosomes 6 [Source:MGI Symbol;Acc:MGI:1914491]	12	11265885	11319785	53900	NA	1412	2462	2065	1900	3398	1816	2602	3029	2264.43	-0.41	0.09	-4.59	4.479e-06	8.149e-05
ENSMUSG00000048875	Pudp	pseudouridine 5'-phosphatase [Source:MGI Symbol;Acc:MGI:1914615]	18	50567655	50568699	1044	NA	36	49	26	42	0	8	9	17	23.52	2.24	0.49	4.59	4.475e-06	8.149e-05
ENSMUSG00000011254	Thg1l	tRNA-histidine guanylyltransferase 1-like (S. cerevisiae) [Source:MGI Symbol;Acc:MGI:1913878]	11	45946842	45955494	8652	NA	252	408	351	335	504	359	501	544	397.8	-0.45	0.1	-4.59	4.512e-06	8.200e-05
ENSMUSG00000027698	Nceh1	neutral cholesterol ester hydrolase 1 [Source:MGI Symbol;Acc:MGI:2443191]	3	27182964	27284608	101644	NA	653	1081	971	806	1292	935	1356	1301	1027.4	-0.44	0.1	-4.59	4.523e-06	8.212e-05
ENSMUSG00000113673	Gm47486	predicted gene, 47486 [Source:MGI Symbol;Acc:MGI:6096464]	13	10974422	10979945	5523	NA	3	4	3	1	26	9	15	31	10.65	-2.78	0.61	-4.58	4.552e-06	8.258e-05
ENSMUSG00000113424	Gm48161	predicted gene, 48161 [Source:MGI Symbol;Acc:MGI:6097531]	13	30370358	30377183	6825	NA	3	6	9	2	32	21	22	22	14.35	-2.26	0.49	-4.58	4.637e-06	8.403e-05
ENSMUSG00000074269	Rec114	REC114 meiotic recombination protein [Source:MGI Symbol;Acc:MGI:1920923]	9	58652849	58743964	91115	NA	740	1189	1039	893	720	408	762	994	818.13	0.51	0.11	4.58	4.660e-06	8.437e-05
ENSMUSG00000058258	Idi1	isopentenyl-diphosphate delta isomerase [Source:MGI Symbol;Acc:MGI:2442264]	13	8885500	8892451	6951	NA	362	609	436	466	405	240	372	362	398.26	0.49	0.11	4.57	4.776e-06	8.638e-05
ENSMUSG00000046337	Fam178b	family with sequence similarity 178, member B [Source:MGI Symbol;Acc:MGI:3026913]	1	36562691	36683183	120492	NA	351	622	510	447	445	222	373	370	406.28	0.51	0.11	4.57	4.795e-06	8.664e-05
ENSMUSG00000069273	H3c6	H3 clustered histone 6 [Source:MGI Symbol;Acc:MGI:2448326]	13	23561533	23562369	836	NA	4596	6783	7634	6042	4764	3235	5245	5704	5394.54	0.47	0.1	4.57	4.803e-06	8.671e-05
ENSMUSG00000023927	Satb1	special AT-rich sequence binding protein 1 [Source:MGI Symbol;Acc:MGI:105084]	17	51736186	51833290	97104	NA	27	45	31	38	10	11	17	9	23.43	1.62	0.35	4.57	4.925e-06	8.873e-05
ENSMUSG00000025465	Echs1	enoyl Coenzyme A hydratase, short chain, 1, mitochondrial [Source:MGI Symbol;Acc:MGI:2136460]	7	140105709	140116476	10767	NA	1545	2188	2158	1782	1539	918	1415	1982	1653.53	0.48	0.1	4.57	4.921e-06	8.873e-05
ENSMUSG00000024493	Lars	leucyl-tRNA synthetase [Source:MGI Symbol;Acc:MGI:1913808]	18	42202349	42262122	59773	NA	4385	8977	6879	6127	5794	3662	5197	5039	5609.65	0.44	0.1	4.57	4.932e-06	8.877e-05
ENSMUSG00000074211	Sdhaf1	succinate dehydrogenase complex assembly factor 1 [Source:MGI Symbol;Acc:MGI:1915582]	7	30321405	30323895	2490	NA	207	329	286	265	171	127	209	250	225.53	0.59	0.13	4.57	4.960e-06	8.919e-05
ENSMUSG00000049858	Suox	sulfite oxidase [Source:MGI Symbol;Acc:MGI:2446117]	10	128669893	128674073	4180	NA	118	190	175	154	127	69	109	103	128.13	0.7	0.15	4.56	5.062e-06	9.093e-05
ENSMUSG00000038612	Mcl1	myeloid cell leukemia sequence 1 [Source:MGI Symbol;Acc:MGI:101769]	3	95658787	95663176	4389	NA	4437	7813	6546	6541	9419	6557	9835	8957	7346.35	-0.42	0.09	-4.56	5.086e-06	9.127e-05
ENSMUSG00000008682	Rpl10	ribosomal protein L10 [Source:MGI Symbol;Acc:MGI:105943]	X	74270811	74273135	2324	NA	12233	22142	21085	16738	35958	17362	24138	31447	21826.16	-0.53	0.12	-4.56	5.100e-06	9.144e-05
ENSMUSG00000046607	Hrk	harakiri, BCL2 interacting protein (contains only BH3 domain) [Source:MGI Symbol;Acc:MGI:1201608]	5	118164647	118189478	24831	NA	67	108	115	103	64	23	24	68	69.58	1.23	0.27	4.56	5.112e-06	9.157e-05
ENSMUSG00000033356	Pus7l	pseudouridylate synthase 7-like [Source:MGI Symbol;Acc:MGI:1926145]	15	94522687	94543547	20860	NA	107	211	151	122	89	68	105	79	114.1	0.82	0.18	4.56	5.127e-06	9.176e-05
ENSMUSG00000003500	Impdh1	inosine monophosphate dehydrogenase 1 [Source:MGI Symbol;Acc:MGI:96567]	6	29200433	29216364	15931	NA	509	990	691	676	1274	736	1199	1014	860.18	-0.52	0.11	-4.56	5.159e-06	9.224e-05
ENSMUSG00000034765	Dusp5	dual specificity phosphatase 5 [Source:MGI Symbol;Acc:MGI:2685183]	19	53529108	53542431	13323	NA	35	47	59	35	119	66	92	93	66.57	-1.01	0.22	-4.56	5.192e-06	9.273e-05
ENSMUSG00000033278	Ptprm	protein tyrosine phosphatase, receptor type, M [Source:MGI Symbol;Acc:MGI:102694]	17	66666946	67354457	687511	NA	23	32	39	36	49	58	105	144	58.34	-1.37	0.3	-4.55	5.261e-06	9.380e-05
ENSMUSG00000039395	Mreg	melanoregulin [Source:MGI Symbol;Acc:MGI:2151839]	1	72159441	72212307	52866	NA	1490	3164	2853	2362	3878	2784	4125	3665	2960.36	-0.54	0.12	-4.55	5.262e-06	9.380e-05
ENSMUSG00000013584	Aldh1a2	aldehyde dehydrogenase family 1, subfamily A2 [Source:MGI Symbol;Acc:MGI:107928]	9	71215788	71296243	80455	NA	109	213	161	180	298	224	281	268	212.73	-0.67	0.15	-4.55	5.390e-06	9.600e-05
ENSMUSG00000008226	Scrn3	secernin 3 [Source:MGI Symbol;Acc:MGI:1921866]	2	73312600	73337818	25218	NA	379	615	578	466	414	243	400	493	436.67	0.46	0.1	4.54	5.494e-06	9.775e-05
ENSMUSG00000029326	Enoph1	enolase-phosphatase 1 [Source:MGI Symbol;Acc:MGI:1915120]	5	100039984	100068760	28776	NA	1062	1855	1576	1460	2181	1327	2114	2142	1666.26	-0.33	0.07	-4.54	5.525e-06	9.822e-05
ENSMUSG00000052133	Sema5b	sema domain, seven thrombospondin repeats (type 1 and type 1-like), transmembrane domain (TM) and short cytoplasmic domain, (semaphorin) 5B [Source:MGI Symbol;Acc:MGI:107555]	16	35541144	35664732	123588	NA	105	155	138	128	80	52	99	99	105.03	0.74	0.16	4.54	5.537e-06	9.833e-05
ENSMUSG00000074657	Kif5a	kinesin family member 5A [Source:MGI Symbol;Acc:MGI:109564]	10	127225695	127263348	37653	NA	632	927	685	739	443	353	541	731	620.25	0.61	0.13	4.54	5.552e-06	9.849e-05
ENSMUSG00000026385	Dbi	diazepam binding inhibitor [Source:MGI Symbol;Acc:MGI:94865]	1	120113279	120121078	7799	NA	1144	1940	1517	1478	1431	743	1151	1500	1324.51	0.4	0.09	4.54	5.596e-06	9.919e-05
ENSMUSG00000042834	Nrep	neuronal regeneration related protein [Source:MGI Symbol;Acc:MGI:99444]	18	33437018	33464029	27011	NA	151	277	161	205	68	101	108	125	148.33	0.99	0.22	4.54	5.684e-06	1.006e-04
ENSMUSG00000030122	Ptms	parathymosin [Source:MGI Symbol;Acc:MGI:1916452]	6	124913680	124920103	6423	NA	662	1255	1072	918	703	511	878	793	827.82	0.48	0.1	4.54	5.744e-06	1.016e-04
ENSMUSG00000031432	Prps1	phosphoribosyl pyrophosphate synthetase 1 [Source:MGI Symbol;Acc:MGI:97775]	X	140456612	140476140	19528	NA	2898	4530	4865	3480	9270	3646	5727	8198	5099.28	-0.68	0.15	-4.53	5.769e-06	1.019e-04
ENSMUSG00000112232	Gm48578	predicted gene, 48578 [Source:MGI Symbol;Acc:MGI:6098144]	12	47532256	47544289	12033	NA	0	4	2	0	20	8	13	31	8.84	-3.53	0.78	-4.53	5.768e-06	1.019e-04
ENSMUSG00000024942	Capn1	calpain 1 [Source:MGI Symbol;Acc:MGI:88263]	19	5988545	6015825	27280	NA	713	1566	944	1090	691	584	792	651	861.05	0.66	0.15	4.53	5.815e-06	1.026e-04
ENSMUSG00000095717	Eif1ad11	eukaryotic translation initiation factor 1A domain containing 11 [Source:MGI Symbol;Acc:MGI:3780224]	12	88027003	88027438	435	NA	0	5	3	4	17	10	22	32	10.71	-2.7	0.6	-4.53	5.842e-06	1.030e-04
ENSMUSG00000032715	Trib3	tribbles pseudokinase 3 [Source:MGI Symbol;Acc:MGI:1345675]	2	152337421	152344032	6611	NA	436	968	732	558	434	377	459	437	537.95	0.65	0.14	4.53	5.862e-06	1.032e-04
ENSMUSG00000003604	Aven	apoptosis, caspase activation inhibitor [Source:MGI Symbol;Acc:MGI:1921518]	2	112492963	112634573	141610	NA	350	700	565	529	979	540	941	769	650.18	-0.55	0.12	-4.53	5.898e-06	1.037e-04
ENSMUSG00000071773	Rhox1	reproductive homeobox 1 [Source:MGI Symbol;Acc:MGI:3580237]	X	37213803	37222258	8455	NA	16	25	44	20	110	33	70	87	47.6	-1.42	0.31	-4.53	5.903e-06	1.037e-04
ENSMUSG00000117183	Gm20008	predicted gene, 20008 [Source:MGI Symbol;Acc:MGI:5012193]	17	22713781	22716937	3156	NA	918	1619	1293	1225	1138	624	951	1293	1098.94	0.4	0.09	4.53	5.938e-06	1.042e-04
ENSMUSG00000030681	Mvp	major vault protein [Source:MGI Symbol;Acc:MGI:1925638]	7	126986859	127014621	27762	NA	818	1493	985	1080	892	606	819	741	913.25	0.54	0.12	4.53	5.976e-06	1.048e-04
ENSMUSG00000015094	Npdc1	neural proliferation, differentiation and control 1 [Source:MGI Symbol;Acc:MGI:1099802]	2	25399350	25409494	10144	NA	152	236	210	182	80	80	150	147	152.01	0.83	0.18	4.53	6.003e-06	1.052e-04
ENSMUSG00000032014	Oaf	out at first homolog [Source:MGI Symbol;Acc:MGI:94852]	9	43221234	43239911	18677	NA	53	128	91	68	37	38	46	44	61.53	1.05	0.23	4.53	6.020e-06	1.054e-04
ENSMUSG00000004098	Col5a3	collagen, type V, alpha 3 [Source:MGI Symbol;Acc:MGI:1858212]	9	20770049	20815067	45018	NA	122	219	148	153	70	73	113	119	124.77	0.82	0.18	4.52	6.063e-06	1.060e-04
ENSMUSG00000008090	Fgfrl1	fibroblast growth factor receptor-like 1 [Source:MGI Symbol;Acc:MGI:2150920]	5	108692381	108706924	14543	NA	190	296	356	244	446	281	462	660	352.49	-0.69	0.15	-4.52	6.065e-06	1.060e-04
ENSMUSG00000063049	Ing2	inhibitor of growth family, member 2 [Source:MGI Symbol;Acc:MGI:1916510]	8	47667177	47675556	8379	NA	221	343	341	276	484	290	489	476	354.88	-0.5	0.11	-4.52	6.081e-06	1.062e-04
ENSMUSG00000021676	Iqgap2	IQ motif containing GTPase activating protein 2 [Source:MGI Symbol;Acc:MGI:2449975]	13	95627176	95891922	264746	NA	522	955	668	738	454	388	583	626	603.9	0.53	0.12	4.52	6.160e-06	1.074e-04
ENSMUSG00000032725	Folr2	folate receptor 2 (fetal) [Source:MGI Symbol;Acc:MGI:95569]	7	101839987	101857194	17207	NA	19	31	24	24	64	38	54	68	38.9	-1.13	0.25	-4.52	6.165e-06	1.074e-04
ENSMUSG00000022893	Adamts1	a disintegrin-like and metallopeptidase (reprolysin type) with thrombospondin type 1 motif, 1 [Source:MGI Symbol;Acc:MGI:109249]	16	85793826	85803113	9287	NA	32	43	39	42	7	12	18	19	26.52	1.54	0.34	4.52	6.199e-06	1.079e-04
ENSMUSG00000023279	Bmp15	bone morphogenetic protein 15 [Source:MGI Symbol;Acc:MGI:1316745]	X	6314106	6320721	6615	NA	1	5	1	2	13	14	28	17	9.81	-3	0.66	-4.52	6.239e-06	1.085e-04
ENSMUSG00000053581	Zfand2a	zinc finger, AN1-type domain 2A [Source:MGI Symbol;Acc:MGI:2140729]	5	139471210	139484549	13339	NA	219	429	310	281	450	303	494	526	364.03	-0.47	0.1	-4.52	6.248e-06	1.085e-04
ENSMUSG00000113322	Gm48492	predicted gene, 48492 [Source:MGI Symbol;Acc:MGI:6098016]	13	16368943	16373180	4237	NA	2	4	0	4	27	8	18	25	10.18	-2.87	0.63	-4.52	6.243e-06	1.085e-04
ENSMUSG00000022441	Efcab6	EF-hand calcium binding domain 6 [Source:MGI Symbol;Acc:MGI:1924877]	15	83866711	84065379	198668	NA	2	6	32	4	228	87	134	97	70.61	-3.62	0.8	-4.52	6.275e-06	1.088e-04
ENSMUSG00000045775	Slc16a5	solute carrier family 16 (monocarboxylic acid transporters), member 5 [Source:MGI Symbol;Acc:MGI:2443515]	11	115462473	115474398	11925	NA	23	29	33	28	69	44	74	66	44.64	-1.1	0.24	-4.52	6.305e-06	1.092e-04
ENSMUSG00000040209	Zfp704	zinc finger protein 704 [Source:MGI Symbol;Acc:MGI:2180715]	3	9427019	9610085	183066	NA	389	815	568	644	1022	664	1107	880	739.72	-0.58	0.13	-4.51	6.399e-06	1.108e-04
ENSMUSG00000038650	Rnh1	ribonuclease/angiogenin inhibitor 1 [Source:MGI Symbol;Acc:MGI:1195456]	7	141160325	141172857	12532	NA	1281	2109	1734	1663	1350	932	1585	1402	1477.65	0.42	0.09	4.51	6.422e-06	1.111e-04
ENSMUSG00000021177	Tdp1	tyrosyl-DNA phosphodiesterase 1 [Source:MGI Symbol;Acc:MGI:1920036]	12	99884516	99955219	70703	NA	324	616	464	439	393	222	338	440	391.98	0.46	0.1	4.51	6.452e-06	1.115e-04
ENSMUSG00000025190	Got1	glutamic-oxaloacetic transaminase 1, soluble [Source:MGI Symbol;Acc:MGI:95791]	19	43499751	43524605	24854	NA	2523	4792	4094	3725	3140	2177	3248	3691	3333.39	0.35	0.08	4.51	6.577e-06	1.135e-04
ENSMUSG00000094443	Sgo2b	shugoshin 2B [Source:MGI Symbol;Acc:MGI:3644562]	8	63924693	63952248	27555	NA	103	163	136	141	107	50	72	106	107.18	0.77	0.17	4.51	6.585e-06	1.136e-04
ENSMUSG00000042129	Rassf4	Ras association (RalGDS/AF-6) domain family member 4 [Source:MGI Symbol;Acc:MGI:2386853]	6	116633007	116673952	40945	NA	104	163	97	140	60	45	83	95	96.62	0.91	0.2	4.5	6.661e-06	1.147e-04
ENSMUSG00000059820	Nkapd1	NKAP domain containing 1 [Source:MGI Symbol;Acc:MGI:2143205]	9	50605239	50617464	12225	NA	237	438	305	310	561	307	463	536	381.47	-0.48	0.11	-4.5	6.663e-06	1.147e-04
ENSMUSG00000025616	Usp16	ubiquitin specific peptidase 16 [Source:MGI Symbol;Acc:MGI:1921362]	16	87454702	87483517	28815	NA	580	904	648	614	1235	656	997	1124	820.33	-0.48	0.11	-4.5	6.672e-06	1.148e-04
ENSMUSG00000028664	Ephb2	Eph receptor B2 [Source:MGI Symbol;Acc:MGI:99611]	4	136647538	136835988	188450	NA	342	542	494	449	646	480	722	728	538.41	-0.45	0.1	-4.5	6.680e-06	1.148e-04
ENSMUSG00000036533	Cdc42ep3	CDC42 effector protein (Rho GTPase binding) 3 [Source:MGI Symbol;Acc:MGI:2384718]	17	79333726	79355091	21365	NA	149	271	138	176	417	238	350	293	247.71	-0.79	0.17	-4.5	6.757e-06	1.160e-04
ENSMUSG00000078512	Pramel11	PRAME like 11 [Source:MGI Symbol;Acc:MGI:3649940]	4	143894236	143900380	6144	NA	0	1	1	0	24	8	11	23	7.83	-4.95	1.1	-4.5	6.806e-06	1.167e-04
ENSMUSG00000022500	Litaf	LPS-induced TN factor [Source:MGI Symbol;Acc:MGI:1929512]	16	10959274	11066157	106883	NA	1120	2049	1815	1616	1229	970	1375	1445	1422.37	0.43	0.1	4.5	6.822e-06	1.169e-04
ENSMUSG00000055485	Soga1	suppressor of glucose, autophagy associated 1 [Source:MGI Symbol;Acc:MGI:2444575]	2	157015798	157079254	63456	NA	237	410	358	336	503	369	472	569	397.33	-0.47	0.1	-4.5	6.862e-06	1.175e-04
ENSMUSG00000096010	H4f16	H4 histone 16 [Source:MGI Symbol;Acc:MGI:2448443]	6	136801552	136804415	2863	NA	2137	2610	3174	2358	1732	979	1745	2566	2118.88	0.66	0.15	4.49	6.980e-06	1.194e-04
ENSMUSG00000054428	Atpif1	ATPase inhibitory factor 1 [Source:MGI Symbol;Acc:MGI:1196457]	4	132530554	132533659	3105	NA	2362	3625	2969	2810	2387	1472	2332	3165	2575.21	0.41	0.09	4.49	7.025e-06	1.200e-04
ENSMUSG00000037134	Prmt9	protein arginine methyltransferase 9 [Source:MGI Symbol;Acc:MGI:2142651]	8	77549396	77581338	31942	NA	531	943	791	716	1179	672	1091	1093	850.49	-0.38	0.09	-4.49	7.034e-06	1.201e-04
ENSMUSG00000008305	Tle1	transducin-like enhancer of split 1 [Source:MGI Symbol;Acc:MGI:104636]	4	72117141	72200919	83778	NA	373	616	501	486	1000	510	788	723	607.62	-0.56	0.12	-4.49	7.089e-06	1.209e-04
ENSMUSG00000018398	Septin8	septin 8 [Source:MGI Symbol;Acc:MGI:894310]	11	53519256	53549565	30309	NA	452	847	908	692	1150	769	1037	1445	882.08	-0.55	0.12	-4.49	7.110e-06	1.212e-04
ENSMUSG00000026854	Usp20	ubiquitin specific peptidase 20 [Source:MGI Symbol;Acc:MGI:1921520]	2	30982278	31023586	41308	NA	165	263	206	193	138	92	146	191	170.24	0.61	0.14	4.49	7.163e-06	1.220e-04
ENSMUSG00000055401	Fbxo6	F-box protein 6 [Source:MGI Symbol;Acc:MGI:1354743]	4	148145715	148152140	6425	NA	671	1089	902	817	1182	785	1344	1383	992.77	-0.37	0.08	-4.49	7.209e-06	1.226e-04
ENSMUSG00000066151	Fkbp15	FK506 binding protein 15 [Source:MGI Symbol;Acc:MGI:2444782]	4	62300341	62360548	60207	NA	610	1156	815	891	709	493	713	732	747.66	0.43	0.1	4.49	7.236e-06	1.230e-04
ENSMUSG00000048174	Tmem81	transmembrane protein 81 [Source:MGI Symbol;Acc:MGI:1921876]	1	132506229	132508639	2410	NA	104	210	113	140	81	69	87	86	109.21	0.83	0.19	4.49	7.249e-06	1.231e-04
ENSMUSG00000030306	Tmtc1	transmembrane and tetratricopeptide repeat containing 1 [Source:MGI Symbol;Acc:MGI:3039590]	6	148232429	148444389	211960	NA	52	100	88	74	164	99	140	140	104.06	-0.75	0.17	-4.48	7.335e-06	1.244e-04
ENSMUSG00000043257	Pigv	phosphatidylinositol glycan anchor biosynthesis, class V [Source:MGI Symbol;Acc:MGI:2442480]	4	133660386	133672647	12261	NA	275	385	373	323	205	169	246	315	282.23	0.6	0.13	4.48	7.410e-06	1.256e-04
ENSMUSG00000040836	Gpr161	G protein-coupled receptor 161 [Source:MGI Symbol;Acc:MGI:2685054]	1	165295788	165326745	30957	NA	95	198	103	120	73	56	85	75	98.25	0.86	0.19	4.48	7.425e-06	1.257e-04
ENSMUSG00000026980	Ly75	lymphocyte antigen 75 [Source:MGI Symbol;Acc:MGI:106662]	2	60292102	60383303	91201	NA	3893	7071	5303	5231	4406	3297	4546	4702	4711.02	0.37	0.08	4.48	7.442e-06	1.259e-04
ENSMUSG00000024948	Map4k2	mitogen-activated protein kinase kinase kinase kinase 2 [Source:MGI Symbol;Acc:MGI:1346883]	19	6341134	6355615	14481	NA	335	555	445	420	285	253	270	392	364.15	0.59	0.13	4.48	7.479e-06	1.264e-04
ENSMUSG00000003190	Bcl2l12	BCL2-like 12 (proline rich) [Source:MGI Symbol;Acc:MGI:1922986]	7	44991221	44998712	7491	NA	355	599	411	404	341	234	322	409	376.07	0.49	0.11	4.48	7.572e-06	1.279e-04
ENSMUSG00000027122	Arl14ep	ADP-ribosylation factor-like 14 effector protein [Source:MGI Symbol;Acc:MGI:1926020]	2	106962526	106974424	11898	NA	995	1963	1518	1348	1201	861	1197	1287	1264.32	0.39	0.09	4.47	7.657e-06	1.291e-04
ENSMUSG00000029201	Ugdh	UDP-glucose dehydrogenase [Source:MGI Symbol;Acc:MGI:1306785]	5	65413220	65435949	22729	NA	444	820	710	647	580	329	483	422	542.48	0.57	0.13	4.47	7.652e-06	1.291e-04
ENSMUSG00000072694	1500011B03Rik	RIKEN cDNA 1500011B03 gene [Source:MGI Symbol;Acc:MGI:1913486]	5	114808195	114823468	15273	NA	541	755	659	576	943	619	943	1348	773.52	-0.52	0.12	-4.47	7.706e-06	1.298e-04
ENSMUSG00000078509	Pramel14	PRAME like 14 [Source:MGI Symbol;Acc:MGI:3650199]	4	143991118	143994369	3251	NA	0	1	1	1	19	8	14	20	7.45	-4.27	0.96	-4.47	7.724e-06	1.300e-04
ENSMUSG00000001995	Sipa1l2	signal-induced proliferation-associated 1 like 2 [Source:MGI Symbol;Acc:MGI:2676970]	8	125418062	125569808	151746	NA	1462	2706	2371	2154	1752	1249	1888	2052	1906.22	0.37	0.08	4.47	7.914e-06	1.330e-04
ENSMUSG00000022035	Ccdc25	coiled-coil domain containing 25 [Source:MGI Symbol;Acc:MGI:1914429]	14	65837301	65866607	29306	NA	709	1342	1004	1099	898	518	875	983	900.89	0.4	0.09	4.47	7.957e-06	1.336e-04
ENSMUSG00000020867	Spata20	spermatogenesis associated 20 [Source:MGI Symbol;Acc:MGI:2183449]	11	94478903	94486179	7276	NA	5	12	8	10	19	22	44	46	19.85	-1.86	0.42	-4.46	8.024e-06	1.345e-04
ENSMUSG00000037005	Xpnpep2	X-prolyl aminopeptidase (aminopeptidase P) 2, membrane-bound [Source:MGI Symbol;Acc:MGI:2180001]	X	48108724	48136981	28257	NA	4	5	7	4	32	19	18	23	13.74	-2.16	0.48	-4.46	8.023e-06	1.345e-04
ENSMUSG00000021061	Sptb	spectrin beta, erythrocytic [Source:MGI Symbol;Acc:MGI:98387]	12	76580487	76710547	130060	NA	116	229	143	130	241	175	264	298	193.07	-0.62	0.14	-4.46	8.076e-06	1.353e-04
ENSMUSG00000022229	Atp12a	ATPase, H+/K+ transporting, nongastric, alpha polypeptide [Source:MGI Symbol;Acc:MGI:1926943]	14	56365067	56388550	23483	NA	30	46	24	29	101	51	59	86	51.59	-1.14	0.26	-4.46	8.186e-06	1.370e-04
ENSMUSG00000063672	Nkx6-3	NK6 homeobox 3 [Source:MGI Symbol;Acc:MGI:1921811]	8	23153268	23158948	5680	NA	42	63	58	41	10	19	22	29	35.33	1.39	0.31	4.46	8.214e-06	1.373e-04
ENSMUSG00000045010	Gm4779	predicted gene 4779 [Source:MGI Symbol;Acc:MGI:3646776]	X	101790052	101794423	4371	NA	119	181	183	122	299	144	277	513	216.74	-0.91	0.2	-4.46	8.286e-06	1.384e-04
ENSMUSG00000101609	Kcnq1ot1	KCNQ1 overlapping transcript 1 [Source:MGI Symbol;Acc:MGI:1926855]	7	143203457	143296549	93092	NA	412	559	547	348	979	455	715	1140	618.1	-0.71	0.16	-4.46	8.302e-06	1.386e-04
ENSMUSG00000074472	Zfp872	zinc finger protein 872 [Source:MGI Symbol;Acc:MGI:3588272]	9	22188089	22202123	14034	NA	1	1	5	8	27	15	23	23	12.43	-2.48	0.56	-4.45	8.390e-06	1.399e-04
ENSMUSG00000036606	Plxnb2	plexin B2 [Source:MGI Symbol;Acc:MGI:2154239]	15	89155548	89180788	25240	NA	2759	4960	3818	3831	3660	2059	3490	3586	3423.14	0.32	0.07	4.45	8.473e-06	1.412e-04
ENSMUSG00000031461	Myom2	myomesin 2 [Source:MGI Symbol;Acc:MGI:1328358]	8	15057652	15133541	75889	NA	21	45	27	40	104	64	73	64	53.75	-1.18	0.27	-4.45	8.585e-06	1.429e-04
ENSMUSG00000032577	Mapkapk3	mitogen-activated protein kinase-activated protein kinase 3 [Source:MGI Symbol;Acc:MGI:2143163]	9	107254926	107289877	34951	NA	704	1356	955	959	857	511	859	949	866.47	0.38	0.08	4.45	8.639e-06	1.437e-04
ENSMUSG00000002015	Bcap31	B cell receptor associated protein 31 [Source:MGI Symbol;Acc:MGI:1350933]	X	73686177	73716175	29998	NA	1541	2184	2507	1764	4433	1785	3189	3891	2556.25	-0.64	0.14	-4.45	8.700e-06	1.446e-04
ENSMUSG00000079334	Naa80	N(alpha)-acetyltransferase 80, NatH catalytic subunit [Source:MGI Symbol;Acc:MGI:1888902]	9	107578886	107584050	5164	NA	203	322	271	203	166	130	170	212	206.09	0.61	0.14	4.45	8.762e-06	1.455e-04
ENSMUSG00000073294	Ezhip	EZH inhibitory protein [Source:MGI Symbol;Acc:MGI:2147968]	X	6081218	6083419	2201	NA	27	37	30	35	112	37	72	84	51.72	-1.15	0.26	-4.44	8.806e-06	1.461e-04
ENSMUSG00000096847	Tmem151b	transmembrane protein 151B [Source:MGI Symbol;Acc:MGI:2685169]	17	45541951	45549677	7726	NA	81	159	99	93	41	51	69	45	78.88	1.07	0.24	4.44	9.023e-06	1.495e-04
ENSMUSG00000020893	Per1	period circadian clock 1 [Source:MGI Symbol;Acc:MGI:1098283]	11	69095216	69109960	14744	NA	167	266	302	212	155	97	160	210	191.12	0.68	0.15	4.44	9.032e-06	1.495e-04
ENSMUSG00000002768	Mea1	male enhanced antigen 1 [Source:MGI Symbol;Acc:MGI:96957]	17	46678792	46683111	4319	NA	576	948	769	754	677	382	666	741	670.95	0.37	0.08	4.44	9.045e-06	1.496e-04
ENSMUSG00000028455	Stoml2	stomatin (Epb7.2)-like 2 [Source:MGI Symbol;Acc:MGI:1913842]	4	43027689	43031710	4021	NA	2561	4349	3445	3528	3040	1949	3213	3527	3121.37	0.3	0.07	4.44	9.058e-06	1.497e-04
ENSMUSG00000032776	Mctp2	multiple C2 domains, transmembrane 2 [Source:MGI Symbol;Acc:MGI:2685335]	7	72077829	72306608	228779	NA	59	133	60	70	37	33	30	48	57.27	1.13	0.26	4.44	9.114e-06	1.505e-04
ENSMUSG00000069114	Zbtb10	zinc finger and BTB domain containing 10 [Source:MGI Symbol;Acc:MGI:2139883]	3	9250601	9285333	34732	NA	712	1211	1220	1128	1770	1067	1453	1825	1261.11	-0.46	0.1	-4.43	9.223e-06	1.522e-04
ENSMUSG00000038668	Lpar1	lysophosphatidic acid receptor 1 [Source:MGI Symbol;Acc:MGI:108429]	4	58435254	58553898	118644	NA	1010	1447	1183	1217	2358	1427	2170	1664	1534.17	-0.6	0.13	-4.43	9.269e-06	1.528e-04
ENSMUSG00000073293	Nudt10	nudix (nucleoside diphosphate linked moiety X)-type motif 10 [Source:MGI Symbol;Acc:MGI:2147931]	X	6168695	6173015	4320	NA	9	31	26	11	84	38	42	56	35.41	-1.5	0.34	-4.43	9.340e-06	1.538e-04
ENSMUSG00000024666	Tmem138	transmembrane protein 138 [Source:MGI Symbol;Acc:MGI:1920232]	19	10570477	10577362	6885	NA	241	413	287	271	236	114	229	273	249.79	0.58	0.13	4.43	9.384e-06	1.544e-04
ENSMUSG00000075269	Bex6	brain expressed family member 6 [Source:MGI Symbol;Acc:MGI:3588247]	16	32179822	32186972	7150	NA	1	0	0	1	14	11	19	15	7.44	-4.82	1.09	-4.43	9.419e-06	1.548e-04
ENSMUSG00000027999	Pla2g12a	phospholipase A2, group XIIA [Source:MGI Symbol;Acc:MGI:1913600]	3	129878605	129895825	17220	NA	92	179	154	114	234	144	220	244	166.76	-0.6	0.13	-4.43	9.553e-06	1.568e-04
ENSMUSG00000050043	Tmx2	thioredoxin-related transmembrane protein 2 [Source:MGI Symbol;Acc:MGI:1914208]	2	84671315	84679140	7825	NA	1352	1799	1945	1565	1275	876	1377	1563	1446.52	0.46	0.1	4.43	9.552e-06	1.568e-04
ENSMUSG00000052469	Tcp10c	t-complex protein 10c [Source:MGI Symbol;Acc:MGI:98543]	17	13354571	13377223	22652	NA	8	6	12	5	26	21	33	36	17.94	-1.83	0.41	-4.43	9.586e-06	1.572e-04
ENSMUSG00000032018	Sc5d	sterol-C5-desaturase [Source:MGI Symbol;Acc:MGI:1353611]	9	42251594	42264256	12662	NA	594	881	808	739	658	421	612	725	667.19	0.39	0.09	4.42	9.655e-06	1.582e-04
ENSMUSG00000039043	Arpin	actin-related protein 2/3 complex inhibitor [Source:MGI Symbol;Acc:MGI:1917670]	7	79925360	79935359	9999	NA	35	84	70	78	27	18	33	47	47.19	1.15	0.26	4.42	1.000e-05	1.637e-04
ENSMUSG00000020288	Ahsa2	AHA1, activator of heat shock protein ATPase 2 [Source:MGI Symbol;Acc:MGI:1916133]	11	23487881	23498030	10149	NA	265	461	338	346	584	337	533	540	413.17	-0.45	0.1	-4.42	1.004e-05	1.642e-04
ENSMUSG00000025036	Sfxn2	sideroflexin 2 [Source:MGI Symbol;Acc:MGI:2137678]	19	46573364	46596898	23534	NA	311	536	445	431	790	378	604	759	512.05	-0.48	0.11	-4.42	1.005e-05	1.642e-04
ENSMUSG00000039686	Zer1	zyg-11 related, cell cycle regulator [Source:MGI Symbol;Acc:MGI:2442511]	2	30097282	30124585	27303	NA	495	846	640	637	505	322	564	651	566.67	0.42	0.1	4.41	1.011e-05	1.651e-04
ENSMUSG00000102169	Gm9113	predicted pseudogene 9113 [Source:MGI Symbol;Acc:MGI:3648183]	3	93873368	93874386	1018	NA	0	2	0	2	20	6	15	21	7.53	-3.87	0.88	-4.41	1.028e-05	1.677e-04
ENSMUSG00000034160	Ogt	O-linked N-acetylglucosamine (GlcNAc) transferase (UDP-N-acetylglucosamine:polypeptide-N-acetylglucosaminyl transferase) [Source:MGI Symbol;Acc:MGI:1339639]	X	101640059	101684351	44292	NA	2275	4189	3097	2952	6255	2754	4254	5419	3745.22	-0.51	0.12	-4.41	1.031e-05	1.679e-04
ENSMUSG00000046159	Chrm3	cholinergic receptor, muscarinic 3, cardiac [Source:MGI Symbol;Acc:MGI:88398]	13	9875485	10360847	485362	NA	1	1	1	0	12	14	22	11	7.77	-4.29	0.97	-4.41	1.031e-05	1.679e-04
ENSMUSG00000006345	Ggt1	gamma-glutamyltransferase 1 [Source:MGI Symbol;Acc:MGI:95706]	10	75561603	75586200	24597	NA	105	185	159	126	227	221	273	243	190.35	-0.74	0.17	-4.41	1.042e-05	1.694e-04
ENSMUSG00000020744	Slc25a19	solute carrier family 25 (mitochondrial thiamine pyrophosphate carrier), member 19 [Source:MGI Symbol;Acc:MGI:1914533]	11	115614177	115628295	14118	NA	400	773	691	565	430	304	487	581	513.24	0.48	0.11	4.4	1.068e-05	1.736e-04
ENSMUSG00000044646	Zbtb7c	zinc finger and BTB domain containing 7C [Source:MGI Symbol;Acc:MGI:2443302]	18	75820177	76148561	328384	NA	12	29	25	26	72	42	41	70	38.22	-1.25	0.28	-4.4	1.072e-05	1.741e-04
ENSMUSG00000110664	Aprt-ps	adenine phosphoribosyl transferase, pseudogene [Source:MGI Symbol;Acc:MGI:88062]	8	71223948	71224453	505	NA	2	2	2	1	10	11	19	24	8.51	-3.12	0.71	-4.4	1.088e-05	1.765e-04
ENSMUSG00000038587	Akap12	A kinase (PRKA) anchor protein (gravin) 12 [Source:MGI Symbol;Acc:MGI:1932576]	10	4266379	4359470	93091	NA	14019	29702	21540	21405	17264	12505	17967	17240	18481.55	0.43	0.1	4.4	1.091e-05	1.769e-04
ENSMUSG00000034258	Flvcr2	feline leukemia virus subgroup C cellular receptor 2 [Source:MGI Symbol;Acc:MGI:2384974]	12	85746538	85813585	67047	NA	190	350	261	285	661	367	556	355	370.28	-0.81	0.18	-4.4	1.103e-05	1.783e-04
ENSMUSG00000034751	Mast4	microtubule associated serine/threonine kinase family member 4 [Source:MGI Symbol;Acc:MGI:1918885]	13	102732485	103334497	602012	NA	98	168	133	117	81	56	94	99	103.35	0.7	0.16	4.4	1.102e-05	1.783e-04
ENSMUSG00000038578	Susd1	sushi domain containing 1 [Source:MGI Symbol;Acc:MGI:3651543]	4	59314682	59438633	123951	NA	259	417	312	335	415	404	658	972	454.27	-0.81	0.18	-4.4	1.102e-05	1.783e-04
ENSMUSG00000040848	Sft2d2	SFT2 domain containing 2 [Source:MGI Symbol;Acc:MGI:1917362]	1	165174336	165194438	20102	NA	309	606	403	416	222	229	327	339	349.19	0.66	0.15	4.39	1.117e-05	1.804e-04
ENSMUSG00000009739	Pou6f1	POU domain, class 6, transcription factor 1 [Source:MGI Symbol;Acc:MGI:102935]	15	100575317	100599984	24667	NA	59	170	147	133	302	139	257	228	171.13	-0.83	0.19	-4.39	1.121e-05	1.809e-04
ENSMUSG00000028392	Bspry	B-box and SPRY domain containing [Source:MGI Symbol;Acc:MGI:2177191]	4	62480052	62497298	17246	NA	135	245	176	172	122	96	135	122	147.87	0.65	0.15	4.39	1.128e-05	1.819e-04
ENSMUSG00000028159	Dapp1	dual adaptor for phosphotyrosine and 3-phosphoinositides 1 [Source:MGI Symbol;Acc:MGI:1347063]	3	137931006	137981545	50539	NA	177	354	223	222	191	108	184	149	195.65	0.66	0.15	4.39	1.135e-05	1.824e-04
ENSMUSG00000030630	Fah	fumarylacetoacetate hydrolase [Source:MGI Symbol;Acc:MGI:95482]	7	84585158	84606722	21564	NA	136	262	121	192	59	77	117	90	130.14	1.06	0.24	4.39	1.135e-05	1.824e-04
ENSMUSG00000037600	Kdf1	keratinocyte differentiation factor 1 [Source:MGI Symbol;Acc:MGI:1916323]	4	133518962	133530790	11828	NA	70	129	121	108	43	50	59	80	81.13	0.92	0.21	4.39	1.135e-05	1.824e-04
ENSMUSG00000040680	Kremen2	kringle containing transmembrane protein 2 [Source:MGI Symbol;Acc:MGI:1920266]	17	23741196	23745833	4637	NA	88	141	114	97	46	57	64	74	84.58	0.9	0.2	4.39	1.135e-05	1.824e-04
ENSMUSG00000021314	Amph	amphiphysin [Source:MGI Symbol;Acc:MGI:103574]	13	18948204	19150921	202717	NA	191	346	359	285	577	311	471	469	364.63	-0.58	0.13	-4.39	1.136e-05	1.824e-04
ENSMUSG00000102256	Gm38258	predicted gene, 38258 [Source:MGI Symbol;Acc:MGI:5611486]	3	30552696	30564243	11547	NA	0	1	1	1	15	8	15	20	7.12	-4.21	0.96	-4.39	1.141e-05	1.831e-04
ENSMUSG00000041992	Rapgef5	Rap guanine nucleotide exchange factor (GEF) 5 [Source:MGI Symbol;Acc:MGI:2444365]	12	117516478	117759737	243259	NA	355	655	519	446	786	520	699	736	574.87	-0.44	0.1	-4.39	1.146e-05	1.838e-04
ENSMUSG00000032092	Mpzl2	myelin protein zero-like 2 [Source:MGI Symbol;Acc:MGI:1289160]	9	45039798	45054015	14217	NA	1261	2309	1580	1775	888	784	1380	1600	1409.74	0.63	0.14	4.39	1.156e-05	1.851e-04
ENSMUSG00000078954	Arhgap8	Rho GTPase activating protein 8 [Source:MGI Symbol;Acc:MGI:1920417]	15	84720051	84772207	52156	NA	122	246	148	170	87	58	126	142	132.63	0.79	0.18	4.38	1.169e-05	1.870e-04
ENSMUSG00000023249	Parp3	poly (ADP-ribose) polymerase family, member 3 [Source:MGI Symbol;Acc:MGI:1891258]	9	106470321	106476949	6628	NA	53	104	51	67	35	29	34	24	49.06	1.18	0.27	4.38	1.184e-05	1.892e-04
ENSMUSG00000028703	Lrrc41	leucine rich repeat containing 41 [Source:MGI Symbol;Acc:MGI:2441984]	4	116075268	116097043	21775	NA	488	892	810	727	1018	709	1039	1176	833.29	-0.39	0.09	-4.38	1.184e-05	1.892e-04
ENSMUSG00000074358	Ccdc61	coiled-coil domain containing 61 [Source:MGI Symbol;Acc:MGI:2685005]	7	18890882	18910415	19533	NA	358	638	515	500	364	279	382	489	430.61	0.46	0.1	4.38	1.195e-05	1.908e-04
ENSMUSG00000114118	Gm48829	predicted gene, 48829 [Source:MGI Symbol;Acc:MGI:6098551]	13	18640256	18645349	5093	NA	0	1	3	1	20	8	13	19	7.58	-3.52	0.8	-4.38	1.197e-05	1.909e-04
ENSMUSG00000017723	Wfdc2	WAP four-disulfide core domain 2 [Source:MGI Symbol;Acc:MGI:1914951]	2	164562412	164568510	6098	NA	822	1425	1303	980	1085	305	513	735	865.58	0.87	0.2	4.37	1.226e-05	1.954e-04
ENSMUSG00000057406	Nsd2	nuclear receptor binding SET domain protein 2 [Source:MGI Symbol;Acc:MGI:1276574]	5	33820724	33897975	77251	NA	752	1510	1473	1194	2495	1251	1869	1914	1504.17	-0.57	0.13	-4.37	1.232e-05	1.961e-04
ENSMUSG00000116138	C030006K11Rik	RIKEN cDNA C030006K11 gene [Source:MGI Symbol;Acc:MGI:1925941]	15	76721464	76723845	2381	NA	112	196	155	133	89	74	91	126	119.58	0.7	0.16	4.37	1.240e-05	1.973e-04
ENSMUSG00000049422	Chchd10	coiled-coil-helix-coiled-coil-helix domain containing 10 [Source:MGI Symbol;Acc:MGI:2143558]	10	75933129	75937747	4618	NA	4068	7491	7238	5610	3818	3244	5129	5303	5115.88	0.52	0.12	4.37	1.261e-05	2.004e-04
ENSMUSG00000110779	Gm48271	predicted gene, 48271 [Source:MGI Symbol;Acc:MGI:6097695]	10	50292645	50296142	3497	NA	0	0	3	2	21	8	14	18	7.74	-3.52	0.81	-4.36	1.273e-05	2.021e-04
ENSMUSG00000050410	Tcf19	transcription factor 19 [Source:MGI Symbol;Acc:MGI:103180]	17	35512733	35516824	4091	NA	152	304	233	199	171	111	163	140	179.84	0.63	0.14	4.36	1.279e-05	2.029e-04
ENSMUSG00000026479	Lamc2	laminin, gamma 2 [Source:MGI Symbol;Acc:MGI:99913]	1	153122755	153186447	63692	NA	661	1152	860	912	328	410	695	668	698.99	0.81	0.19	4.36	1.291e-05	2.047e-04
ENSMUSG00000031074	Fgf3	fibroblast growth factor 3 [Source:MGI Symbol;Acc:MGI:95517]	7	144838082	144844436	6354	NA	82	168	137	99	204	122	222	236	152.28	-0.64	0.15	-4.36	1.297e-05	2.053e-04
ENSMUSG00000091273	Gm6673	predicted gene 6673 [Source:MGI Symbol;Acc:MGI:3645556]	5	17223709	17227934	4225	NA	0	7	3	0	31	11	26	13	10.65	-3.04	0.7	-4.36	1.298e-05	2.055e-04
ENSMUSG00000029168	Dpysl5	dihydropyrimidinase-like 5 [Source:MGI Symbol;Acc:MGI:1929772]	5	30711563	30799375	87812	NA	159	321	198	197	131	120	147	129	172.47	0.74	0.17	4.36	1.301e-05	2.058e-04
ENSMUSG00000032485	Scap	SREBF chaperone [Source:MGI Symbol;Acc:MGI:2135958]	9	110333287	110384950	51663	NA	639	1056	843	749	1731	778	1329	1225	1009.76	-0.56	0.13	-4.36	1.303e-05	2.059e-04
ENSMUSG00000029650	Slc46a3	solute carrier family 46, member 3 [Source:MGI Symbol;Acc:MGI:1918956]	5	147878436	147894815	16379	NA	75	86	107	71	47	36	47	51	64.99	0.97	0.22	4.36	1.328e-05	2.096e-04
ENSMUSG00000006219	Fblim1	filamin binding LIM protein 1 [Source:MGI Symbol;Acc:MGI:1921452]	4	141576061	141606096	30035	NA	699	1599	1035	1126	690	559	946	764	901.88	0.6	0.14	4.36	1.330e-05	2.097e-04
ENSMUSG00000019952	Poc1b	POC1 centriolar protein B [Source:MGI Symbol;Acc:MGI:1918511]	10	99107035	99198074	91039	NA	103	250	185	176	110	68	135	138	139.96	0.7	0.16	4.36	1.331e-05	2.097e-04
ENSMUSG00000029060	Mib2	mindbomb E3 ubiquitin protein ligase 2 [Source:MGI Symbol;Acc:MGI:2679684]	4	155654676	155669198	14522	NA	924	1637	1283	1064	1678	1142	1759	1886	1381.56	-0.35	0.08	-4.35	1.336e-05	2.104e-04
ENSMUSG00000040097	Flywch1	FLYWCH-type zinc finger 1 [Source:MGI Symbol;Acc:MGI:2442638]	17	23752792	23771602	18810	NA	485	956	789	699	635	392	612	572	625.75	0.44	0.1	4.35	1.355e-05	2.131e-04
ENSMUSG00000096210	H1f0	H1.0 linker histone [Source:MGI Symbol;Acc:MGI:95893]	15	79028449	79030504	2055	NA	674	1070	1112	868	716	498	797	834	804.19	0.44	0.1	4.35	1.362e-05	2.141e-04
ENSMUSG00000029452	Tmem116	transmembrane protein 116 [Source:MGI Symbol;Acc:MGI:1924712]	5	121451892	121524183	72291	NA	43	65	48	57	23	20	31	27	38.98	1.13	0.26	4.35	1.368e-05	2.149e-04
ENSMUSG00000031174	Rpgr	retinitis pigmentosa GTPase regulator [Source:MGI Symbol;Acc:MGI:1344037]	X	10073620	10216920	143300	NA	154	303	328	202	477	277	351	534	315.76	-0.68	0.16	-4.35	1.391e-05	2.182e-04
ENSMUSG00000086712	Mexis	macrophage expressed LXRa(NR1H3)-dependent amplifier of Abca1 transcription lncRNA [Source:MGI Symbol;Acc:MGI:2140270]	4	53261355	53270232	8877	NA	17	14	23	19	64	30	48	53	32.53	-1.32	0.3	-4.35	1.392e-05	2.182e-04
ENSMUSG00000009418	Nav1	neuron navigator 1 [Source:MGI Symbol;Acc:MGI:2183683]	1	135434579	135607295	172716	NA	175	279	218	218	161	111	174	191	187.2	0.54	0.12	4.34	1.408e-05	2.203e-04
ENSMUSG00000018395	Kif3a	kinesin family member 3A [Source:MGI Symbol;Acc:MGI:107689]	11	53567378	53601967	34589	NA	136	295	232	202	374	219	300	408	260.41	-0.54	0.13	-4.34	1.408e-05	2.203e-04
ENSMUSG00000027822	Slc33a1	solute carrier family 33 (acetyl-CoA transporter), member 1 [Source:MGI Symbol;Acc:MGI:1332247]	3	63933506	63964768	31262	NA	323	557	388	376	667	429	655	605	487.85	-0.48	0.11	-4.34	1.409e-05	2.203e-04
ENSMUSG00000030022	Adamts9	a disintegrin-like and metallopeptidase (reprolysin type) with thrombospondin type 1 motif, 9 [Source:MGI Symbol;Acc:MGI:1916320]	6	92772698	92943492	170794	NA	766	1399	960	1160	827	561	931	938	920.18	0.45	0.1	4.34	1.412e-05	2.206e-04
ENSMUSG00000038893	Fam117a	family with sequence similarity 117, member A [Source:MGI Symbol;Acc:MGI:2144564]	11	95337017	95381872	44855	NA	433	826	667	627	1118	661	992	890	755.88	-0.49	0.11	-4.34	1.428e-05	2.230e-04
ENSMUSG00000016552	Foxred2	FAD-dependent oxidoreductase domain containing 2 [Source:MGI Symbol;Acc:MGI:106315]	15	77940521	77956722	16201	NA	374	589	444	443	398	244	383	351	396.38	0.48	0.11	4.33	1.460e-05	2.277e-04
ENSMUSG00000027130	Slc12a6	solute carrier family 12, member 6 [Source:MGI Symbol;Acc:MGI:2135960]	2	112265824	112363163	97339	NA	317	576	479	384	371	177	363	384	368.45	0.51	0.12	4.33	1.481e-05	2.309e-04
ENSMUSG00000068039	Tcp1	t-complex protein 1 [Source:MGI Symbol;Acc:MGI:98535]	17	12915700	12925067	9367	NA	8962	16425	12806	12226	16980	11304	16448	17852	13746.68	-0.27	0.06	-4.33	1.486e-05	2.314e-04
ENSMUSG00000020225	Tmbim4	transmembrane BAX inhibitor motif containing 4 [Source:MGI Symbol;Acc:MGI:1915462]	10	120201589	120224917	23328	NA	319	544	450	356	673	412	656	621	490.18	-0.45	0.1	-4.33	1.505e-05	2.342e-04
ENSMUSG00000041809	Efhc1	EF-hand domain (C-terminal) containing 1 [Source:MGI Symbol;Acc:MGI:1919127]	1	20951625	20990841	39216	NA	76	113	101	71	29	29	50	73	66.43	1.07	0.25	4.33	1.521e-05	2.364e-04
ENSMUSG00000004451	Ralb	v-ral simian leukemia viral oncogene B [Source:MGI Symbol;Acc:MGI:1927244]	1	119470304	119504794	34490	NA	1274	2386	1909	1872	1660	1022	1667	1863	1657.29	0.31	0.07	4.33	1.524e-05	2.366e-04
ENSMUSG00000030766	Arhgap17	Rho GTPase activating protein 17 [Source:MGI Symbol;Acc:MGI:1917747]	7	123279217	123369915	90698	NA	325	624	464	426	362	241	367	442	394.67	0.43	0.1	4.32	1.525e-05	2.367e-04
ENSMUSG00000047824	Pygo2	pygopus 2 [Source:MGI Symbol;Acc:MGI:1916161]	3	89430213	89435128	4915	NA	877	1705	1138	1169	1099	602	977	839	1023.61	0.51	0.12	4.32	1.527e-05	2.369e-04
ENSMUSG00000025478	Dpysl4	dihydropyrimidinase-like 4 [Source:MGI Symbol;Acc:MGI:1349764]	7	139086000	139102704	16704	NA	26	35	32	23	92	37	58	79	45.76	-1.11	0.26	-4.32	1.537e-05	2.381e-04
ENSMUSG00000040629	Mael	maelstrom spermatogenic transposon silencer [Source:MGI Symbol;Acc:MGI:2138453]	1	166201200	166238747	37547	NA	62	127	63	83	162	105	137	187	111.77	-0.78	0.18	-4.32	1.546e-05	2.393e-04
ENSMUSG00000100210	H3c7	H3 clustered histone 7 [Source:MGI Symbol;Acc:MGI:2448329]	13	23544051	23545312	1261	NA	2075	3298	3725	2918	2502	1586	2333	2731	2588.99	0.45	0.1	4.32	1.550e-05	2.398e-04
ENSMUSG00000002844	Adprh	ADP-ribosylarginine hydrolase [Source:MGI Symbol;Acc:MGI:1098234]	16	38444029	38452703	8674	NA	1489	2399	2354	1976	1780	1081	1744	2092	1816.94	0.36	0.08	4.32	1.575e-05	2.432e-04
ENSMUSG00000079566	Spin2d	spindlin family, member 2D [Source:MGI Symbol;Acc:MGI:1922101]	X	73175301	73176989	1688	NA	2	0	4	3	17	13	16	20	9.19	-2.8	0.65	-4.32	1.574e-05	2.432e-04
ENSMUSG00000027188	Pamr1	peptidase domain containing associated with muscle regeneration 1 [Source:MGI Symbol;Acc:MGI:2445082]	2	102550011	102643041	93030	NA	4	4	1	3	16	20	22	15	10.85	-2.59	0.6	-4.32	1.577e-05	2.433e-04
ENSMUSG00000028072	Ntrk1	neurotrophic tyrosine kinase, receptor, type 1 [Source:MGI Symbol;Acc:MGI:97383]	3	87778243	87795162	16919	NA	21	21	27	24	49	40	54	119	42.46	-1.38	0.32	-4.32	1.579e-05	2.434e-04
ENSMUSG00000040026	Saa3	serum amyloid A 3 [Source:MGI Symbol;Acc:MGI:98223]	7	46711997	46715700	3703	NA	153	178	239	183	134	64	99	160	148.77	0.83	0.19	4.32	1.583e-05	2.439e-04
ENSMUSG00000110013	1190028D05Rik	RIKEN cDNA 1190028D05 gene [Source:MGI Symbol;Acc:MGI:3036227]	8	52356610	52403339	46729	NA	13	13	15	16	45	23	61	39	27.16	-1.47	0.34	-4.32	1.587e-05	2.443e-04
ENSMUSG00000081984	Dnajb3	DnaJ heat shock protein family (Hsp40) member B3 [Source:MGI Symbol;Acc:MGI:1306822]	1	88204731	88205782	1051	NA	8	13	6	10	25	22	36	38	19.16	-1.66	0.38	-4.31	1.602e-05	2.463e-04
ENSMUSG00000024670	Cd6	CD6 antigen [Source:MGI Symbol;Acc:MGI:103566]	19	10789340	10830058	40718	NA	22	18	23	13	47	36	46	86	35.28	-1.39	0.32	-4.31	1.616e-05	2.481e-04
ENSMUSG00000106632	Gm33466	predicted gene, 33466 [Source:MGI Symbol;Acc:MGI:5592625]	3	157720403	157726408	6005	NA	1	2	4	1	17	9	14	24	8.43	-2.93	0.68	-4.31	1.615e-05	2.481e-04
ENSMUSG00000028979	Masp2	mannan-binding lectin serine peptidase 2 [Source:MGI Symbol;Acc:MGI:1330832]	4	148602553	148615499	12946	NA	92	115	151	110	219	130	196	313	159.75	-0.78	0.18	-4.31	1.619e-05	2.482e-04
ENSMUSG00000031730	Dhodh	dihydroorotate dehydrogenase [Source:MGI Symbol;Acc:MGI:1928378]	8	109591342	109608673	17331	NA	737	1163	998	884	749	532	797	962	834.72	0.38	0.09	4.31	1.618e-05	2.482e-04
ENSMUSG00000007837	Prrg2	proline-rich Gla (G-carboxyglutamic acid) polypeptide 2 [Source:MGI Symbol;Acc:MGI:1929596]	7	45053583	45062677	9094	NA	96	126	91	110	47	33	61	92	80.73	0.96	0.22	4.31	1.623e-05	2.485e-04
ENSMUSG00000029446	Psph	phosphoserine phosphatase [Source:MGI Symbol;Acc:MGI:97788]	5	129765557	129787449	21892	NA	884	1365	1177	908	863	621	837	1019	942.21	0.43	0.1	4.31	1.669e-05	2.550e-04
ENSMUSG00000033343	Magea4	MAGE family member A4 [Source:MGI Symbol;Acc:MGI:1333839]	X	72222016	72222964	948	NA	9	4	24	10	77	25	42	47	28.44	-1.9	0.44	-4.31	1.669e-05	2.550e-04
ENSMUSG00000061665	Cd2ap	CD2-associated protein [Source:MGI Symbol;Acc:MGI:1330281]	17	42792950	42876665	83715	NA	2025	3713	2935	2933	3962	2799	3834	4338	3234.11	-0.33	0.08	-4.31	1.669e-05	2.550e-04
ENSMUSG00000025898	Cwf19l2	CWF19-like 2, cell cycle control (S. pombe) [Source:MGI Symbol;Acc:MGI:1918023]	9	3403591	3479236	75645	NA	1014	1809	1422	1498	932	808	1170	1336	1223.27	0.48	0.11	4.3	1.672e-05	2.552e-04
ENSMUSG00000029657	Hsph1	heat shock 105kDa/110kDa protein 1 [Source:MGI Symbol;Acc:MGI:105053]	5	149614286	149636376	22090	NA	1892	3598	2574	2599	5744	2611	4889	3641	3326.1	-0.61	0.14	-4.3	1.690e-05	2.578e-04
ENSMUSG00000045795	Whamm	WAS protein homolog associated with actin, golgi membranes and microtubules [Source:MGI Symbol;Acc:MGI:2142282]	7	81571265	81596836	25571	NA	530	949	721	740	436	439	560	567	609.72	0.57	0.13	4.3	1.699e-05	2.589e-04
ENSMUSG00000027344	Fsip1	fibrous sheath-interacting protein 1 [Source:MGI Symbol;Acc:MGI:1918563]	2	118130423	118256966	126543	NA	10	18	15	16	50	17	52	49	26.63	-1.42	0.33	-4.3	1.710e-05	2.603e-04
ENSMUSG00000017774	Myo1c	myosin IC [Source:MGI Symbol;Acc:MGI:106612]	11	75650503	75673910	23407	NA	1653	3202	2110	2539	1651	1304	2033	1781	1992.76	0.52	0.12	4.3	1.721e-05	2.618e-04
ENSMUSG00000032515	Csrnp1	cysteine-serine-rich nuclear protein 1 [Source:MGI Symbol;Acc:MGI:2387989]	9	119971162	119984658	13496	NA	156	279	275	244	448	287	401	353	298.78	-0.61	0.14	-4.3	1.722e-05	2.618e-04
ENSMUSG00000033597	Caskin1	CASK interacting protein 1 [Source:MGI Symbol;Acc:MGI:2442952]	17	24488600	24508671	20071	NA	25	40	31	24	51	52	80	81	46.92	-1.09	0.25	-4.3	1.724e-05	2.619e-04
ENSMUSG00000000318	Clec10a	C-type lectin domain family 10, member A [Source:MGI Symbol;Acc:MGI:96975]	11	70156196	70170834	14638	NA	1	1	1	1	18	3	20	22	7.51	-3.84	0.89	-4.3	1.736e-05	2.635e-04
ENSMUSG00000004562	Arhgef40	Rho guanine nucleotide exchange factor (GEF) 40 [Source:MGI Symbol;Acc:MGI:2685515]	14	51984718	52006251	21533	NA	64	120	142	86	186	124	170	262	138.59	-0.79	0.18	-4.3	1.744e-05	2.645e-04
ENSMUSG00000003363	Pld3	phospholipase D family, member 3 [Source:MGI Symbol;Acc:MGI:1333782]	7	27531999	27553218	21219	NA	823	1324	1161	994	837	602	983	1006	946.2	0.38	0.09	4.29	1.762e-05	2.670e-04
ENSMUSG00000015474	Ppt2	palmitoyl-protein thioesterase 2 [Source:MGI Symbol;Acc:MGI:1860075]	17	34616661	34628510	11849	NA	70	126	86	82	48	41	62	56	70.15	0.85	0.2	4.29	1.789e-05	2.708e-04
ENSMUSG00000048764	Tmprss11f	transmembrane protease, serine 11f [Source:MGI Symbol;Acc:MGI:2442348]	5	86521897	86632424	110527	NA	11	21	12	21	42	54	58	35	32.27	-1.56	0.36	-4.29	1.805e-05	2.731e-04
ENSMUSG00000032966	Fkbp1a	FK506 binding protein 1a [Source:MGI Symbol;Acc:MGI:95541]	2	151542482	151561692	19210	NA	478	928	821	694	624	393	617	629	630.32	0.41	0.1	4.29	1.818e-05	2.749e-04
ENSMUSG00000026833	Olfm1	olfactomedin 1 [Source:MGI Symbol;Acc:MGI:1860437]	2	28192991	28230736	37745	NA	46	74	72	60	134	88	130	105	86.88	-0.82	0.19	-4.28	1.850e-05	2.795e-04
ENSMUSG00000028898	Trnau1ap	tRNA selenocysteine 1 associated protein 1 [Source:MGI Symbol;Acc:MGI:1919037]	4	132311762	132329538	17776	NA	461	654	569	574	435	281	491	538	490.95	0.45	0.1	4.28	1.860e-05	2.808e-04
ENSMUSG00000033075	Senp1	SUMO1/sentrin specific peptidase 1 [Source:MGI Symbol;Acc:MGI:2445054]	15	98038743	98093744	55001	NA	993	1940	1587	1433	1387	806	1258	1266	1296.57	0.38	0.09	4.28	1.862e-05	2.808e-04
ENSMUSG00000039835	Nhsl1	NHS-like 1 [Source:MGI Symbol;Acc:MGI:106390]	10	18318984	18533892	214908	NA	251	416	338	351	275	173	282	302	291.81	0.45	0.11	4.28	1.874e-05	2.824e-04
ENSMUSG00000037526	Atg14	autophagy related 14 [Source:MGI Symbol;Acc:MGI:1261775]	14	47540892	47570649	29757	NA	893	1628	1064	1271	2280	1134	2009	1800	1460.29	-0.52	0.12	-4.28	1.880e-05	2.830e-04
ENSMUSG00000046794	Ppp1r3b	protein phosphatase 1, regulatory subunit 3B [Source:MGI Symbol;Acc:MGI:2177268]	8	35375738	35388139	12401	NA	219	358	285	348	122	159	194	228	237.3	0.81	0.19	4.28	1.896e-05	2.853e-04
ENSMUSG00000049643	2310022A10Rik	RIKEN cDNA 2310022A10 gene [Source:MGI Symbol;Acc:MGI:1913617]	7	27553232	27582099	28867	NA	300	551	538	470	357	229	389	404	393.93	0.48	0.11	4.28	1.910e-05	2.871e-04
ENSMUSG00000028360	Slc44a5	solute carrier family 44, member 5 [Source:MGI Symbol;Acc:MGI:3035141]	3	153973435	154271722	298287	NA	7	16	8	14	25	27	54	38	22.96	-1.65	0.39	-4.27	1.921e-05	2.881e-04
ENSMUSG00000037339	Fam53a	family with sequence similarity 53, member A [Source:MGI Symbol;Acc:MGI:1919225]	5	33600346	33629635	29289	NA	801	1203	1033	958	779	532	870	1019	880.45	0.39	0.09	4.27	1.922e-05	2.881e-04
ENSMUSG00000040658	Dnph1	2'-deoxynucleoside 5'-phosphate N-hydrolase 1 [Source:MGI Symbol;Acc:MGI:3039376]	17	46496710	46499624	2914	NA	358	513	495	403	382	194	366	391	378.79	0.49	0.11	4.27	1.921e-05	2.881e-04
ENSMUSG00000035642	Aamdc	adipogenesis associated Mth938 domain containing [Source:MGI Symbol;Acc:MGI:1913523]	7	97550330	97579497	29167	NA	192	326	278	242	205	130	202	233	220.54	0.49	0.11	4.27	1.941e-05	2.908e-04
ENSMUSG00000034701	Neurod1	neurogenic differentiation 1 [Source:MGI Symbol;Acc:MGI:1339708]	2	79452520	79456751	4231	NA	29	47	31	48	8	8	23	17	25.99	1.54	0.36	4.27	1.949e-05	2.918e-04
ENSMUSG00000051455	Meioc	meiosis specific with coiled-coil domain [Source:MGI Symbol;Acc:MGI:2686410]	11	102663715	102682237	18522	NA	228	359	263	273	229	134	234	209	236.56	0.54	0.13	4.27	1.959e-05	2.930e-04
ENSMUSG00000021608	Lpcat1	lysophosphatidylcholine acyltransferase 1 [Source:MGI Symbol;Acc:MGI:2384812]	13	73467196	73516422	49226	NA	1559	2506	1991	1880	3285	1787	2921	2813	2278.77	-0.38	0.09	-4.27	1.970e-05	2.944e-04
ENSMUSG00000073988	Ttpa	tocopherol (alpha) transfer protein [Source:MGI Symbol;Acc:MGI:1354168]	4	20007937	20030785	22848	NA	308	457	399	421	608	464	605	622	478.41	-0.49	0.12	-4.27	1.976e-05	2.951e-04
ENSMUSG00000070436	Serpinh1	serine (or cysteine) peptidase inhibitor, clade H, member 1 [Source:MGI Symbol;Acc:MGI:88283]	7	99345375	99353239	7864	NA	1813	2731	3351	2241	4653	2522	3604	4871	3118.1	-0.55	0.13	-4.27	1.987e-05	2.964e-04
ENSMUSG00000022687	Boc	biregional cell adhesion molecule-related/down-regulated by oncogenes (Cdon) binding protein [Source:MGI Symbol;Acc:MGI:2151153]	16	44485048	44558897	73849	NA	37	60	43	39	91	55	94	97	62.39	-0.85	0.2	-4.27	1.991e-05	2.969e-04
ENSMUSG00000024222	Fkbp5	FK506 binding protein 5 [Source:MGI Symbol;Acc:MGI:104670]	17	28399093	28517527	118434	NA	1942	3867	2920	3019	2303	1646	2427	1967	2460.85	0.51	0.12	4.26	2.021e-05	3.011e-04
ENSMUSG00000039201	Tbc1d25	TBC1 domain family, member 25 [Source:MGI Symbol;Acc:MGI:2444862]	X	8154471	8176181	21710	NA	120	278	206	182	587	229	348	301	270.17	-0.87	0.2	-4.26	2.031e-05	3.023e-04
ENSMUSG00000041308	Sntb2	syntrophin, basic 2 [Source:MGI Symbol;Acc:MGI:101771]	8	106935749	107019714	83965	NA	1244	2454	1782	1746	2834	1954	2794	2465	2108.73	-0.46	0.11	-4.26	2.040e-05	3.035e-04
ENSMUSG00000068600	Gml2	glycosylphosphatidylinositol anchored molecule like 2 [Source:MGI Symbol;Acc:MGI:1341831]	15	74819070	74834871	15801	NA	0	0	0	0	6	7	12	5	3.76	-5.32	1.25	-4.26	2.054e-05	3.053e-04
ENSMUSG00000027966	Col11a1	collagen, type XI, alpha 1 [Source:MGI Symbol;Acc:MGI:88446]	3	114030539	114220718	190179	NA	59	86	61	63	49	25	26	22	48.72	1.19	0.28	4.26	2.059e-05	3.058e-04
ENSMUSG00000095514	D13Ertd608e	DNA segment, Chr 13, ERATO Doi 608, expressed [Source:MGI Symbol;Acc:MGI:1277199]	13	119836005	119846570	10565	NA	0	0	0	1	12	6	9	14	4.94	-4.98	1.17	-4.26	2.066e-05	3.066e-04
ENSMUSG00000041642	Kif21b	kinesin family member 21B [Source:MGI Symbol;Acc:MGI:109234]	1	136131388	136177998	46610	NA	347	652	536	486	310	269	409	461	423.39	0.52	0.12	4.26	2.070e-05	3.070e-04
ENSMUSG00000004105	Angptl2	angiopoietin-like 2 [Source:MGI Symbol;Acc:MGI:1347002]	2	33216068	33247717	31649	NA	39	65	60	51	32	18	20	35	39.18	1.09	0.26	4.25	2.100e-05	3.111e-04
ENSMUSG00000006519	Cyba	cytochrome b-245, alpha polypeptide [Source:MGI Symbol;Acc:MGI:1316658]	8	122424775	122432930	8155	NA	866	1205	1766	985	337	318	584	830	845.49	1.31	0.31	4.25	2.139e-05	3.166e-04
ENSMUSG00000019467	Arhgef25	Rho guanine nucleotide exchange factor (GEF) 25 [Source:MGI Symbol;Acc:MGI:1277173]	10	127182524	127190083	7559	NA	465	760	462	486	289	254	386	503	441.53	0.66	0.16	4.25	2.155e-05	3.188e-04
ENSMUSG00000025366	Esyt1	extended synaptotagmin-like protein 1 [Source:MGI Symbol;Acc:MGI:1344426]	10	128509964	128525871	15907	NA	1432	2496	1808	1791	1553	1058	1702	1463	1630.12	0.42	0.1	4.25	2.171e-05	3.208e-04
ENSMUSG00000027751	Supt20	SPT20 SAGA complex component [Source:MGI Symbol;Acc:MGI:1929651]	3	54692806	54728766	35960	NA	1064	1766	1309	1187	1216	711	1180	1201	1175.37	0.36	0.09	4.25	2.181e-05	3.221e-04
ENSMUSG00000029466	Anapc7	anaphase promoting complex subunit 7 [Source:MGI Symbol;Acc:MGI:1929711]	5	122421692	122444912	23220	NA	1417	2482	2229	1788	1642	1119	1795	1889	1750.5	0.35	0.08	4.24	2.202e-05	3.246e-04
ENSMUSG00000030674	Qprt	quinolinate phosphoribosyltransferase [Source:MGI Symbol;Acc:MGI:1914625]	7	127107113	127122226	15113	NA	169	296	278	190	160	116	169	196	192.16	0.59	0.14	4.24	2.200e-05	3.246e-04
ENSMUSG00000108654	Gm9519	predicted gene 9519 [Source:MGI Symbol;Acc:MGI:3779928]	7	17637478	17650345	12867	NA	0	0	0	0	12	4	2	19	4.17	-5.5	1.3	-4.24	2.205e-05	3.249e-04
ENSMUSG00000032786	Alas1	aminolevulinic acid synthase 1 [Source:MGI Symbol;Acc:MGI:87989]	9	106233454	106248654	15200	NA	311	627	440	409	756	470	715	631	529.62	-0.5	0.12	-4.24	2.233e-05	3.287e-04
ENSMUSG00000018042	Cyb5r3	cytochrome b5 reductase 3 [Source:MGI Symbol;Acc:MGI:94893]	15	83153493	83172592	19099	NA	2350	3991	3406	3288	2376	1793	2737	3398	2847.92	0.4	0.09	4.24	2.243e-05	3.299e-04
ENSMUSG00000079033	Mef2b	myocyte enhancer factor 2B [Source:MGI Symbol;Acc:MGI:104526]	8	70139710	70167488	27778	NA	36	79	90	54	34	20	38	20	45.14	1.23	0.29	4.24	2.255e-05	3.314e-04
ENSMUSG00000010051	Hyal1	hyaluronoglucosaminidase 1 [Source:MGI Symbol;Acc:MGI:96298]	9	107576926	107581710	4784	NA	282	381	370	295	251	145	234	326	279.62	0.56	0.13	4.23	2.322e-05	3.410e-04
ENSMUSG00000008393	Carhsp1	calcium regulated heat stable protein 1 [Source:MGI Symbol;Acc:MGI:1196368]	16	8658579	8672155	13576	NA	423	762	694	595	433	359	513	517	526.75	0.47	0.11	4.23	2.333e-05	3.423e-04
ENSMUSG00000002342	Tmem161a	transmembrane protein 161A [Source:MGI Symbol;Acc:MGI:2384577]	8	70172355	70183681	11326	NA	541	809	769	635	615	342	601	621	602.8	0.41	0.1	4.23	2.346e-05	3.440e-04
ENSMUSG00000057530	Ece1	endothelin converting enzyme 1 [Source:MGI Symbol;Acc:MGI:1101357]	4	137862236	137965229	102993	NA	372	865	467	451	246	251	389	190	395.8	0.97	0.23	4.23	2.365e-05	3.464e-04
ENSMUSG00000062054	Iah1	isoamyl acetate-hydrolyzing esterase 1 homolog [Source:MGI Symbol;Acc:MGI:1914982]	12	21316388	21323819	7431	NA	442	720	656	546	500	317	518	553	519.11	0.38	0.09	4.23	2.366e-05	3.464e-04
ENSMUSG00000062202	Btbd9	BTB (POZ) domain containing 9 [Source:MGI Symbol;Acc:MGI:1916625]	17	30215523	30576287	360764	NA	330	585	471	472	396	262	359	331	393.8	0.5	0.12	4.23	2.377e-05	3.478e-04
ENSMUSG00000069755	Zfp125	zinc finger protein 125 [Source:MGI Symbol;Acc:MGI:1336211]	12	20877083	20921262	44179	NA	61	155	67	94	177	116	240	176	130.39	-0.89	0.21	-4.23	2.386e-05	3.488e-04
ENSMUSG00000044345	Marveld1	MARVEL (membrane-associating) domain containing 1 [Source:MGI Symbol;Acc:MGI:2147570]	19	42147399	42151703	4304	NA	229	319	336	290	710	296	473	492	380.77	-0.67	0.16	-4.22	2.396e-05	3.499e-04
ENSMUSG00000032226	Gcnt3	glucosaminyl (N-acetyl) transferase 3, mucin type [Source:MGI Symbol;Acc:MGI:1919327]	9	70031495	70038088	6593	NA	32	54	30	31	20	8	16	6	24.28	1.6	0.38	4.22	2.400e-05	3.503e-04
ENSMUSG00000025262	Fam120c	family with sequence similarity 120, member C [Source:MGI Symbol;Acc:MGI:2387687]	X	151344174	151471842	127668	NA	32	55	51	29	190	50	85	97	69.71	-1.26	0.3	-4.22	2.406e-05	3.508e-04
ENSMUSG00000026301	Iqca	IQ motif containing with AAA domain [Source:MGI Symbol;Acc:MGI:1922168]	1	90042131	90153401	111270	NA	26	45	72	25	183	67	129	75	74.73	-1.39	0.33	-4.22	2.419e-05	3.523e-04
ENSMUSG00000032125	Robo4	roundabout guidance receptor 4 [Source:MGI Symbol;Acc:MGI:1921394]	9	37401896	37415115	13219	NA	1	4	2	5	10	16	30	19	10.68	-2.63	0.62	-4.22	2.420e-05	3.523e-04
ENSMUSG00000043929	Klhl15	kelch-like 15 [Source:MGI Symbol;Acc:MGI:1923400]	X	94234598	94277724	43126	NA	240	419	534	330	547	460	679	911	497.91	-0.72	0.17	-4.22	2.431e-05	3.537e-04
ENSMUSG00000043015	Nemp2	nuclear envelope integral membrane protein 2 [Source:MGI Symbol;Acc:MGI:2444113]	1	52630702	52651919	21217	NA	308	449	513	382	263	177	284	411	340.25	0.62	0.15	4.22	2.452e-05	3.565e-04
ENSMUSG00000020629	Adi1	acireductone dioxygenase 1 [Source:MGI Symbol;Acc:MGI:2144929]	12	28675230	28682175	6945	NA	426	680	699	586	459	269	480	595	509.83	0.48	0.11	4.22	2.463e-05	3.577e-04
ENSMUSG00000031858	Mau2	MAU2 sister chromatid cohesion factor [Source:MGI Symbol;Acc:MGI:1921799]	8	70016122	70042734	26612	NA	1121	1743	1365	1333	1986	1205	1893	2127	1553.98	-0.31	0.07	-4.22	2.473e-05	3.589e-04
ENSMUSG00000033577	Myo6	myosin VI [Source:MGI Symbol;Acc:MGI:104785]	9	80165030	80311729	146699	NA	455	815	717	718	436	385	539	589	571.06	0.51	0.12	4.22	2.484e-05	3.602e-04
ENSMUSG00000044221	Grsf1	G-rich RNA sequence binding factor 1 [Source:MGI Symbol;Acc:MGI:106479]	5	88659447	88676171	16724	NA	2184	4270	3143	3254	5846	3559	5237	4209	3868.42	-0.53	0.13	-4.22	2.490e-05	3.608e-04
ENSMUSG00000033060	Lmo7	LIM domain only 7 [Source:MGI Symbol;Acc:MGI:1353586]	14	101729956	101934710	204754	NA	524	787	705	645	1273	602	998	1029	795.57	-0.48	0.11	-4.21	2.509e-05	3.633e-04
ENSMUSG00000046186	Cd109	CD109 antigen [Source:MGI Symbol;Acc:MGI:2445221]	9	78615545	78716253	100708	NA	185	278	130	182	82	86	135	108	147.67	0.96	0.23	4.21	2.515e-05	3.639e-04
ENSMUSG00000026185	Igfbp5	insulin-like growth factor binding protein 5 [Source:MGI Symbol;Acc:MGI:96440]	1	72857931	72874884	16953	NA	17	27	25	20	44	48	82	48	38.49	-1.3	0.31	-4.21	2.571e-05	3.718e-04
ENSMUSG00000023921	Mmut	methylmalonyl-Coenzyme A mutase [Source:MGI Symbol;Acc:MGI:97239]	17	40934684	40961988	27304	NA	888	1394	1212	1224	828	689	992	1099	1024.48	0.44	0.1	4.21	2.575e-05	3.719e-04
ENSMUSG00000024378	Stard4	StAR-related lipid transfer (START) domain containing 4 [Source:MGI Symbol;Acc:MGI:2156764]	18	33199354	33213862	14508	NA	317	606	462	433	335	195	421	299	372.88	0.59	0.14	4.21	2.591e-05	3.741e-04
ENSMUSG00000047986	Palm3	paralemmin 3 [Source:MGI Symbol;Acc:MGI:1921587]	8	84021470	84030295	8825	NA	620	1198	859	922	560	464	754	837	756.51	0.5	0.12	4.21	2.601e-05	3.752e-04
ENSMUSG00000026575	Nme7	NME/NM23 family member 7 [Source:MGI Symbol;Acc:MGI:2449121]	1	164304120	164437725	133605	NA	602	1084	789	812	680	497	673	701	715.81	0.4	0.1	4.2	2.621e-05	3.777e-04
ENSMUSG00000020538	Srebf1	sterol regulatory element binding transcription factor 1 [Source:MGI Symbol;Acc:MGI:107606]	11	60199088	60222581	23493	NA	2027	3299	2568	2324	2258	1322	2267	1811	2191.69	0.47	0.11	4.2	2.624e-05	3.779e-04
ENSMUSG00000104460	Gm9121	predicted pseudogene 9121 [Source:MGI Symbol;Acc:MGI:3644976]	3	93980063	93981134	1071	NA	0	1	2	3	27	7	9	21	8.06	-3.32	0.79	-4.2	2.633e-05	3.789e-04
ENSMUSG00000005533	Igf1r	insulin-like growth factor I receptor [Source:MGI Symbol;Acc:MGI:96433]	7	67952826	68233668	280842	NA	541	952	762	730	522	424	659	539	630.71	0.51	0.12	4.2	2.644e-05	3.802e-04
ENSMUSG00000015363	Trabd	TraB domain containing [Source:MGI Symbol;Acc:MGI:1915226]	15	89075123	89087077	11954	NA	293	487	363	346	289	195	313	344	321.32	0.44	0.11	4.2	2.655e-05	3.815e-04
ENSMUSG00000038311	2410017I17Rik	RIKEN cDNA 2410017I17 gene [Source:MGI Symbol;Acc:MGI:1916967]	17	36145017	36163176	18159	NA	78	108	86	64	52	25	55	57	64.34	0.91	0.22	4.2	2.695e-05	3.869e-04
ENSMUSG00000049295	Zfp219	zinc finger protein 219 [Source:MGI Symbol;Acc:MGI:1917140]	14	52006076	52020733	14657	NA	954	1691	1293	1191	1976	1177	1802	1794	1443.97	-0.35	0.08	-4.2	2.699e-05	3.872e-04
ENSMUSG00000004319	Clcn3	chloride channel, voltage-sensitive 3 [Source:MGI Symbol;Acc:MGI:103555]	8	60910388	60983300	72912	NA	2472	4106	2825	3133	2548	1750	2865	2712	2746.4	0.4	0.09	4.2	2.704e-05	3.876e-04
ENSMUSG00000079009	Gm14139	predicted gene 14139 [Source:MGI Symbol;Acc:MGI:3836251]	2	150181754	150193279	11525	NA	209	380	229	247	480	263	383	470	321.46	-0.53	0.13	-4.2	2.717e-05	3.892e-04
ENSMUSG00000027430	Dtd1	D-tyrosyl-tRNA deacylase 1 [Source:MGI Symbol;Acc:MGI:1913294]	2	144599896	144768758	168862	NA	109	249	165	198	83	85	137	98	137.52	0.85	0.2	4.19	2.747e-05	3.932e-04
ENSMUSG00000024619	Cdx1	caudal type homeobox 1 [Source:MGI Symbol;Acc:MGI:88360]	18	61018861	61036199	17338	NA	163	369	294	270	728	747	1198	438	524.99	-1.55	0.37	-4.19	2.775e-05	3.968e-04
ENSMUSG00000037857	Nufip2	nuclear fragile X mental retardation protein interacting protein 2 [Source:MGI Symbol;Acc:MGI:1915814]	11	77686154	77741921	55767	NA	1817	3460	2619	2568	4205	2492	4066	3528	3006.69	-0.41	0.1	-4.19	2.795e-05	3.995e-04
ENSMUSG00000066652	Lefty2	left-right determination factor 2 [Source:MGI Symbol;Acc:MGI:2443573]	1	180893107	180899103	5996	NA	4000	7853	6449	5415	5441	2201	3402	5497	4838.53	0.6	0.14	4.19	2.814e-05	4.019e-04
ENSMUSG00000026414	Tnnt2	troponin T2, cardiac [Source:MGI Symbol;Acc:MGI:104597]	1	135836353	135852260	15907	NA	4	4	4	6	41	13	29	12	13.61	-2.32	0.55	-4.19	2.817e-05	4.019e-04
ENSMUSG00000028886	Eya3	EYA transcriptional coactivator and phosphatase 3 [Source:MGI Symbol;Acc:MGI:109339]	4	132638986	132724765	85779	NA	944	1643	1353	1434	1118	794	1162	1179	1179.97	0.38	0.09	4.19	2.819e-05	4.019e-04
ENSMUSG00000000204	Slfn4	schlafen 4 [Source:MGI Symbol;Acc:MGI:1329010]	11	83175185	83190216	15031	NA	4	5	4	7	18	14	18	47	13.77	-2.17	0.52	-4.19	2.824e-05	4.023e-04
ENSMUSG00000096966	Gm18336	predicted gene, 18336 [Source:MGI Symbol;Acc:MGI:5010521]	X	73396438	73398736	2298	NA	45	89	170	71	453	163	298	282	186.53	-1.62	0.39	-4.18	2.855e-05	4.065e-04
ENSMUSG00000028706	Nsun4	NOL1/NOP2/Sun domain family, member 4 [Source:MGI Symbol;Acc:MGI:1919431]	4	116032841	116053876	21035	NA	455	821	499	567	391	318	479	480	491.41	0.53	0.13	4.18	2.877e-05	4.093e-04
ENSMUSG00000025212	Sfxn3	sideroflexin 3 [Source:MGI Symbol;Acc:MGI:2137679]	19	45047575	45056383	8808	NA	171	257	242	221	188	96	140	202	185.23	0.59	0.14	4.18	2.897e-05	4.118e-04
ENSMUSG00000040865	Ino80d	INO80 complex subunit D [Source:MGI Symbol;Acc:MGI:3027003]	1	62958417	63114667	156250	NA	406	886	641	584	1201	622	897	949	745.98	-0.51	0.12	-4.18	2.908e-05	4.130e-04
ENSMUSG00000020541	Tom1l1	target of myb1-like 1 (chicken) [Source:MGI Symbol;Acc:MGI:1919193]	11	90643464	90688366	44902	NA	245	479	374	332	295	190	295	300	305.3	0.45	0.11	4.18	2.920e-05	4.144e-04
ENSMUSG00000031785	Adgrg1	adhesion G protein-coupled receptor G1 [Source:MGI Symbol;Acc:MGI:1340051]	8	94974750	95014217	39467	NA	43	97	64	61	23	21	46	39	47.64	1.08	0.26	4.18	2.967e-05	4.208e-04
ENSMUSG00000085412	Halr1	Hoxa adjacent long noncoding RNA 1 [Source:MGI Symbol;Acc:MGI:3705267]	6	52102948	52113684	10736	NA	0	3	1	0	24	12	14	7	7.45	-3.87	0.93	-4.18	2.979e-05	4.221e-04
ENSMUSG00000017667	Zfp334	zinc finger protein 334 [Source:MGI Symbol;Acc:MGI:2388656]	2	165374263	165388259	13996	NA	67	150	92	78	221	115	169	163	127.15	-0.76	0.18	-4.17	3.012e-05	4.258e-04
ENSMUSG00000049502	Dtx3l	deltex 3-like, E3 ubiquitin ligase [Source:MGI Symbol;Acc:MGI:2656973]	16	35926510	35939151	12641	NA	103	192	135	130	276	200	271	195	184.96	-0.74	0.18	-4.17	3.011e-05	4.258e-04
ENSMUSG00000096700	Gm11236	predicted gene 11236 [Source:MGI Symbol;Acc:MGI:3702277]	4	73638120	73642161	4041	NA	0	0	0	0	6	3	10	11	3.43	-5.22	1.25	-4.17	3.011e-05	4.258e-04
ENSMUSG00000031586	Rbpms	RNA binding protein gene with multiple splicing [Source:MGI Symbol;Acc:MGI:1334446]	8	33782642	33929863	147221	NA	861	1585	1368	1217	1094	702	1154	1118	1108.29	0.35	0.08	4.17	3.015e-05	4.259e-04
ENSMUSG00000006705	Pknox1	Pbx/knotted 1 homeobox [Source:MGI Symbol;Acc:MGI:1201409]	17	31564748	31607684	42936	NA	273	608	422	438	695	435	626	677	504.66	-0.45	0.11	-4.17	3.038e-05	4.285e-04
ENSMUSG00000018932	Map2k3	mitogen-activated protein kinase kinase 3 [Source:MGI Symbol;Acc:MGI:1346868]	11	60932032	60952811	20779	NA	343	614	470	473	370	188	401	461	400.84	0.5	0.12	4.17	3.037e-05	4.285e-04
ENSMUSG00000033446	Lpar6	lysophosphatidic acid receptor 6 [Source:MGI Symbol;Acc:MGI:1914418]	14	73237894	73243294	5400	NA	239	367	279	270	533	260	402	561	350.83	-0.52	0.13	-4.17	3.062e-05	4.316e-04
ENSMUSG00000024646	Cyb5a	cytochrome b5 type A (microsomal) [Source:MGI Symbol;Acc:MGI:1926952]	18	84851337	84880401	29064	NA	714	1158	1007	884	858	490	750	977	832.23	0.36	0.09	4.17	3.089e-05	4.351e-04
ENSMUSG00000005268	Prlr	prolactin receptor [Source:MGI Symbol;Acc:MGI:97763]	15	10177237	10349180	171943	NA	16	29	35	23	9	1	5	14	15.84	1.93	0.46	4.17	3.113e-05	4.381e-04
ENSMUSG00000023904	Hcfc1r1	host cell factor C1 regulator 1 (XPO1-dependent) [Source:MGI Symbol;Acc:MGI:2663619]	17	23673595	23675227	1632	NA	137	251	222	192	146	93	153	178	166.7	0.55	0.13	4.16	3.119e-05	4.387e-04
ENSMUSG00000035540	Gc	vitamin D binding protein [Source:MGI Symbol;Acc:MGI:95669]	5	89417521	89457898	40377	NA	57	68	47	56	154	98	110	99	85.7	-0.97	0.23	-4.16	3.162e-05	4.444e-04
ENSMUSG00000029570	Lfng	LFNG O-fucosylpeptide 3-beta-N-acetylglucosaminyltransferase [Source:MGI Symbol;Acc:MGI:1095413]	5	140607319	140615545	8226	NA	32	53	54	32	20	15	20	20	30.29	1.23	0.3	4.16	3.181e-05	4.467e-04
ENSMUSG00000086219	Srrm4os	serine/arginine repetitive matrix 4, opposite strand [Source:MGI Symbol;Acc:MGI:1924048]	5	116438719	116465487	26768	NA	63	118	124	96	63	22	53	83	74.58	0.95	0.23	4.16	3.185e-05	4.469e-04
ENSMUSG00000027288	Zfp106	zinc finger protein 106 [Source:MGI Symbol;Acc:MGI:1270153]	2	120506819	120563843	57024	NA	6185	13642	8919	9647	8144	5200	8082	7847	8206.55	0.42	0.1	4.16	3.212e-05	4.504e-04
ENSMUSG00000018659	Pnpo	pyridoxine 5'-phosphate oxidase [Source:MGI Symbol;Acc:MGI:2144151]	11	96937824	96943986	6162	NA	647	1020	797	805	619	480	694	781	717.91	0.4	0.1	4.15	3.308e-05	4.635e-04
ENSMUSG00000030844	Rgs10	regulator of G-protein signalling 10 [Source:MGI Symbol;Acc:MGI:1915115]	7	128373620	128418758	45138	NA	22	24	15	12	51	35	42	58	31.76	-1.28	0.31	-4.15	3.339e-05	4.675e-04
ENSMUSG00000067219	Nipal1	NIPA-like domain containing 1 [Source:MGI Symbol;Acc:MGI:1917951]	5	72647794	72671078	23284	NA	23	25	13	23	3	3	10	2	13.03	2.31	0.56	4.15	3.396e-05	4.751e-04
ENSMUSG00000004044	Cavin1	caveolae associated 1 [Source:MGI Symbol;Acc:MGI:1277968]	11	100956732	100970887	14155	NA	260	568	386	415	133	208	290	211	304.5	0.93	0.22	4.14	3.408e-05	4.761e-04
ENSMUSG00000037419	Endod1	endonuclease domain containing 1 [Source:MGI Symbol;Acc:MGI:1919196]	9	14353989	14381507	27518	NA	52	113	92	97	166	128	167	143	117.46	-0.76	0.18	-4.14	3.409e-05	4.761e-04
ENSMUSG00000049580	Tsku	tsukushi, small leucine rich proteoglycan [Source:MGI Symbol;Acc:MGI:2443855]	7	98350667	98361328	10661	NA	260	398	296	306	452	348	529	500	378.89	-0.49	0.12	-4.14	3.415e-05	4.767e-04
ENSMUSG00000086649	Gm15286	predicted gene 15286 [Source:MGI Symbol;Acc:MGI:3705204]	13	111580260	111644830	64570	NA	14	32	34	30	10	9	8	8	17.83	1.67	0.4	4.14	3.432e-05	4.787e-04
ENSMUSG00000022558	Mroh1	maestro heat-like repeat family member 1 [Source:MGI Symbol;Acc:MGI:2442558]	15	76380260	76453038	72778	NA	806	1524	1168	1147	883	642	991	1182	1014.25	0.38	0.09	4.14	3.460e-05	4.823e-04
ENSMUSG00000025314	Ptprj	protein tyrosine phosphatase, receptor type, J [Source:MGI Symbol;Acc:MGI:104574]	2	90429753	90580647	150894	NA	729	1215	1025	1042	1739	943	1461	1432	1165.86	-0.42	0.1	-4.14	3.474e-05	4.838e-04
ENSMUSG00000058690	Ccser2	coiled-coil serine rich 2 [Source:MGI Symbol;Acc:MGI:101859]	14	36874935	36968777	93842	NA	967	1787	1604	1480	1303	844	1208	1337	1284.31	0.36	0.09	4.14	3.480e-05	4.844e-04
ENSMUSG00000020734	Grin2c	glutamate receptor, ionotropic, NMDA2C (epsilon 3) [Source:MGI Symbol;Acc:MGI:95822]	11	115249168	115267243	18075	NA	40	42	68	56	3	13	14	33	33.75	1.8	0.44	4.14	3.495e-05	4.860e-04
ENSMUSG00000015243	Abca1	ATP-binding cassette, sub-family A (ABC1), member 1 [Source:MGI Symbol;Acc:MGI:99607]	4	53030786	53159895	129109	NA	574	812	939	700	2114	833	1099	1317	1015.17	-0.75	0.18	-4.14	3.545e-05	4.927e-04
ENSMUSG00000033769	Exoc6b	exocyst complex component 6B [Source:MGI Symbol;Acc:MGI:1923164]	6	84618486	85069513	451027	NA	1435	2522	2196	2167	1911	1164	1872	1910	1850.72	0.33	0.08	4.13	3.552e-05	4.932e-04
ENSMUSG00000027208	Fgf7	fibroblast growth factor 7 [Source:MGI Symbol;Acc:MGI:95521]	2	126034657	126091185	56528	NA	1	4	3	4	14	8	19	32	9.76	-2.52	0.61	-4.13	3.582e-05	4.970e-04
ENSMUSG00000048371	Pdp2	pyruvate dehyrogenase phosphatase catalytic subunit 2 [Source:MGI Symbol;Acc:MGI:1918878]	8	104591450	104599026	7576	NA	1238	2068	1484	1608	2127	1873	2842	2467	1930.04	-0.51	0.12	-4.13	3.591e-05	4.978e-04
ENSMUSG00000026142	Rhbdd1	rhomboid domain containing 1 [Source:MGI Symbol;Acc:MGI:1924117]	1	82316451	82445366	128915	NA	371	548	638	455	313	216	358	501	414.77	0.62	0.15	4.13	3.596e-05	4.982e-04
ENSMUSG00000032519	Slc25a38	solute carrier family 25, member 38 [Source:MGI Symbol;Acc:MGI:2384782]	9	120110373	120124504	14131	NA	346	541	507	434	359	267	305	423	391.58	0.48	0.12	4.13	3.645e-05	5.046e-04
ENSMUSG00000032482	Cspg5	chondroitin sulfate proteoglycan 5 [Source:MGI Symbol;Acc:MGI:1352747]	9	110243782	110262576	18794	NA	27	33	36	20	76	39	70	67	44.57	-1.05	0.25	-4.13	3.662e-05	5.066e-04
ENSMUSG00000031112	Stk26	serine/threonine kinase 26 [Source:MGI Symbol;Acc:MGI:1917665]	X	50841046	50893097	52051	NA	88	164	124	99	294	159	207	174	159.77	-0.79	0.19	-4.13	3.673e-05	5.077e-04
ENSMUSG00000075284	Wipf1	WAS/WASL interacting protein family, member 1 [Source:MGI Symbol;Acc:MGI:2178801]	2	73429609	73529734	100125	NA	31	45	57	44	128	58	78	97	65.03	-0.96	0.23	-4.13	3.677e-05	5.080e-04
ENSMUSG00000054889	Dsp	desmoplakin [Source:MGI Symbol;Acc:MGI:109611]	13	38151293	38198577	47284	NA	165	361	311	238	204	95	170	249	214.61	0.65	0.16	4.13	3.681e-05	5.080e-04
ENSMUSG00000043155	Hpdl	4-hydroxyphenylpyruvate dioxygenase-like [Source:MGI Symbol;Acc:MGI:2444646]	4	116819903	116821707	1804	NA	124	241	123	189	87	75	120	120	132.01	0.79	0.19	4.12	3.713e-05	5.121e-04
ENSMUSG00000045287	Rtn4rl1	reticulon 4 receptor-like 1 [Source:MGI Symbol;Acc:MGI:2661375]	11	75193782	75267769	73987	NA	41	52	84	43	161	69	120	114	82.54	-1	0.24	-4.12	3.782e-05	5.213e-04
ENSMUSG00000032376	Usp3	ubiquitin specific peptidase 3 [Source:MGI Symbol;Acc:MGI:2152450]	9	66514636	66593142	78506	NA	477	665	792	555	1107	604	937	1077	754.64	-0.51	0.12	-4.12	3.825e-05	5.268e-04
ENSMUSG00000023087	Noct	nocturnin [Source:MGI Symbol;Acc:MGI:109382]	3	51224446	51251644	27198	NA	266	494	382	347	742	395	664	499	460.26	-0.59	0.14	-4.12	3.834e-05	5.276e-04
ENSMUSG00000098178			17	39846957	39848788	1831	NA	27690	51745	22926	35625	53879	45382	77540	57239	45525.64	-0.74	0.18	-4.12	3.844e-05	5.287e-04
ENSMUSG00000022075	Rhobtb2	Rho-related BTB domain containing 2 [Source:MGI Symbol;Acc:MGI:2180557]	14	69784989	69805636	20647	NA	549	924	899	787	694	394	661	771	690.4	0.39	0.1	4.11	3.877e-05	5.328e-04
ENSMUSG00000009863	Sdhb	succinate dehydrogenase complex, subunit B, iron sulfur (Ip) [Source:MGI Symbol;Acc:MGI:1914930]	4	140961202	140979193	17991	NA	1842	3131	2544	2217	2181	1442	2279	2293	2190.15	0.3	0.07	4.11	3.887e-05	5.338e-04
ENSMUSG00000059334	Zfp36l3	zinc finger protein 36, C3H type-like 3 [Source:MGI Symbol;Acc:MGI:3525151]	X	53774047	53776394	2347	NA	1	3	4	0	30	16	17	6	9.58	-3.13	0.76	-4.11	3.920e-05	5.378e-04
ENSMUSG00000021222	Dcaf4	DDB1 and CUL4 associated factor 4 [Source:MGI Symbol;Acc:MGI:1921078]	12	83520465	83541920	21455	NA	1307	2378	1801	1754	2253	1755	2727	2913	2053.95	-0.37	0.09	-4.11	3.936e-05	5.398e-04
ENSMUSG00000031365	Zfp275	zinc finger protein 275 [Source:MGI Symbol;Acc:MGI:1350985]	X	73342620	73359080	16460	NA	280	501	577	375	1191	413	632	926	582.3	-0.79	0.19	-4.11	3.946e-05	5.407e-04
ENSMUSG00000070738	Dgkd	diacylglycerol kinase, delta [Source:MGI Symbol;Acc:MGI:2138334]	1	87853286	87945180	91894	NA	1062	2071	1824	1547	2387	1395	2275	2468	1814.17	-0.34	0.08	-4.11	3.952e-05	5.411e-04
ENSMUSG00000030605	Mfge8	milk fat globule EGF and factor V/VIII domain containing [Source:MGI Symbol;Acc:MGI:102768]	7	79133767	79149060	15293	NA	3207	5102	4671	4150	6244	3468	6570	6554	4836.19	-0.34	0.08	-4.11	3.990e-05	5.458e-04
ENSMUSG00000023827	Agpat4	1-acylglycerol-3-phosphate O-acyltransferase 4 (lysophosphatidic acid acyltransferase, delta) [Source:MGI Symbol;Acc:MGI:1915512]	17	12118703	12219645	100942	NA	194	343	311	226	192	80	138	264	210.1	0.77	0.19	4.11	4.004e-05	5.473e-04
ENSMUSG00000069308	H2bc22	H2B clustered histone 22 [Source:MGI Symbol;Acc:MGI:2448409]	13	21787460	21789213	1753	NA	181	228	429	238	151	76	162	212	204.68	0.95	0.23	4.11	4.035e-05	5.512e-04
ENSMUSG00000026686	Lmx1a	LIM homeobox transcription factor 1 alpha [Source:MGI Symbol;Acc:MGI:1888519]	1	167689236	167848741	159505	NA	2	12	17	7	36	24	26	39	19.51	-1.7	0.41	-4.11	4.041e-05	5.517e-04
ENSMUSG00000105603	Gm32996	predicted gene, 32996 [Source:MGI Symbol;Acc:MGI:5592155]	5	110480754	110482201	1447	NA	2	1	2	2	21	8	12	16	7.62	-2.93	0.71	-4.1	4.091e-05	5.581e-04
ENSMUSG00000036139	Hoxc9	homeobox C9 [Source:MGI Symbol;Acc:MGI:96199]	15	102976438	102985099	8661	NA	0	3	8	3	26	7	26	24	11.1	-2.49	0.61	-4.1	4.129e-05	5.629e-04
ENSMUSG00000022387	Brd1	bromodomain containing 1 [Source:MGI Symbol;Acc:MGI:1924161]	15	88687033	88734233	47200	NA	1913	4042	2952	2949	2380	1672	2539	2858	2583.52	0.36	0.09	4.1	4.142e-05	5.642e-04
ENSMUSG00000078185	Chml	choroideremia-like [Source:MGI Symbol;Acc:MGI:101913]	1	175682236	175692901	10665	NA	408	737	608	606	510	324	475	581	517.32	0.37	0.09	4.1	4.173e-05	5.679e-04
ENSMUSG00000030067	Foxp1	forkhead box P1 [Source:MGI Symbol;Acc:MGI:1914004]	6	98925337	99522721	597384	NA	67	149	87	102	39	47	69	58	75.66	0.94	0.23	4.09	4.227e-05	5.744e-04
ENSMUSG00000033065	Pfkm	phosphofructokinase, muscle [Source:MGI Symbol;Acc:MGI:97548]	15	98092588	98132451	39863	NA	1535	2953	2236	2191	1909	1258	2082	1935	1960.19	0.35	0.09	4.09	4.224e-05	5.744e-04
ENSMUSG00000036181	H1f2	H1.2 linker histone, cluster member [Source:MGI Symbol;Acc:MGI:1931526]	13	23738807	23740367	1560	NA	8405	12590	14305	11292	8697	6388	10064	10493	10097.26	0.44	0.11	4.09	4.283e-05	5.817e-04
ENSMUSG00000015846	Rxra	retinoid X receptor alpha [Source:MGI Symbol;Acc:MGI:98214]	2	27676439	27762957	86518	NA	345	730	661	494	850	552	804	900	644.91	-0.45	0.11	-4.09	4.321e-05	5.865e-04
ENSMUSG00000056515	Rab31	RAB31, member RAS oncogene family [Source:MGI Symbol;Acc:MGI:1914603]	17	65651728	65772752	121024	NA	235	458	379	382	519	356	551	583	420	-0.42	0.1	-4.09	4.367e-05	5.923e-04
ENSMUSG00000002265	Peg3	paternally expressed 3 [Source:MGI Symbol;Acc:MGI:104748]	7	6703891	6730431	26540	NA	1577	3108	3642	2501	5579	3435	4675	3813	3460.96	-0.68	0.17	-4.09	4.378e-05	5.933e-04
ENSMUSG00000050628	Ubald2	UBA-like domain containing 2 [Source:MGI Symbol;Acc:MGI:1914635]	11	116434093	116439077	4984	NA	934	1737	1524	1337	896	739	1153	1355	1178.19	0.46	0.11	4.09	4.391e-05	5.946e-04
ENSMUSG00000005148	Klf5	Kruppel-like factor 5 [Source:MGI Symbol;Acc:MGI:1338056]	14	99298690	99315036	16346	NA	1061	2164	1778	1575	1171	896	1491	1413	1404.52	0.43	0.11	4.08	4.423e-05	5.985e-04
ENSMUSG00000038252	Ncapd2	non-SMC condensin I complex, subunit D2 [Source:MGI Symbol;Acc:MGI:1915548]	6	125168006	125191701	23695	NA	3978	8502	5875	6200	4857	3406	5460	4975	5259.04	0.42	0.1	4.08	4.458e-05	6.028e-04
ENSMUSG00000061132	Blnk	B cell linker [Source:MGI Symbol;Acc:MGI:96878]	19	40928926	40994535	65609	NA	121	156	124	145	73	57	106	107	110.04	0.75	0.18	4.08	4.468e-05	6.038e-04
ENSMUSG00000024498	Tcerg1	transcription elongation regulator 1 (CA150) [Source:MGI Symbol;Acc:MGI:1926421]	18	42511509	42575551	64042	NA	1319	2371	1936	1770	1787	1080	1587	1859	1668.12	0.28	0.07	4.08	4.534e-05	6.117e-04
ENSMUSG00000069601	Ank3	ankyrin 3, epithelial [Source:MGI Symbol;Acc:MGI:88026]	10	69398772	70027438	628666	NA	500	1043	841	742	453	421	570	737	645.56	0.55	0.13	4.08	4.532e-05	6.117e-04
ENSMUSG00000030987	Stim1	stromal interaction molecule 1 [Source:MGI Symbol;Acc:MGI:107476]	7	102267805	102437319	169514	NA	219	357	378	272	443	311	465	598	368.61	-0.51	0.12	-4.08	4.568e-05	6.159e-04
ENSMUSG00000041220	Elovl6	ELOVL family member 6, elongation of long chain fatty acids (yeast) [Source:MGI Symbol;Acc:MGI:2156528]	3	129532354	129638495	106141	NA	3586	6599	5276	4717	6927	5001	7363	6965	5668.05	-0.35	0.09	-4.08	4.583e-05	6.175e-04
ENSMUSG00000046380	Jrk	jerky [Source:MGI Symbol;Acc:MGI:106214]	15	74702300	74709535	7235	NA	139	274	173	167	264	205	341	338	230.28	-0.57	0.14	-4.07	4.617e-05	6.216e-04
ENSMUSG00000052776	Oas1a	2'-5' oligoadenylate synthetase 1A [Source:MGI Symbol;Acc:MGI:2180860]	5	120896255	120907521	11266	NA	134	172	173	145	428	175	294	240	214.16	-0.79	0.19	-4.07	4.650e-05	6.256e-04
ENSMUSG00000055746	Magea2	MAGE family member A2 [Source:MGI Symbol;Acc:MGI:1333793]	X	155027200	155093666	66466	NA	0	0	1	0	20	4	11	6	4.87	-4.97	1.22	-4.07	4.657e-05	6.261e-04
ENSMUSG00000112496	Gm48764	predicted gene, 48764 [Source:MGI Symbol;Acc:MGI:6098449]	12	9503583	9509637	6054	NA	2	0	2	1	14	6	11	27	7.27	-3.38	0.83	-4.07	4.671e-05	6.275e-04
ENSMUSG00000044986	Tst	thiosulfate sulfurtransferase, mitochondrial [Source:MGI Symbol;Acc:MGI:98852]	15	78399555	78405907	6352	NA	186	373	310	297	405	290	432	534	341.63	-0.46	0.11	-4.07	4.713e-05	6.326e-04
ENSMUSG00000038332	Sesn1	sestrin 1 [Source:MGI Symbol;Acc:MGI:2155278]	10	41809934	41908424	98490	NA	515	1002	672	707	1204	796	1213	973	864.38	-0.51	0.12	-4.07	4.734e-05	6.341e-04
ENSMUSG00000050002	Idnk	idnK gluconokinase homolog (E. coli) [Source:MGI Symbol;Acc:MGI:1922981]	13	58157648	58164693	7045	NA	181	275	258	226	146	107	189	221	196.03	0.57	0.14	4.07	4.727e-05	6.341e-04
ENSMUSG00000052428	Tmco1	transmembrane and coiled-coil domains 1 [Source:MGI Symbol;Acc:MGI:1921173]	1	167308377	167333978	25601	NA	764	1235	972	971	849	564	885	994	884.22	0.32	0.08	4.07	4.731e-05	6.341e-04
ENSMUSG00000029122	Evc	EvC ciliary complex subunit 1 [Source:MGI Symbol;Acc:MGI:1890596]	5	37289097	37336894	47797	NA	186	388	269	217	106	148	171	168	203.51	0.82	0.2	4.07	4.753e-05	6.358e-04
ENSMUSG00000032641	Gpr19	G protein-coupled receptor 19 [Source:MGI Symbol;Acc:MGI:892973]	6	134869092	134898578	29486	NA	348	471	459	351	288	199	350	363	347.87	0.52	0.13	4.07	4.752e-05	6.358e-04
ENSMUSG00000009030	Pdcl	phosducin-like [Source:MGI Symbol;Acc:MGI:1914716]	2	37350073	37359332	9259	NA	880	1446	1210	1314	968	641	1130	1119	1064.22	0.39	0.1	4.06	4.835e-05	6.457e-04
ENSMUSG00000063317	Usp31	ubiquitin specific peptidase 31 [Source:MGI Symbol;Acc:MGI:1923429]	7	121642020	121707253	65233	NA	363	686	531	524	887	511	740	758	607.15	-0.42	0.1	-4.06	4.832e-05	6.457e-04
ENSMUSG00000073243	Gm9	predicted gene 9 [Source:MGI Symbol;Acc:MGI:2684855]	X	37209347	37211041	1694	NA	0	1	9	2	65	15	18	10	14.27	-3.12	0.77	-4.06	4.865e-05	6.493e-04
ENSMUSG00000028687	Mutyh	mutY DNA glycosylase [Source:MGI Symbol;Acc:MGI:1917853]	4	116807722	116819440	11718	NA	396	639	454	461	402	245	391	486	423.62	0.42	0.1	4.06	4.884e-05	6.515e-04
ENSMUSG00000043740	B430306N03Rik	RIKEN cDNA B430306N03 gene [Source:MGI Symbol;Acc:MGI:2443478]	17	48316140	48327024	10884	NA	1	8	6	5	16	14	24	30	12.28	-2.04	0.5	-4.06	4.892e-05	6.515e-04
ENSMUSG00000116635	Gm49699	predicted gene, 49699 [Source:MGI Symbol;Acc:MGI:6215157]	12	20664516	20670194	5678	NA	28	33	40	26	13	6	15	16	21.89	1.44	0.35	4.06	4.889e-05	6.515e-04
ENSMUSG00000041020	Map7d2	MAP7 domain containing 2 [Source:MGI Symbol;Acc:MGI:1917474]	X	159414571	159498757	84186	NA	184	374	406	280	881	305	450	648	419.23	-0.81	0.2	-4.06	4.933e-05	6.566e-04
ENSMUSG00000025504	Eps8l2	EPS8-like 2 [Source:MGI Symbol;Acc:MGI:2138828]	7	141338879	141363020	24141	NA	408	781	746	634	333	288	439	648	518.74	0.64	0.16	4.06	4.942e-05	6.572e-04
ENSMUSG00000025037	Maoa	monoamine oxidase A [Source:MGI Symbol;Acc:MGI:96915]	X	16619697	16687818	68121	NA	308	552	474	417	434	176	267	252	350.8	0.69	0.17	4.06	4.961e-05	6.594e-04
ENSMUSG00000079031	Eif1ad2	eukaryotic translation initiation factor 1A domain containing 2 [Source:MGI Symbol;Acc:MGI:3034635]	12	87816576	87820676	4100	NA	2	3	1	3	20	6	13	25	8.38	-2.72	0.67	-4.06	4.973e-05	6.604e-04
ENSMUSG00000087547	Platr27	pluripotency associated transcript 27 [Source:MGI Symbol;Acc:MGI:1925566]	2	157595582	157597320	1738	NA	138	186	177	146	273	172	231	389	207.14	-0.63	0.16	-4.06	4.990e-05	6.623e-04
ENSMUSG00000051235	Gen1	GEN1, Holliday junction 5' flap endonuclease [Source:MGI Symbol;Acc:MGI:2443149]	12	11238919	11265801	26882	NA	161	303	222	242	514	239	381	344	290.97	-0.62	0.15	-4.06	4.999e-05	6.630e-04
ENSMUSG00000115987	Vps28	vacuolar protein sorting 28 [Source:MGI Symbol;Acc:MGI:1914164]	15	76622086	76626086	4000	NA	821	1240	1049	934	853	554	896	1037	903.01	0.35	0.09	4.05	5.113e-05	6.775e-04
ENSMUSG00000024459	H2-M5	histocompatibility 2, M region locus 5 [Source:MGI Symbol;Acc:MGI:95917]	17	36984060	36989537	5477	NA	535	897	679	705	1198	620	1008	1046	810.57	-0.4	0.1	-4.05	5.131e-05	6.796e-04
ENSMUSG00000002900	Lamb1	laminin B1 [Source:MGI Symbol;Acc:MGI:96743]	12	31265233	31329644	64411	NA	2535	4568	2595	3380	1775	1841	2570	2270	2659.41	0.64	0.16	4.05	5.164e-05	6.833e-04
ENSMUSG00000052914	Cyp2j6	cytochrome P450, family 2, subfamily j, polypeptide 6 [Source:MGI Symbol;Acc:MGI:1270148]	4	96516137	96553661	37524	NA	104	137	101	75	59	52	60	60	81.15	0.9	0.22	4.05	5.167e-05	6.833e-04
ENSMUSG00000031608	Galnt7	polypeptide N-acetylgalactosaminyltransferase 7 [Source:MGI Symbol;Acc:MGI:1349449]	8	57523827	57653032	129205	NA	172	267	309	204	619	253	374	411	314.82	-0.73	0.18	-4.05	5.175e-05	6.838e-04
ENSMUSG00000115783	Bc1	brain cytoplasmic RNA 1 [Source:MGI Symbol;Acc:MGI:104905]	7	144914469	144914637	168	NA	169	168	158	177	137	70	50	83	128.03	1.07	0.26	4.05	5.183e-05	6.844e-04
ENSMUSG00000042508	Dmtf1	cyclin D binding myb like transcription factor 1 [Source:MGI Symbol;Acc:MGI:1344415]	5	9118800	9161776	42976	NA	776	1368	1005	962	1524	855	1351	1719	1153.34	-0.34	0.08	-4.05	5.191e-05	6.851e-04
ENSMUSG00000037437	Adam32	a disintegrin and metallopeptidase domain 32 [Source:MGI Symbol;Acc:MGI:2653822]	8	24836139	24948804	112665	NA	23	44	31	43	59	41	106	113	54.55	-1.1	0.27	-4.05	5.205e-05	6.863e-04
ENSMUSG00000007038	Neu1	neuraminidase 1 [Source:MGI Symbol;Acc:MGI:97305]	17	34931252	34935953	4701	NA	596	863	1065	663	503	378	567	755	660.19	0.6	0.15	4.05	5.224e-05	6.878e-04
ENSMUSG00000045160	Bola3	bolA-like 3 (E. coli) [Source:MGI Symbol;Acc:MGI:1925903]	6	83349146	83360136	10990	NA	171	250	202	194	151	91	150	195	171.73	0.55	0.14	4.05	5.222e-05	6.878e-04
ENSMUSG00000062510	Nsl1	NSL1, MIS12 kinetochore complex component [Source:MGI Symbol;Acc:MGI:2685830]	1	191063011	191086474	23463	NA	682	1131	1040	871	891	452	754	903	816.45	0.38	0.09	4.04	5.253e-05	6.912e-04
ENSMUSG00000002147	Stat6	signal transducer and activator of transcription 6 [Source:MGI Symbol;Acc:MGI:103034]	10	127642985	127660957	17972	NA	702	1268	1085	878	728	548	900	870	851.71	0.41	0.1	4.04	5.260e-05	6.916e-04
ENSMUSG00000001794	Capns1	calpain, small subunit 1 [Source:MGI Symbol;Acc:MGI:88266]	7	30186935	30198811	11876	NA	2222	4069	3770	3319	5097	3405	5054	4600	3848.23	-0.41	0.1	-4.04	5.414e-05	7.113e-04
ENSMUSG00000072437	Nanos1	nanos C2HC-type zinc finger 1 [Source:MGI Symbol;Acc:MGI:2669254]	19	60755986	60759913	3927	NA	209	332	218	250	465	253	364	423	305.53	-0.51	0.13	-4.04	5.446e-05	7.150e-04
ENSMUSG00000042417	Ccno	cyclin O [Source:MGI Symbol;Acc:MGI:2145534]	13	112987801	112990777	2976	NA	70	72	78	58	139	89	171	126	98.67	-0.84	0.21	-4.04	5.457e-05	7.160e-04
ENSMUSG00000075046	Duxf3	double homeobox family member 3 [Source:MGI Symbol;Acc:MGI:1921649]	10	58229978	58232675	2697	NA	1	3	4	5	24	10	14	21	9.69	-2.34	0.58	-4.03	5.544e-05	7.269e-04
ENSMUSG00000033105	Lss	lanosterol synthase [Source:MGI Symbol;Acc:MGI:1336155]	10	76531587	76557138	25551	NA	874	1664	1305	1167	975	730	1114	953	1074.83	0.43	0.11	4.03	5.566e-05	7.293e-04
ENSMUSG00000027562	Car2	carbonic anhydrase 2 [Source:MGI Symbol;Acc:MGI:88269]	3	14886272	14900770	14498	NA	116	107	210	125	657	194	367	428	262.4	-1.43	0.35	-4.03	5.584e-05	7.312e-04
ENSMUSG00000115393	Gm49052	predicted gene, 49052 [Source:MGI Symbol;Acc:MGI:6118429]	14	83496397	83496901	504	NA	0	0	0	0	9	2	3	20	3.7	-5.34	1.33	-4.03	5.619e-05	7.352e-04
ENSMUSG00000038344	Txlng	taxilin gamma [Source:MGI Symbol;Acc:MGI:3590652]	X	162778918	162829454	50536	NA	573	1123	1021	774	1855	834	1134	1544	1063.41	-0.57	0.14	-4.03	5.650e-05	7.387e-04
ENSMUSG00000042348	Arl15	ADP-ribosylation factor-like 15 [Source:MGI Symbol;Acc:MGI:2442308]	13	113794504	114157461	362957	NA	902	1785	1478	1263	1069	760	1242	1130	1172.53	0.4	0.1	4.03	5.660e-05	7.395e-04
ENSMUSG00000074476	Spc24	SPC24, NDC80 kinetochore complex component, homolog (S. cerevisiae) [Source:MGI Symbol;Acc:MGI:1914879]	9	21755441	21760303	4862	NA	1422	2211	1855	1710	1639	1043	1701	1689	1625.26	0.31	0.08	4.03	5.668e-05	7.401e-04
ENSMUSG00000022490	Ppp1r1a	protein phosphatase 1, regulatory inhibitor subunit 1A [Source:MGI Symbol;Acc:MGI:1889595]	15	103530278	103538003	7725	NA	190	286	185	236	185	75	177	148	181.06	0.7	0.18	4.02	5.732e-05	7.478e-04
ENSMUSG00000032417	Rwdd2a	RWD domain containing 2A [Source:MGI Symbol;Acc:MGI:1916769]	9	86571990	86574899	2909	NA	146	164	136	141	78	57	106	126	118.4	0.78	0.19	4.02	5.762e-05	7.513e-04
ENSMUSG00000030084	Plxna1	plexin A1 [Source:MGI Symbol;Acc:MGI:107685]	6	89316313	89362620	46307	NA	1264	2277	2010	1591	2623	1605	2333	2658	1984.83	-0.32	0.08	-4.02	5.804e-05	7.562e-04
ENSMUSG00000017548	Suz12	SUZ12 polycomb repressive complex 2 subunit [Source:MGI Symbol;Acc:MGI:1261758]	11	79993105	80034123	41018	NA	7837	14570	10277	11162	15491	9648	14336	16096	12063.75	-0.3	0.07	-4.02	5.812e-05	7.567e-04
ENSMUSG00000108942	Gm44660	predicted gene 44660 [Source:MGI Symbol;Acc:MGI:5753236]	7	19897333	19899798	2465	NA	1	3	0	0	17	5	12	19	6.49	-3.65	0.91	-4.02	5.816e-05	7.567e-04
ENSMUSG00000020865	Abcc3	ATP-binding cassette, sub-family C (CFTR/MRP), member 3 [Source:MGI Symbol;Acc:MGI:1923658]	11	94343294	94392997	49703	NA	7	17	15	12	31	28	38	37	22.56	-1.37	0.34	-4.02	5.844e-05	7.593e-04
ENSMUSG00000055978	Fut2	fucosyltransferase 2 [Source:MGI Symbol;Acc:MGI:109374]	7	45648590	45666394	17804	NA	41	50	43	54	76	110	144	89	76.9	-1.14	0.28	-4.02	5.844e-05	7.593e-04
ENSMUSG00000115458	Gm48931	predicted gene, 48931 [Source:MGI Symbol;Acc:MGI:6118245]	14	75841485	75841714	229	NA	0	7	0	1	21	7	15	24	8.47	-3.05	0.76	-4.02	5.858e-05	7.605e-04
ENSMUSG00000000248	Clec2g	C-type lectin domain family 2, member g [Source:MGI Symbol;Acc:MGI:1918059]	6	128934380	128984707	50327	NA	2	0	7	1	20	10	35	13	10.54	-2.86	0.71	-4.02	5.872e-05	7.619e-04
ENSMUSG00000060591	Ifitm2	interferon induced transmembrane protein 2 [Source:MGI Symbol;Acc:MGI:1933382]	7	140954836	140955987	1151	NA	1108	1767	1282	1325	1291	687	1224	1249	1211.27	0.37	0.09	4.02	5.915e-05	7.669e-04
ENSMUSG00000022218	Tgm1	transglutaminase 1, K polypeptide [Source:MGI Symbol;Acc:MGI:98730]	14	55700008	55713926	13918	NA	353	924	399	549	158	175	284	114	360.26	1.55	0.39	4.02	5.942e-05	7.693e-04
ENSMUSG00000074825	Itpripl1	inositol 1,4,5-triphosphate receptor interacting protein-like 1 [Source:MGI Symbol;Acc:MGI:1920588]	2	127138771	127143442	4671	NA	117	220	122	137	106	62	106	114	119.56	0.67	0.17	4.02	5.941e-05	7.693e-04
ENSMUSG00000039987	Phtf2	putative homeodomain transcription factor 2 [Source:MGI Symbol;Acc:MGI:1916020]	5	20758662	20882124	123462	NA	606	1073	812	808	1167	836	1207	1166	938.22	-0.37	0.09	-4.01	5.968e-05	7.722e-04
ENSMUSG00000021715	Cwc27	CWC27 spliceosome-associated protein [Source:MGI Symbol;Acc:MGI:1914535]	13	104631139	104817142	186003	NA	323	611	523	415	371	277	362	400	401.26	0.44	0.11	4.01	6.018e-05	7.781e-04
ENSMUSG00000032418	Me1	malic enzyme 1, NADP(+)-dependent, cytosolic [Source:MGI Symbol;Acc:MGI:97043]	9	86581370	86695953	114583	NA	336	508	558	520	839	455	700	823	574.84	-0.48	0.12	-4.01	6.071e-05	7.844e-04
ENSMUSG00000039262	Prrc2b	proline-rich coiled-coil 2B [Source:MGI Symbol;Acc:MGI:1923304]	2	32151081	32234537	83456	NA	3041	6233	4984	4338	4214	2570	4163	4443	4114.07	0.31	0.08	4.01	6.085e-05	7.857e-04
ENSMUSG00000001300	Efnb2	ephrin B2 [Source:MGI Symbol;Acc:MGI:105097]	8	8617433	8661242	43809	NA	82	140	109	112	54	46	85	88	87.55	0.76	0.19	4.01	6.125e-05	7.904e-04
ENSMUSG00000101599	Gm20342	predicted gene, 20342 [Source:MGI Symbol;Acc:MGI:5012527]	1	63117117	63126837	9720	NA	99	112	115	81	247	91	181	268	142.54	-0.82	0.21	-4.01	6.132e-05	7.906e-04
ENSMUSG00000004267	Eno2	enolase 2, gamma neuronal [Source:MGI Symbol;Acc:MGI:95394]	6	124760052	124769673	9621	NA	129	146	199	122	70	46	81	140	114.68	0.94	0.23	4.01	6.163e-05	7.940e-04
ENSMUSG00000021591	Glrx	glutaredoxin [Source:MGI Symbol;Acc:MGI:2135625]	13	75839867	75850154	10287	NA	187	192	128	201	339	259	462	306	257.52	-0.87	0.22	-4.01	6.166e-05	7.940e-04
ENSMUSG00000078500	Zfp986	zinc finger protein 986 [Source:MGI Symbol;Acc:MGI:3649925]	4	145868793	145899975	31182	NA	152	285	160	231	294	280	364	394	264.98	-0.66	0.17	-4.01	6.190e-05	7.964e-04
ENSMUSG00000112850	Gm9176	predicted gene 9176 [Source:MGI Symbol;Acc:MGI:3644170]	10	128549693	128550813	1120	NA	1	7	0	0	18	11	10	29	8.82	-3.09	0.77	-4	6.229e-05	8.010e-04
ENSMUSG00000028957	Per3	period circadian clock 3 [Source:MGI Symbol;Acc:MGI:1277134]	4	151003651	151044665	41014	NA	54	113	83	71	42	33	50	61	61.49	0.83	0.21	4	6.238e-05	8.016e-04
ENSMUSG00000037736	Limch1	LIM and calponin homology domains 1 [Source:MGI Symbol;Acc:MGI:1924819]	5	66745826	67057158	311332	NA	32	52	30	45	75	49	82	107	56.82	-0.91	0.23	-4	6.249e-05	8.018e-04
ENSMUSG00000108814	Gm30717	predicted gene, 30717 [Source:MGI Symbol;Acc:MGI:5589876]	7	125416993	125418114	1121	NA	22	41	17	24	7	5	10	12	16.83	1.67	0.42	4	6.247e-05	8.018e-04
ENSMUSG00000034324	Tmem132c	transmembrane protein 132C [Source:MGI Symbol;Acc:MGI:2443061]	5	127241807	127565793	323986	NA	180	305	254	261	384	222	371	528	300.81	-0.51	0.13	-4	6.255e-05	8.021e-04
ENSMUSG00000027077	Smtnl1	smoothelin-like 1 [Source:MGI Symbol;Acc:MGI:1915928]	2	84811175	84822652	11477	NA	264	445	504	376	659	399	571	684	473.25	-0.49	0.12	-4	6.266e-05	8.029e-04
ENSMUSG00000000811	Txnrd3	thioredoxin reductase 3 [Source:MGI Symbol;Acc:MGI:2386711]	6	89643987	89675529	31542	NA	143	242	167	171	275	207	328	281	221.95	-0.55	0.14	-4	6.286e-05	8.050e-04
ENSMUSG00000040722	Scamp5	secretory carrier membrane protein 5 [Source:MGI Symbol;Acc:MGI:1928948]	9	57441326	57468060	26734	NA	1001	1672	1259	1195	1041	747	1179	1232	1140.75	0.34	0.08	4	6.293e-05	8.053e-04
ENSMUSG00000034908	Sidt2	SID1 transmembrane family, member 2 [Source:MGI Symbol;Acc:MGI:2446134]	9	45937856	45955258	17402	NA	724	1278	989	926	830	532	861	1033	871.45	0.33	0.08	4	6.321e-05	8.083e-04
ENSMUSG00000012123	Crybg2	crystallin beta-gamma domain containing 2 [Source:MGI Symbol;Acc:MGI:1334463]	4	134060814	134092504	31690	NA	207	365	280	233	153	130	173	272	220.88	0.63	0.16	4	6.397e-05	8.169e-04
ENSMUSG00000015468	Notch4	notch 4 [Source:MGI Symbol;Acc:MGI:107471]	17	34564267	34588503	24236	NA	187	360	240	216	737	240	434	409	336.96	-0.79	0.2	-4	6.396e-05	8.169e-04
ENSMUSG00000024766	Lipo3	lipase, member O3 [Source:MGI Symbol;Acc:MGI:2147592]	19	33517739	33761951	244212	NA	87	114	96	84	204	120	168	152	126.02	-0.7	0.18	-4	6.411e-05	8.181e-04
ENSMUSG00000015202	Cnksr3	Cnksr family member 3 [Source:MGI Symbol;Acc:MGI:2674130]	10	7119062	7212237	93175	NA	279	496	419	423	609	412	656	582	472.74	-0.44	0.11	-4	6.424e-05	8.192e-04
ENSMUSG00000061859	Patj	PATJ, crumbs cell polarity complex component [Source:MGI Symbol;Acc:MGI:1277960]	4	98395784	98719603	323819	NA	99	192	387	170	718	355	568	690	379.18	-1.41	0.35	-3.99	6.500e-05	8.284e-04
ENSMUSG00000024068	Spast	spastin [Source:MGI Symbol;Acc:MGI:1858896]	17	74338986	74391115	52129	NA	717	1288	1000	1076	1778	1071	1475	1404	1197.92	-0.45	0.11	-3.99	6.588e-05	8.390e-04
ENSMUSG00000057335	Cep170	centrosomal protein 170 [Source:MGI Symbol;Acc:MGI:1918348]	1	176733652	176814067	80415	NA	316	563	449	497	716	453	654	682	527.49	-0.41	0.1	-3.99	6.609e-05	8.410e-04
ENSMUSG00000003161	Sri	sorcin [Source:MGI Symbol;Acc:MGI:98419]	5	8046077	8069379	23302	NA	157	280	178	208	167	85	167	131	167.42	0.64	0.16	3.99	6.620e-05	8.419e-04
ENSMUSG00000004558	Ndrg2	N-myc downstream regulated gene 2 [Source:MGI Symbol;Acc:MGI:1352498]	14	51905270	51914158	8888	NA	133	274	229	198	270	235	401	382	257.19	-0.59	0.15	-3.99	6.651e-05	8.453e-04
ENSMUSG00000059708	Akap17b	A kinase (PRKA) anchor protein 17B [Source:MGI Symbol;Acc:MGI:2443758]	X	36608313	36645395	37082	NA	187	358	338	254	837	330	450	426	383.8	-0.8	0.2	-3.99	6.659e-05	8.456e-04
ENSMUSG00000024026	Glo1	glyoxalase 1 [Source:MGI Symbol;Acc:MGI:95742]	17	30592865	30612659	19794	NA	1353	2607	1969	1884	1732	1139	1776	1681	1723.39	0.34	0.09	3.99	6.690e-05	8.490e-04
ENSMUSG00000022000	Zc3h13	zinc finger CCCH type containing 13 [Source:MGI Symbol;Acc:MGI:1914552]	14	75284372	75344426	60054	NA	640	1225	896	961	862	520	771	796	812.81	0.38	0.09	3.99	6.711e-05	8.506e-04
ENSMUSG00000028186	Uox	urate oxidase [Source:MGI Symbol;Acc:MGI:98907]	3	146570425	146632305	61880	NA	1	3	4	1	10	18	9	26	8.98	-2.82	0.71	-3.99	6.710e-05	8.506e-04
ENSMUSG00000021097	Clmn	calmin [Source:MGI Symbol;Acc:MGI:2136957]	12	104763116	104865076	101960	NA	91	203	183	137	239	156	238	320	187.76	-0.59	0.15	-3.99	6.744e-05	8.522e-04
ENSMUSG00000024346	Pfdn1	prefoldin 1 [Source:MGI Symbol;Acc:MGI:1914449]	18	36403678	36454495	50817	NA	1792	2747	2661	2314	2123	1200	1962	2542	2111.06	0.36	0.09	3.99	6.740e-05	8.522e-04
ENSMUSG00000026739	Bmi1	Bmi1 polycomb ring finger oncogene [Source:MGI Symbol;Acc:MGI:88174]	2	18677017	18686629	9612	NA	242	413	375	357	610	318	491	547	405.95	-0.44	0.11	-3.99	6.747e-05	8.522e-04
ENSMUSG00000060961	Slc4a4	solute carrier family 4 (anion exchanger), member 4 [Source:MGI Symbol;Acc:MGI:1927555]	5	88886817	89239653	352836	NA	63	104	65	114	43	30	54	62	65.65	0.94	0.24	3.99	6.741e-05	8.522e-04
ENSMUSG00000075700	Selenot	selenoprotein T [Source:MGI Symbol;Acc:MGI:1916477]	3	58576635	58593133	16498	NA	2067	3196	3269	2554	5050	2482	4071	4161	3254.65	-0.44	0.11	-3.99	6.730e-05	8.522e-04
ENSMUSG00000024998	Plce1	phospholipase C, epsilon 1 [Source:MGI Symbol;Acc:MGI:1921305]	19	38481108	38785030	303922	NA	411	932	675	702	948	741	968	1124	789.47	-0.46	0.12	-3.98	6.858e-05	8.656e-04
ENSMUSG00000021271	Zfp839	zinc finger protein 839 [Source:MGI Symbol;Acc:MGI:1920055]	12	110850252	110869996	19744	NA	331	542	477	451	290	256	381	400	384.53	0.49	0.12	3.98	6.870e-05	8.666e-04
ENSMUSG00000019864	Rtn4ip1	reticulon 4 interacting protein 1 [Source:MGI Symbol;Acc:MGI:2178759]	10	43901806	43957201	55395	NA	237	417	334	302	147	128	249	310	257.84	0.7	0.18	3.98	6.888e-05	8.683e-04
ENSMUSG00000036943	Rab8b	RAB8B, member RAS oncogene family [Source:MGI Symbol;Acc:MGI:2442982]	9	66843663	66919687	76024	NA	242	416	352	338	281	195	272	277	291.18	0.44	0.11	3.98	6.950e-05	8.754e-04
ENSMUSG00000040940	Arhgef1	Rho guanine nucleotide exchange factor (GEF) 1 [Source:MGI Symbol;Acc:MGI:1353510]	7	24902911	24926594	23683	NA	418	936	561	604	501	286	544	426	517.07	0.55	0.14	3.98	6.967e-05	8.771e-04
ENSMUSG00000028271	Gtf2b	general transcription factor IIB [Source:MGI Symbol;Acc:MGI:2385191]	3	142765044	142783606	18562	NA	468	866	602	682	1113	694	924	937	767.22	-0.45	0.11	-3.98	6.986e-05	8.789e-04
ENSMUSG00000021376	Tpmt	thiopurine methyltransferase [Source:MGI Symbol;Acc:MGI:98812]	13	47022481	47044737	22256	NA	256	447	327	308	208	181	277	298	281.88	0.52	0.13	3.98	6.998e-05	8.798e-04
ENSMUSG00000108473	Gm44739	predicted gene 44739 [Source:MGI Symbol;Acc:MGI:5753315]	7	73676879	73678305	1426	NA	1	4	1	2	11	7	21	19	7.67	-2.8	0.7	-3.98	7.010e-05	8.806e-04
ENSMUSG00000026546	Cfap45	cilia and flagella associated protein 45 [Source:MGI Symbol;Acc:MGI:1919120]	1	172520800	172545870	25070	NA	37	76	59	41	24	23	27	31	38.9	1.05	0.26	3.97	7.113e-05	8.930e-04
ENSMUSG00000025480	Syce1	synaptonemal complex central element protein 1 [Source:MGI Symbol;Acc:MGI:1921325]	7	140777228	140787852	10624	NA	60	89	75	71	256	77	138	136	107.99	-0.95	0.24	-3.97	7.237e-05	9.079e-04
ENSMUSG00000041241	Mul1	mitochondrial ubiquitin ligase activator of NFKB 1 [Source:MGI Symbol;Acc:MGI:1915600]	4	138434670	138442265	7595	NA	350	562	453	429	712	414	656	649	514.39	-0.38	0.1	-3.97	7.280e-05	9.127e-04
ENSMUSG00000090706	Gm17233	predicted gene 17233 [Source:MGI Symbol;Acc:MGI:4938060]	14	73173819	73187321	13502	NA	4	1	2	2	25	10	11	16	8.63	-2.67	0.67	-3.97	7.301e-05	9.147e-04
ENSMUSG00000114632	Gm48399	predicted gene, 48399 [Source:MGI Symbol;Acc:MGI:6097886]	13	78374178	78384198	10020	NA	0	0	0	0	5	3	7	12	3.08	-5.07	1.28	-3.97	7.328e-05	9.175e-04
ENSMUSG00000033703	Fcsk	fucose kinase [Source:MGI Symbol;Acc:MGI:1916071]	8	110882455	110902488	20033	NA	759	1325	1043	966	898	635	839	993	912.62	0.33	0.08	3.96	7.346e-05	9.192e-04
ENSMUSG00000023960	Enpp5	ectonucleotide pyrophosphatase/phosphodiesterase 5 [Source:MGI Symbol;Acc:MGI:1933830]	17	44078812	44086567	7755	NA	159	197	214	159	87	76	100	180	144.61	0.81	0.2	3.96	7.506e-05	9.379e-04
ENSMUSG00000025572	Tmc6	transmembrane channel-like gene family 6 [Source:MGI Symbol;Acc:MGI:1098686]	11	117765987	117782198	16211	NA	482	716	565	543	784	538	829	994	663.9	-0.38	0.1	-3.96	7.506e-05	9.379e-04
ENSMUSG00000082164	Gm13360	predicted gene 13360 [Source:MGI Symbol;Acc:MGI:3652147]	2	20037095	20037894	799	NA	0	0	0	0	10	4	3	10	3.15	-5.09	1.29	-3.96	7.521e-05	9.392e-04
ENSMUSG00000029128	Rab28	RAB28, member RAS oncogene family [Source:MGI Symbol;Acc:MGI:1917285]	5	41624975	41708157	83182	NA	218	436	335	317	519	311	528	471	379.5	-0.45	0.11	-3.96	7.589e-05	9.453e-04
ENSMUSG00000032512	Wdr48	WD repeat domain 48 [Source:MGI Symbol;Acc:MGI:1914811]	9	119894877	119926587	31710	NA	695	1445	1013	969	1540	933	1345	1574	1149.32	-0.35	0.09	-3.96	7.596e-05	9.453e-04
ENSMUSG00000042613	Pbxip1	pre B cell leukemia transcription factor interacting protein 1 [Source:MGI Symbol;Acc:MGI:2441670]	3	89436705	89450952	14247	NA	499	773	609	603	521	371	534	510	544.84	0.41	0.1	3.96	7.593e-05	9.453e-04
ENSMUSG00000059327	Eda	ectodysplasin-A [Source:MGI Symbol;Acc:MGI:1195272]	X	99975605	100400762	425157	NA	57	87	131	79	156	113	157	213	120.32	-0.79	0.2	-3.96	7.584e-05	9.453e-04
ENSMUSG00000060600	Eno3	enolase 3, beta muscle [Source:MGI Symbol;Acc:MGI:95395]	11	70657201	70662513	5312	NA	124	226	150	164	76	74	112	152	131.5	0.73	0.19	3.96	7.589e-05	9.453e-04
ENSMUSG00000053338	Tarm1	T cell-interacting, activating receptor on myeloid cells 1 [Source:MGI Symbol;Acc:MGI:2442280]	7	3486499	3502624	16125	NA	34	84	86	45	34	20	21	41	43.84	1.13	0.29	3.96	7.636e-05	9.496e-04
ENSMUSG00000020246	Hcfc2	host cell factor C2 [Source:MGI Symbol;Acc:MGI:1915183]	10	82696159	82742428	46269	NA	159	261	252	203	356	207	312	377	257.62	-0.46	0.12	-3.95	7.659e-05	9.504e-04
ENSMUSG00000042367	Gjb3	gap junction protein, beta 3 [Source:MGI Symbol;Acc:MGI:95721]	4	127325234	127330844	5610	NA	1923	3590	3016	2599	2794	1442	2310	2500	2446.47	0.35	0.09	3.96	7.652e-05	9.504e-04
ENSMUSG00000054626	Xlr	X-linked lymphocyte-regulated [Source:MGI Symbol;Acc:MGI:98976]	X	53777117	53797706	20589	NA	9	2	17	10	159	29	50	63	39.63	-2.8	0.71	-3.95	7.656e-05	9.504e-04
ENSMUSG00000061751	Kalrn	kalirin, RhoGEF kinase [Source:MGI Symbol;Acc:MGI:2685385]	16	33969072	34573532	604460	NA	458	736	498	624	860	548	860	958	674.23	-0.41	0.1	-3.95	7.662e-05	9.504e-04
ENSMUSG00000059013	Sh2d3c	SH2 domain containing 3C [Source:MGI Symbol;Acc:MGI:1351631]	2	32721054	32755512	34458	NA	59	89	83	55	37	24	41	58	54.46	0.91	0.23	3.95	7.724e-05	9.574e-04
ENSMUSG00000014786	Slc9a5	solute carrier family 9 (sodium/hydrogen exchanger), member 5 [Source:MGI Symbol;Acc:MGI:2685542]	8	105348842	105369881	21039	NA	104	142	124	119	54	54	87	104	97.39	0.78	0.2	3.95	7.807e-05	9.664e-04
ENSMUSG00000038068	Rnf144b	ring finger protein 144B [Source:MGI Symbol;Acc:MGI:2384986]	13	47122655	47247991	125336	NA	89	109	96	88	46	46	66	68	75.98	0.82	0.21	3.95	7.804e-05	9.664e-04
ENSMUSG00000034115	Scn11a	sodium channel, voltage-gated, type XI, alpha [Source:MGI Symbol;Acc:MGI:1345149]	9	119753758	119825456	71698	NA	0	0	2	0	19	6	14	9	5.88	-4.49	1.14	-3.95	7.848e-05	9.709e-04
ENSMUSG00000002233	Rhoc	ras homolog family member C [Source:MGI Symbol;Acc:MGI:106028]	3	104788374	104794459	6085	NA	183	344	343	273	204	137	221	265	239.12	0.52	0.13	3.95	7.872e-05	9.732e-04
ENSMUSG00000023266	Frs3	fibroblast growth factor receptor substrate 3 [Source:MGI Symbol;Acc:MGI:2135965]	17	47689029	47704286	15257	NA	322	518	441	361	274	192	327	424	348.01	0.5	0.13	3.95	7.878e-05	9.732e-04
ENSMUSG00000025007	Aldh18a1	aldehyde dehydrogenase 18 family, member A1 [Source:MGI Symbol;Acc:MGI:1888908]	19	40550256	40588463	38207	NA	2229	4617	3883	3102	2762	2066	2765	3132	2988.96	0.39	0.1	3.95	7.902e-05	9.756e-04
ENSMUSG00000016942	Tmprss6	transmembrane serine protease 6 [Source:MGI Symbol;Acc:MGI:1919003]	15	78439666	78468634	28968	NA	5	10	6	5	24	13	22	32	13.83	-1.74	0.44	-3.95	7.939e-05	9.794e-04
ENSMUSG00000028914	Casp9	caspase 9 [Source:MGI Symbol;Acc:MGI:1277950]	4	141793611	141815976	22365	NA	438	714	566	589	462	315	539	486	503.68	0.41	0.1	3.95	7.966e-05	9.821e-04
ENSMUSG00000064264	Zfp428	zinc finger protein 428 [Source:MGI Symbol;Acc:MGI:1916463]	7	24507005	24515682	8677	NA	1042	1599	1126	1418	2305	1741	2742	1657	1687.03	-0.68	0.17	-3.95	7.971e-05	9.821e-04
ENSMUSG00000005804	Bloc1s6	biogenesis of lysosomal organelles complex-1, subunit 6, pallidin [Source:MGI Symbol;Acc:MGI:1927580]	2	122738502	122749475	10973	NA	254	510	415	375	355	181	320	300	328.17	0.47	0.12	3.94	8.023e-05	9.879e-04
ENSMUSG00000066137	Gm11487	predicted gene 11487 [Source:MGI Symbol;Acc:MGI:3650704]	4	73401031	73405072	4041	NA	0	1	1	1	15	3	11	24	6.19	-4.02	1.02	-3.94	8.039e-05	9.892e-04
ENSMUSG00000054727	1700013H16Rik	RIKEN cDNA 1700013H16 gene [Source:MGI Symbol;Acc:MGI:1922764]	X	53742900	53757831	14931	NA	28	17	340	41	3587	729	1150	1344	840.82	-3.91	0.99	-3.94	8.061e-05	9.913e-04
ENSMUSG00000042404	Dennd4b	DENN/MADD domain containing 4B [Source:MGI Symbol;Acc:MGI:2446201]	3	90265184	90280669	15485	NA	283	424	421	335	275	172	339	296	311.56	0.5	0.13	3.94	8.138e-05	1.000e-03
ENSMUSG00000035329	Fbxo33	F-box protein 33 [Source:MGI Symbol;Acc:MGI:1917861]	12	59200654	59219725	19071	NA	611	1059	781	842	1291	804	1193	1144	942.54	-0.38	0.1	-3.94	8.187e-05	1.005e-03
ENSMUSG00000079658	Eloc	elongin C [Source:MGI Symbol;Acc:MGI:1915173]	1	16641724	16657042	15318	NA	978	1481	1216	1148	1797	995	1634	1912	1353.83	-0.32	0.08	-3.94	8.187e-05	1.005e-03
ENSMUSG00000037426	Depdc5	DEP domain containing 5 [Source:MGI Symbol;Acc:MGI:2141101]	5	32863700	32994236	130536	NA	648	1284	936	966	839	539	833	923	846.03	0.33	0.09	3.94	8.208e-05	1.007e-03
ENSMUSG00000021940	Ptpn20	protein tyrosine phosphatase, non-receptor type 20 [Source:MGI Symbol;Acc:MGI:1196295]	14	33589206	33640754	51548	NA	3	9	4	4	27	9	17	32	12.09	-2.01	0.51	-3.94	8.240e-05	1.010e-03
ENSMUSG00000078626	Gm12790	predicted gene 12790 [Source:MGI Symbol;Acc:MGI:3649398]	4	101967452	101981049	13597	NA	5	2	4	1	24	9	18	17	9.62	-2.39	0.61	-3.94	8.257e-05	1.011e-03
ENSMUSG00000006307	Kmt2b	lysine (K)-specific methyltransferase 2B [Source:MGI Symbol;Acc:MGI:109565]	7	30568857	30588726	19869	NA	862	1453	1068	1054	1060	546	938	1104	981.36	0.35	0.09	3.94	8.280e-05	1.014e-03
ENSMUSG00000037253	Mex3c	mex3 RNA binding family member C [Source:MGI Symbol;Acc:MGI:2652843]	18	73573043	73592575	19532	NA	753	1415	1038	1138	1639	1008	1450	1597	1219.24	-0.35	0.09	-3.94	8.287e-05	1.014e-03
ENSMUSG00000034275	Igsf9b	immunoglobulin superfamily, member 9B [Source:MGI Symbol;Acc:MGI:2685354]	9	27299203	27357546	58343	NA	1222	2399	1928	1944	1727	810	1373	1870	1598.88	0.45	0.11	3.94	8.303e-05	1.015e-03
ENSMUSG00000029623	Pdap1	PDGFA associated protein 1 [Source:MGI Symbol;Acc:MGI:2448536]	5	145128768	145140238	11470	NA	1693	3156	2467	2314	2321	1428	2169	2356	2177.69	0.26	0.07	3.93	8.329e-05	1.018e-03
ENSMUSG00000004668	Abca13	ATP-binding cassette, sub-family A (ABC1), member 13 [Source:MGI Symbol;Acc:MGI:2388707]	11	9191941	9684259	492318	NA	7	8	10	6	35	34	36	12	19.05	-1.93	0.49	-3.93	8.355e-05	1.020e-03
ENSMUSG00000079941	Cox5b-ps	cytochrome c oxidase subunit 5B, pseudogene [Source:MGI Symbol;Acc:MGI:3649411]	13	21501028	21501418	390	NA	136	182	204	140	129	74	113	133	136.63	0.63	0.16	3.93	8.458e-05	1.032e-03
ENSMUSG00000005687	Bcas2	BCAS2 pre-mRNA processing factor [Source:MGI Symbol;Acc:MGI:1915433]	3	103171654	103179166	7512	NA	2539	4139	3390	3165	3041	1944	2744	3599	2996.97	0.29	0.07	3.93	8.495e-05	1.035e-03
ENSMUSG00000054850	Smim10l2a	small integral membrane protein 10 like 2A [Source:MGI Symbol;Acc:MGI:2443645]	X	56374585	56377799	3214	NA	57	121	104	64	236	94	140	164	117.04	-0.83	0.21	-3.93	8.493e-05	1.035e-03
ENSMUSG00000032281	Acsbg1	acyl-CoA synthetase bubblegum family member 1 [Source:MGI Symbol;Acc:MGI:2385656]	9	54604876	54661870	56994	NA	4	5	0	3	12	13	23	19	9.68	-2.43	0.62	-3.93	8.504e-05	1.035e-03
ENSMUSG00000020262	Adarb1	adenosine deaminase, RNA-specific, B1 [Source:MGI Symbol;Acc:MGI:891999]	10	77290725	77418270	127545	NA	106	211	200	153	287	197	216	455	218.77	-0.73	0.19	-3.93	8.538e-05	1.039e-03
ENSMUSG00000001419	Mef2d	myocyte enhancer factor 2D [Source:MGI Symbol;Acc:MGI:99533]	3	88142371	88172086	29715	NA	136	291	197	196	157	78	176	133	164.6	0.64	0.16	3.93	8.547e-05	1.039e-03
ENSMUSG00000060675	Plaat3	phospholipase A and acyltransferase 3 [Source:MGI Symbol;Acc:MGI:2179715]	19	7557458	7588545	31087	NA	127	186	214	159	377	160	243	399	223.11	-0.69	0.17	-3.93	8.660e-05	1.052e-03
ENSMUSG00000030897	Cnga4	cyclic nucleotide gated channel alpha 4 [Source:MGI Symbol;Acc:MGI:2664099]	7	105404567	105408742	4175	NA	42	52	29	51	70	75	123	102	67.31	-1.03	0.26	-3.92	8.745e-05	1.061e-03
ENSMUSG00000032580	Rbm5	RNA binding motif protein 5 [Source:MGI Symbol;Acc:MGI:1933204]	9	107740370	107770996	30626	NA	1249	2283	1339	1508	2439	1523	2246	2537	1834.79	-0.41	0.1	-3.92	8.743e-05	1.061e-03
ENSMUSG00000027938	Creb3l4	cAMP responsive element binding protein 3-like 4 [Source:MGI Symbol;Acc:MGI:1916603]	3	90237499	90243512	6013	NA	62	100	65	75	49	37	43	42	58.68	0.86	0.22	3.92	8.767e-05	1.063e-03
ENSMUSG00000051510	Mafg	v-maf musculoaponeurotic fibrosarcoma oncogene family, protein G (avian) [Source:MGI Symbol;Acc:MGI:96911]	11	120625116	120633600	8484	NA	854	1872	1292	1223	1931	1195	1767	1974	1461.32	-0.36	0.09	-3.92	8.821e-05	1.069e-03
ENSMUSG00000010066	Cacna2d2	calcium channel, voltage-dependent, alpha 2/delta subunit 2 [Source:MGI Symbol;Acc:MGI:1929813]	9	107399611	107529343	129732	NA	66	123	83	97	46	27	69	74	70.69	0.85	0.22	3.92	8.829e-05	1.069e-03
ENSMUSG00000032579	Hemk1	HemK methyltransferase family member 1 [Source:MGI Symbol;Acc:MGI:1916786]	9	107327083	107338350	11267	NA	126	219	174	143	112	71	124	154	136.32	0.58	0.15	3.92	8.837e-05	1.070e-03
ENSMUSG00000075486	Commd6	COMM domain containing 6 [Source:MGI Symbol;Acc:MGI:1913450]	14	101632980	101640686	7706	NA	308	432	427	386	295	181	282	407	332.35	0.5	0.13	3.92	8.887e-05	1.075e-03
ENSMUSG00000068101	Cenpm	centromere protein M [Source:MGI Symbol;Acc:MGI:1913820]	15	82233778	82244748	10970	NA	451	882	683	727	1136	779	1178	904	824.43	-0.52	0.13	-3.92	8.946e-05	1.081e-03
ENSMUSG00000030830	Itgal	integrin alpha L [Source:MGI Symbol;Acc:MGI:96606]	7	127296259	127335138	38879	NA	79	133	79	93	173	102	197	163	123.48	-0.67	0.17	-3.92	9.009e-05	1.088e-03
ENSMUSG00000113623	Gm48691	predicted gene, 48691 [Source:MGI Symbol;Acc:MGI:6098320]	13	62402492	62417043	14551	NA	74	141	99	108	141	151	174	248	138.83	-0.73	0.19	-3.91	9.056e-05	1.093e-03
ENSMUSG00000025531	Chm	choroidermia (RAB escort protein 1) [Source:MGI Symbol;Acc:MGI:892979]	X	113040592	113185517	144925	NA	1349	2264	2071	1782	2398	1752	2532	3341	2122.39	-0.37	0.09	-3.91	9.093e-05	1.097e-03
ENSMUSG00000079737	3110001I22Rik	RIKEN cDNA 3110001I22 gene [Source:MGI Symbol;Acc:MGI:1913848]	16	13671928	13678388	6460	NA	96	159	97	128	233	115	203	219	150.77	-0.61	0.16	-3.91	9.126e-05	1.100e-03
ENSMUSG00000089911	Mfsd14a	major facilitator superfamily domain containing 14A [Source:MGI Symbol;Acc:MGI:1201609]	3	116631163	116662677	31514	NA	1174	2086	1441	1535	2280	1506	2290	2165	1765.71	-0.36	0.09	-3.91	9.148e-05	1.102e-03
ENSMUSG00000083847	Xlr3d-ps	X-linked lymphocyte-regulated 3D, pseudogene [Source:MGI Symbol;Acc:MGI:3574105]	X	74696046	74704076	8030	NA	1	1	0	1	13	9	8	15	5.83	-3.85	0.98	-3.91	9.160e-05	1.103e-03
ENSMUSG00000078956	Gm14221	predicted gene 14221 [Source:MGI Symbol;Acc:MGI:3650696]	2	160568378	160619971	51593	NA	19	19	19	18	10	2	4	4	11.96	2.01	0.52	3.91	9.268e-05	1.115e-03
ENSMUSG00000031790	Mmp15	matrix metallopeptidase 15 [Source:MGI Symbol;Acc:MGI:109320]	8	95352267	95375080	22813	NA	200	349	242	255	355	288	437	425	311.76	-0.49	0.12	-3.91	9.296e-05	1.118e-03
ENSMUSG00000028601	Echdc2	enoyl Coenzyme A hydratase domain containing 2 [Source:MGI Symbol;Acc:MGI:1289238]	4	108165436	108179308	13872	NA	2571	4327	3283	3416	4350	3125	4836	5054	3775.71	-0.3	0.08	-3.91	9.317e-05	1.120e-03
ENSMUSG00000034032	Rpap1	RNA polymerase II associated protein 1 [Source:MGI Symbol;Acc:MGI:1916175]	2	119763303	119787537	24234	NA	3013	5707	3791	4205	3133	2346	3880	3604	3622.42	0.4	0.1	3.9	9.451e-05	1.135e-03
ENSMUSG00000020806	Rhbdf2	rhomboid 5 homolog 2 [Source:MGI Symbol;Acc:MGI:2442473]	11	116598164	116627019	28855	NA	749	1268	1028	1041	883	597	952	915	909.87	0.34	0.09	3.9	9.484e-05	1.138e-03
ENSMUSG00000095935	Gm11238	predicted gene 11238 [Source:MGI Symbol;Acc:MGI:3702316]	4	73607880	73657291	49411	NA	1	1	1	1	12	5	15	15	5.93	-3.46	0.89	-3.9	9.488e-05	1.138e-03
ENSMUSG00000061313	Ddhd2	DDHD domain containing 2 [Source:MGI Symbol;Acc:MGI:1919358]	8	25725345	25754596	29251	NA	771	1448	845	930	1474	1091	1573	1486	1174.62	-0.47	0.12	-3.9	9.505e-05	1.139e-03
ENSMUSG00000073650	Catip	ciliogenesis associated TTC17 interacting protein [Source:MGI Symbol;Acc:MGI:2685062]	1	74362107	74369321	7214	NA	29	41	22	26	14	7	12	13	20.32	1.43	0.37	3.9	9.557e-05	1.145e-03
ENSMUSG00000097648	9330185C12Rik	RIKEN cDNA 9330185C12 gene [Source:MGI Symbol;Acc:MGI:1924761]	1	113891384	113964134	72750	NA	15	19	9	8	46	31	36	30	24.1	-1.45	0.37	-3.9	9.567e-05	1.145e-03
ENSMUSG00000027366	Sppl2a	signal peptide peptidase like 2A [Source:MGI Symbol;Acc:MGI:1913802]	2	126890390	126933235	42845	NA	467	796	633	588	578	343	539	603	553.96	0.33	0.08	3.9	9.607e-05	1.149e-03
ENSMUSG00000021282	Eif5	eukaryotic translation initiation factor 5 [Source:MGI Symbol;Acc:MGI:95309]	12	111538015	111546752	8737	NA	3262	6585	4035	4515	7266	4334	6577	6602	5231.28	-0.4	0.1	-3.9	9.688e-05	1.158e-03
ENSMUSG00000025492	Ifitm3	interferon induced transmembrane protein 3 [Source:MGI Symbol;Acc:MGI:1913391]	7	141009585	141010770	1185	NA	1455	2746	2331	1953	2194	780	1430	1526	1739.32	0.59	0.15	3.9	9.715e-05	1.161e-03
ENSMUSG00000002688	Prkd1	protein kinase D1 [Source:MGI Symbol;Acc:MGI:99879]	12	50341230	50649098	307868	NA	109	124	127	136	232	128	218	226	158.75	-0.61	0.16	-3.89	9.824e-05	1.172e-03
ENSMUSG00000025427	Rnf165	ring finger protein 165 [Source:MGI Symbol;Acc:MGI:2444521]	18	77456109	77565147	109038	NA	36	74	73	51	28	18	37	40	43.11	0.98	0.25	3.9	9.819e-05	1.172e-03
ENSMUSG00000033565	Rbfox2	RNA binding protein, fox-1 homolog (C. elegans) 2 [Source:MGI Symbol;Acc:MGI:1933973]	15	77078989	77307004	228015	NA	1078	1956	1753	1684	1537	902	1352	1445	1426.84	0.35	0.09	3.89	9.843e-05	1.174e-03
ENSMUSG00000031622	Sin3b	transcriptional regulator, SIN3B (yeast) [Source:MGI Symbol;Acc:MGI:107158]	8	72723284	72758201	34917	NA	2104	3434	3142	2725	4178	2406	3915	4038	3151.67	-0.29	0.07	-3.89	9.877e-05	1.177e-03
ENSMUSG00000079014	Serpina3i	serine (or cysteine) peptidase inhibitor, clade A, member 3I [Source:MGI Symbol;Acc:MGI:2182841]	12	104263121	104269372	6251	NA	84	159	121	114	73	58	86	98	96.76	0.65	0.17	3.89	9.883e-05	1.177e-03
ENSMUSG00000078317	F8a	factor 8-associated gene A [Source:MGI Symbol;Acc:MGI:95474]	X	73228290	73230795	2505	NA	56	99	135	69	223	96	158	191	122.78	-0.83	0.21	-3.89	9.943e-05	1.183e-03
ENSMUSG00000020620	Abca8b	ATP-binding cassette, sub-family A (ABC1), member 8b [Source:MGI Symbol;Acc:MGI:1351668]	11	109932189	109995845	63656	NA	14	25	16	22	8	2	7	5	12.09	1.88	0.48	3.89	9.956e-05	1.184e-03
ENSMUSG00000022337	Emc2	ER membrane protein complex subunit 2 [Source:MGI Symbol;Acc:MGI:1913986]	15	43477228	43527763	50535	NA	660	1135	903	829	721	484	801	914	784.64	0.33	0.09	3.89	9.955e-05	1.184e-03
ENSMUSG00000006445	Epha2	Eph receptor A2 [Source:MGI Symbol;Acc:MGI:95278]	4	141301239	141329384	28145	NA	2201	4349	3283	3125	5313	3052	4750	4300	3685.43	-0.39	0.1	-3.89	9.981e-05	1.185e-03
ENSMUSG00000042357	Gjb5	gap junction protein, beta 5 [Source:MGI Symbol;Acc:MGI:95723]	4	127354808	127358181	3373	NA	267	390	442	343	250	166	240	370	301.54	0.57	0.15	3.89	9.981e-05	1.185e-03
ENSMUSG00000091405	H4c14	H4 clustered histone 14 [Source:MGI Symbol;Acc:MGI:2140113]	3	96261681	96263311	1630	NA	1662	2115	2702	1888	1762	804	1553	1979	1764.92	0.57	0.15	3.89	1.006e-04	1.193e-03
ENSMUSG00000025997	Ikzf2	IKAROS family zinc finger 2 [Source:MGI Symbol;Acc:MGI:1342541]	1	69531213	69687245	156032	NA	37	69	40	59	22	24	28	19	37.11	1.15	0.3	3.89	1.012e-04	1.200e-03
ENSMUSG00000066235	Pomgnt2	protein O-linked mannose beta 1,4-N-acetylglucosaminyltransferase 2 [Source:MGI Symbol;Acc:MGI:2143424]	9	121981605	121997110	15505	NA	50	86	61	69	157	83	98	127	88.81	-0.75	0.19	-3.89	1.017e-04	1.205e-03
ENSMUSG00000017861	Mybl2	myeloblastosis oncogene-like 2 [Source:MGI Symbol;Acc:MGI:101785]	2	163054686	163084688	30002	NA	6457	13164	10040	9500	9307	5482	8757	9263	8717.97	0.3	0.08	3.89	1.019e-04	1.206e-03
ENSMUSG00000038080	Kdm1b	lysine (K)-specific demethylase 1B [Source:MGI Symbol;Acc:MGI:2145261]	13	47043498	47085279	41781	NA	426	766	600	608	844	548	825	887	669.11	-0.32	0.08	-3.89	1.020e-04	1.208e-03
ENSMUSG00000026707	Nsun6	NOL1/NOP2/Sun domain family member 6 [Source:MGI Symbol;Acc:MGI:1921705]	2	14995130	15055069	59939	NA	227	303	273	231	194	130	189	249	221.07	0.52	0.13	3.89	1.021e-04	1.208e-03
ENSMUSG00000028195	Ccn1	cellular communication network factor 1 [Source:MGI Symbol;Acc:MGI:88613]	3	145646975	145649981	3006	NA	310	370	397	330	813	339	463	852	465.89	-0.69	0.18	-3.89	1.023e-04	1.209e-03
ENSMUSG00000046269	Usp27x	ubiquitin specific peptidase 27, X chromosome [Source:MGI Symbol;Acc:MGI:1859645]	X	7371275	7375830	4555	NA	103	171	207	152	354	169	209	364	207.54	-0.72	0.18	-3.88	1.023e-04	1.209e-03
ENSMUSG00000010453	Kansl3	KAT8 regulatory NSL complex subunit 3 [Source:MGI Symbol;Acc:MGI:1918055]	1	36335729	36369181	33452	NA	849	1512	1380	1160	1073	672	1085	1255	1091.64	0.32	0.08	3.88	1.024e-04	1.209e-03
ENSMUSG00000034391	Fbxo15	F-box protein 15 [Source:MGI Symbol;Acc:MGI:1354755]	18	84934781	84981472	46691	NA	5009	8051	5984	6028	8461	5724	8460	9077	6936.17	-0.29	0.07	-3.88	1.026e-04	1.211e-03
ENSMUSG00000030316	Tamm41	TAM41 mitochondrial translocator assembly and maintenance homolog [Source:MGI Symbol;Acc:MGI:1916221]	6	115004380	115037876	33496	NA	506	952	848	700	677	410	645	709	661.44	0.35	0.09	3.88	1.036e-04	1.221e-03
ENSMUSG00000029186	Pi4k2b	phosphatidylinositol 4-kinase type 2 beta [Source:MGI Symbol;Acc:MGI:1914323]	5	52741573	52769340	27767	NA	246	457	356	324	493	349	554	504	399.78	-0.42	0.11	-3.88	1.043e-04	1.228e-03
ENSMUSG00000041351	Rap1gap	Rap1 GTPase-activating protein [Source:MGI Symbol;Acc:MGI:109338]	4	137664725	137729861	65136	NA	231	468	342	363	256	181	304	311	298.3	0.46	0.12	3.88	1.044e-04	1.230e-03
ENSMUSG00000047793	Sned1	sushi, nidogen and EGF-like domains 1 [Source:MGI Symbol;Acc:MGI:3045960]	1	93235840	93301065	65225	NA	8	14	3	7	22	19	26	41	16.82	-1.7	0.44	-3.88	1.045e-04	1.230e-03
ENSMUSG00000028519	Dab1	disabled 1 [Source:MGI Symbol;Acc:MGI:108554]	4	103619358	104744844	1125486	NA	61	87	59	74	35	27	38	58	54.14	0.91	0.23	3.88	1.047e-04	1.232e-03
ENSMUSG00000033949	Trim36	tripartite motif-containing 36 [Source:MGI Symbol;Acc:MGI:106264]	18	46165301	46212607	47306	NA	20	22	23	18	63	35	60	38	34.31	-1.18	0.3	-3.88	1.053e-04	1.238e-03
ENSMUSG00000039903	Eva1c	eva-1 homolog C (C. elegans) [Source:MGI Symbol;Acc:MGI:1918217]	16	90826718	90905109	78391	NA	6	19	16	9	31	19	36	51	21.92	-1.4	0.36	-3.88	1.060e-04	1.245e-03
ENSMUSG00000027951	Adar	adenosine deaminase, RNA-specific [Source:MGI Symbol;Acc:MGI:1889575]	3	89715021	89753446	38425	NA	822	1539	1286	1118	1056	705	1069	1157	1065.26	0.3	0.08	3.87	1.074e-04	1.260e-03
ENSMUSG00000019982	Myb	myeloblastosis oncogene [Source:MGI Symbol;Acc:MGI:97249]	10	21124934	21160984	36050	NA	53	115	66	80	53	33	49	34	59.01	0.92	0.24	3.87	1.078e-04	1.264e-03
ENSMUSG00000025431	Crisp1	cysteine-rich secretory protein 1 [Source:MGI Symbol;Acc:MGI:102553]	17	40293757	40319207	25450	NA	153	221	229	165	105	87	87	190	151.98	0.78	0.2	3.87	1.081e-04	1.267e-03
ENSMUSG00000043940	Wdfy3	WD repeat and FYVE domain containing 3 [Source:MGI Symbol;Acc:MGI:1096875]	5	101832955	102069921	236966	NA	646	1435	1004	959	847	538	893	874	870.3	0.39	0.1	3.87	1.083e-04	1.269e-03
ENSMUSG00000066152	Slc31a2	solute carrier family 31, member 2 [Source:MGI Symbol;Acc:MGI:1333844]	4	62262561	62298411	35850	NA	331	410	389	345	267	166	229	388	310.55	0.59	0.15	3.87	1.089e-04	1.275e-03
ENSMUSG00000028613	Lrp8	low density lipoprotein receptor-related protein 8, apolipoprotein e receptor [Source:MGI Symbol;Acc:MGI:1340044]	4	107802260	107876840	74580	NA	233	366	321	267	230	163	241	277	257.14	0.44	0.11	3.87	1.105e-04	1.293e-03
ENSMUSG00000040761	Spen	spen family transcription repressor [Source:MGI Symbol;Acc:MGI:1891706]	4	141467889	141538597	70708	NA	317	589	481	400	654	409	618	674	502.08	-0.35	0.09	-3.86	1.112e-04	1.301e-03
ENSMUSG00000074863	Platr25	pluripotency associated transcript 25 [Source:MGI Symbol;Acc:MGI:3645613]	13	62671783	62760709	88926	NA	199	363	238	257	379	255	389	454	307.06	-0.43	0.11	-3.86	1.126e-04	1.316e-03
ENSMUSG00000090035	Galnt4	polypeptide N-acetylgalactosaminyltransferase 4 [Source:MGI Symbol;Acc:MGI:894692]	10	99108158	99113247	5089	NA	71	96	82	71	40	30	53	67	62.76	0.83	0.22	3.86	1.138e-04	1.329e-03
ENSMUSG00000025860	Xiap	X-linked inhibitor of apoptosis [Source:MGI Symbol;Acc:MGI:107572]	X	42059678	42109656	49978	NA	1157	2001	1661	1658	3311	1582	2137	2432	1933.12	-0.49	0.13	-3.86	1.145e-04	1.337e-03
ENSMUSG00000031367	Ap1s2	adaptor-related protein complex 1, sigma 2 subunit [Source:MGI Symbol;Acc:MGI:1889383]	X	163909016	163933666	24650	NA	448	774	667	640	1512	618	1000	900	792.63	-0.61	0.16	-3.86	1.147e-04	1.338e-03
ENSMUSG00000075590	Nrbp2	nuclear receptor binding protein 2 [Source:MGI Symbol;Acc:MGI:2385017]	15	76085517	76091627	6110	NA	59	77	54	46	31	11	18	50	42.28	1.23	0.32	3.86	1.153e-04	1.344e-03
ENSMUSG00000050627	Gpd1l	glycerol-3-phosphate dehydrogenase 1-like [Source:MGI Symbol;Acc:MGI:1289257]	9	114899340	114933987	34647	NA	854	1454	1153	1132	1467	1130	1647	1722	1290.53	-0.34	0.09	-3.85	1.161e-04	1.353e-03
ENSMUSG00000103653	Gstp-ps	glutathione S-transferase, pi, pseudogene [Source:MGI Symbol;Acc:MGI:3782108]	1	192073819	192074450	631	NA	1044	1737	1462	1354	2077	1176	1973	1956	1551.58	-0.3	0.08	-3.85	1.163e-04	1.354e-03
ENSMUSG00000028223	Decr1	2,4-dienoyl CoA reductase 1, mitochondrial [Source:MGI Symbol;Acc:MGI:1914710]	4	15917239	15945507	28268	NA	180	327	262	225	130	146	193	165	201.2	0.66	0.17	3.85	1.164e-04	1.354e-03
ENSMUSG00000033918	Parl	presenilin associated, rhomboid-like [Source:MGI Symbol;Acc:MGI:1277152]	16	20279817	20302387	22570	NA	1232	2202	1744	1724	1454	992	1553	1834	1549.53	0.3	0.08	3.85	1.171e-04	1.361e-03
ENSMUSG00000025484	Bet1l	Bet1 golgi vesicular membrane trafficking protein like [Source:MGI Symbol;Acc:MGI:1913128]	7	140853393	140857577	4184	NA	353	511	388	393	317	206	315	424	356.11	0.46	0.12	3.85	1.174e-04	1.364e-03
ENSMUSG00000034731	Dgkh	diacylglycerol kinase, eta [Source:MGI Symbol;Acc:MGI:2444188]	14	78558749	78732776	174027	NA	579	1119	917	710	594	492	643	782	712.03	0.43	0.11	3.85	1.175e-04	1.364e-03
ENSMUSG00000090854	Gm4340	predicted gene 4340 [Source:MGI Symbol;Acc:MGI:3782524]	10	104194041	104196522	2481	NA	1	1	1	1	12	7	8	19	5.89	-3.44	0.89	-3.85	1.181e-04	1.370e-03
ENSMUSG00000036478	Btg1	BTG anti-proliferation factor 1 [Source:MGI Symbol;Acc:MGI:88215]	10	96617005	96622809	5804	NA	1896	2925	3725	2597	1840	1201	1826	2938	2304	0.6	0.16	3.85	1.187e-04	1.377e-03
ENSMUSG00000025225	Nfkb2	nuclear factor of kappa light polypeptide gene enhancer in B cells 2, p49/p100 [Source:MGI Symbol;Acc:MGI:1099800]	19	46304736	46312090	7354	NA	359	681	528	477	341	297	446	427	435.21	0.47	0.12	3.85	1.190e-04	1.379e-03
ENSMUSG00000047344	Lancl3	LanC lantibiotic synthetase component C-like 3 (bacterial) [Source:MGI Symbol;Acc:MGI:2443335]	X	9199901	9268085	68184	NA	1	0	3	0	22	6	11	11	6.36	-3.54	0.92	-3.85	1.194e-04	1.383e-03
ENSMUSG00000064105	Cnnm2	cyclin M2 [Source:MGI Symbol;Acc:MGI:2151054]	19	46761595	46878795	117200	NA	573	959	797	738	1084	789	1161	1061	877.5	-0.38	0.1	-3.85	1.197e-04	1.386e-03
ENSMUSG00000053219	Raet1e	retinoic acid early transcript 1E [Source:MGI Symbol;Acc:MGI:2675273]	10	22158568	22374139	215571	NA	49	77	53	50	119	75	116	93	77.37	-0.77	0.2	-3.85	1.198e-04	1.386e-03
ENSMUSG00000020196	Cabin1	calcineurin binding protein 1 [Source:MGI Symbol;Acc:MGI:1298375]	10	75646111	75764341	118230	NA	833	1495	1126	1070	1014	690	991	1115	1017.03	0.29	0.08	3.85	1.200e-04	1.388e-03
ENSMUSG00000018796	Acsl1	acyl-CoA synthetase long-chain family member 1 [Source:MGI Symbol;Acc:MGI:102797]	8	46471036	46536051	65015	NA	764	1406	1256	985	944	641	975	1010	972.7	0.35	0.09	3.85	1.201e-04	1.388e-03
ENSMUSG00000032044	Rpusd4	RNA pseudouridylate synthase domain containing 4 [Source:MGI Symbol;Acc:MGI:1919239]	9	35267864	35277731	9867	NA	465	698	632	527	508	296	528	549	513.39	0.37	0.1	3.84	1.206e-04	1.392e-03
ENSMUSG00000075705	Msrb1	methionine sulfoxide reductase B1 [Source:MGI Symbol;Acc:MGI:1351642]	17	24736641	24742778	6137	NA	324	539	458	460	407	212	397	382	387.06	0.42	0.11	3.84	1.209e-04	1.396e-03
ENSMUSG00000031303	Map3k15	mitogen-activated protein kinase kinase kinase 15 [Source:MGI Symbol;Acc:MGI:2448588]	X	159988432	160123351	134919	NA	77	98	121	68	316	89	156	207	134.77	-0.97	0.25	-3.84	1.215e-04	1.399e-03
ENSMUSG00000038967	Pdk2	pyruvate dehydrogenase kinase, isoenzyme 2 [Source:MGI Symbol;Acc:MGI:1343087]	11	95026257	95041354	15097	NA	27	49	29	33	12	11	17	20	24.27	1.25	0.33	3.84	1.213e-04	1.399e-03
ENSMUSG00000040891	Foxa3	forkhead box A3 [Source:MGI Symbol;Acc:MGI:1347477]	7	19013283	19023538	10255	NA	33	83	46	45	23	22	30	17	36.5	1.16	0.3	3.84	1.215e-04	1.399e-03
ENSMUSG00000051029	Serpinb1b	serine (or cysteine) peptidase inhibitor, clade B, member 1b [Source:MGI Symbol;Acc:MGI:2445361]	13	33078574	33094380	15806	NA	21	29	16	26	50	36	48	68	35.76	-1.07	0.28	-3.84	1.225e-04	1.410e-03
ENSMUSG00000021027	Ralgapa1	Ral GTPase activating protein, alpha subunit 1 [Source:MGI Symbol;Acc:MGI:1931050]	12	55602895	55821167	218272	NA	470	920	733	696	681	381	555	601	612.17	0.39	0.1	3.84	1.230e-04	1.415e-03
ENSMUSG00000025203	Scd2	stearoyl-Coenzyme A desaturase 2 [Source:MGI Symbol;Acc:MGI:98240]	19	44293675	44306864	13189	NA	11614	23460	18280	16408	15416	9611	15368	12515	14947.38	0.42	0.11	3.84	1.232e-04	1.417e-03
ENSMUSG00000072568	Lratd2	LRAT domain containing 1 [Source:MGI Symbol;Acc:MGI:3026924]	15	60818993	60853778	34785	NA	66	110	70	78	38	43	43	58	62.78	0.87	0.23	3.84	1.234e-04	1.419e-03
ENSMUSG00000037315	Jade3	jade family PHD finger 3 [Source:MGI Symbol;Acc:MGI:2148019]	X	20425687	20519939	94252	NA	2142	3537	3728	3172	7006	3060	4315	4988	3863.21	-0.56	0.15	-3.84	1.238e-04	1.422e-03
ENSMUSG00000097134	1110002J07Rik	RIKEN cDNA 1110002J07 gene [Source:MGI Symbol;Acc:MGI:1915738]	10	66912488	66920258	7770	NA	38	60	88	65	120	95	107	135	86.85	-0.82	0.21	-3.84	1.242e-04	1.426e-03
ENSMUSG00000022248	Rad1	RAD1 checkpoint DNA exonuclease [Source:MGI Symbol;Acc:MGI:1316678]	15	10486017	10499063	13046	NA	540	963	714	706	676	433	608	683	649.99	0.33	0.09	3.84	1.244e-04	1.427e-03
ENSMUSG00000069662	Marcks	myristoylated alanine rich protein kinase C substrate [Source:MGI Symbol;Acc:MGI:96907]	10	37133374	37138920	5546	NA	510	960	810	775	312	406	576	626	611	0.69	0.18	3.84	1.247e-04	1.430e-03
ENSMUSG00000030124	Lag3	lymphocyte-activation gene 3 [Source:MGI Symbol;Acc:MGI:106588]	6	124904360	124911705	7345	NA	20	44	39	26	14	8	16	16	22.08	1.3	0.34	3.84	1.250e-04	1.432e-03
ENSMUSG00000066141	Gm11232	predicted gene 11232 [Source:MGI Symbol;Acc:MGI:3651439]	4	71755642	71757965	2323	NA	0	4	0	1	10	9	12	17	6.28	-3.27	0.85	-3.84	1.254e-04	1.435e-03
ENSMUSG00000067369	Trmt2b	TRM2 tRNA methyltransferase 2B [Source:MGI Symbol;Acc:MGI:2442530]	X	134222338	134276984	54646	NA	133	250	308	180	520	200	332	486	286	-0.74	0.19	-3.84	1.255e-04	1.436e-03
ENSMUSG00000021057	Akap5	A kinase (PRKA) anchor protein 5 [Source:MGI Symbol;Acc:MGI:2685104]	12	76324890	76334153	9263	NA	102	136	172	120	33	33	80	119	97.09	1.11	0.29	3.83	1.257e-04	1.437e-03
ENSMUSG00000032643	Fhl3	four and a half LIM domains 3 [Source:MGI Symbol;Acc:MGI:1341092]	4	124700700	124708611	7911	NA	64	110	77	71	60	29	52	27	60.23	0.98	0.26	3.83	1.258e-04	1.438e-03
ENSMUSG00000016559	H3f3b	H3.3 histone B [Source:MGI Symbol;Acc:MGI:1101768]	11	116021911	116027962	6051	NA	4522	8290	6600	6645	5692	3849	6201	5871	5818.21	0.31	0.08	3.83	1.261e-04	1.440e-03
ENSMUSG00000002332	Dhrs1	dehydrogenase/reductase (SDR family) member 1 [Source:MGI Symbol;Acc:MGI:1196314]	14	55739019	55745690	6671	NA	367	591	493	490	430	275	427	442	430.49	0.36	0.09	3.83	1.276e-04	1.455e-03
ENSMUSG00000023032	Slc4a8	solute carrier family 4 (anion exchanger), member 8 [Source:MGI Symbol;Acc:MGI:1928745]	15	100761746	100823968	62222	NA	753	1296	846	856	748	489	723	978	814.07	0.41	0.11	3.83	1.275e-04	1.455e-03
ENSMUSG00000026520	Pycr2	pyrroline-5-carboxylate reductase family, member 2 [Source:MGI Symbol;Acc:MGI:1277956]	1	180904292	180908088	3796	NA	1650	2994	2178	2129	2235	1219	1933	2171	2004.37	0.3	0.08	3.83	1.278e-04	1.456e-03
ENSMUSG00000028822	Tmem50a	transmembrane protein 50A [Source:MGI Symbol;Acc:MGI:1919067]	4	134897848	134915024	17176	NA	657	1090	911	717	744	437	746	837	746.5	0.35	0.09	3.83	1.278e-04	1.456e-03
ENSMUSG00000032890	Rims3	regulating synaptic membrane exocytosis 3 [Source:MGI Symbol;Acc:MGI:2443331]	4	120854815	120896579	41764	NA	134	306	266	240	335	235	396	418	280.57	-0.51	0.13	-3.83	1.288e-04	1.466e-03
ENSMUSG00000036087	Slain2	SLAIN motif family, member 2 [Source:MGI Symbol;Acc:MGI:1923241]	5	72914303	72978829	64526	NA	522	919	648	663	1073	697	1070	930	796.52	-0.42	0.11	-3.83	1.289e-04	1.467e-03
ENSMUSG00000032410	Xrn1	5'-3' exoribonuclease 1 [Source:MGI Symbol;Acc:MGI:891964]	9	95954759	96057803	103044	NA	867	1745	1171	1326	1053	737	1109	1096	1109.66	0.39	0.1	3.83	1.294e-04	1.472e-03
ENSMUSG00000003032	Klf4	Kruppel-like factor 4 (gut) [Source:MGI Symbol;Acc:MGI:1342287]	4	55527142	55532466	5324	NA	3533	8415	4685	5238	4129	2901	4376	4826	4601.87	0.45	0.12	3.83	1.304e-04	1.482e-03
ENSMUSG00000027660	Skil	SKI-like [Source:MGI Symbol;Acc:MGI:106203]	3	31095057	31122577	27520	NA	1434	2404	1995	1876	2756	2224	3037	2607	2258.88	-0.44	0.12	-3.83	1.306e-04	1.484e-03
ENSMUSG00000020387	Jade2	jade family PHD finger 2 [Source:MGI Symbol;Acc:MGI:1924151]	11	51813454	51857653	44199	NA	71	191	116	123	80	61	80	86	97.68	0.72	0.19	3.82	1.310e-04	1.486e-03
ENSMUSG00000046447	Camk2n1	calcium/calmodulin-dependent protein kinase II inhibitor 1 [Source:MGI Symbol;Acc:MGI:1913509]	4	138454313	138460123	5810	NA	206	268	380	221	130	84	169	264	209.83	0.84	0.22	3.82	1.310e-04	1.486e-03
ENSMUSG00000022223	Sdr39u1	short chain dehydrogenase/reductase family 39U, member 1 [Source:MGI Symbol;Acc:MGI:1916876]	14	55897282	55900293	3011	NA	88	189	119	136	90	57	101	105	107.07	0.64	0.17	3.82	1.312e-04	1.487e-03
ENSMUSG00000029111	Nelfa	negative elongation factor complex member A, Whsc2 [Source:MGI Symbol;Acc:MGI:1346098]	5	33897915	33936413	38498	NA	629	1247	1024	934	1530	775	1403	1444	1080.29	-0.37	0.1	-3.82	1.315e-04	1.490e-03
ENSMUSG00000057236	Rbbp4	retinoblastoma binding protein 4, chromatin remodeling factor [Source:MGI Symbol;Acc:MGI:1194912]	4	129307099	129335370	28271	NA	8030	13187	10846	10050	9678	6426	10005	11401	9715.8	0.23	0.06	3.82	1.330e-04	1.506e-03
ENSMUSG00000003134	Tbc1d8	TBC1 domain family, member 8 [Source:MGI Symbol;Acc:MGI:1927225]	1	39371491	39478755	107264	NA	496	974	732	653	569	404	572	730	622.81	0.37	0.1	3.82	1.332e-04	1.508e-03
ENSMUSG00000001657	Hoxc8	homeobox C8 [Source:MGI Symbol;Acc:MGI:96198]	15	102990606	102994111	3505	NA	0	1	1	2	10	4	16	18	5.91	-3.48	0.91	-3.82	1.359e-04	1.536e-03
ENSMUSG00000096255	Dynlt1b	dynein light chain Tctex-type 1B [Source:MGI Symbol;Acc:MGI:98643]	17	6430111	6436296	6185	NA	138	267	282	165	390	184	347	478	267.23	-0.64	0.17	-3.82	1.359e-04	1.536e-03
ENSMUSG00000112731	Gm47739	predicted gene, 47739 [Source:MGI Symbol;Acc:MGI:6096881]	10	53570624	53575756	5132	NA	0	3	0	0	10	4	12	26	6.08	-4.05	1.06	-3.81	1.363e-04	1.540e-03
ENSMUSG00000020743	Mif4gd	MIF4G domain containing [Source:MGI Symbol;Acc:MGI:1916924]	11	115607917	115612969	5052	NA	745	1123	897	833	775	486	823	905	805.39	0.34	0.09	3.81	1.387e-04	1.566e-03
ENSMUSG00000028249	Sdcbp	syndecan binding protein [Source:MGI Symbol;Acc:MGI:1337026]	4	6365649	6408423	42774	NA	1056	1640	1639	1444	1267	820	1294	1422	1294.56	0.33	0.09	3.81	1.390e-04	1.568e-03
ENSMUSG00000066621	Tecpr1	tectonin beta-propeller repeat containing 1 [Source:MGI Symbol;Acc:MGI:1917631]	5	144194441	144223615	29174	NA	567	979	792	726	581	445	711	713	674.42	0.37	0.1	3.81	1.393e-04	1.571e-03
ENSMUSG00000054793	Cadm4	cell adhesion molecule 4 [Source:MGI Symbol;Acc:MGI:2449088]	7	24482022	24504539	22517	NA	764	1147	1134	1071	530	534	866	935	859.57	0.58	0.15	3.81	1.396e-04	1.573e-03
ENSMUSG00000030894	Tpp1	tripeptidyl peptidase I [Source:MGI Symbol;Acc:MGI:1336194]	7	105744810	105752235	7425	NA	568	934	881	741	710	418	685	781	696.17	0.33	0.09	3.81	1.400e-04	1.576e-03
ENSMUSG00000051606	2010001K21Rik	RIKEN cDNA 2010001K21 gene [Source:MGI Symbol;Acc:MGI:1917079]	13	46979907	47011195	31288	NA	31	37	66	37	96	54	94	98	62.12	-0.92	0.24	-3.81	1.400e-04	1.576e-03
ENSMUSG00000041607	Mbp	myelin basic protein [Source:MGI Symbol;Acc:MGI:96925]	18	82475145	82585637	110492	NA	133	285	307	194	522	241	347	392	290.76	-0.67	0.18	-3.81	1.401e-04	1.576e-03
ENSMUSG00000058385	H2bc8	H2B clustered histone 8 [Source:MGI Symbol;Acc:MGI:2448386]	13	23571395	23572013	618	NA	2246	2878	4177	2664	2081	1343	2162	2895	2506.31	0.59	0.15	3.81	1.405e-04	1.579e-03
ENSMUSG00000028885	Smpdl3b	sphingomyelin phosphodiesterase, acid-like 3B [Source:MGI Symbol;Acc:MGI:1916022]	4	132732965	132757252	24287	NA	369	586	441	459	1068	559	822	573	598.12	-0.66	0.17	-3.81	1.406e-04	1.579e-03
ENSMUSG00000032382	Snx1	sorting nexin 1 [Source:MGI Symbol;Acc:MGI:1928395]	9	66088132	66126587	38455	NA	927	1521	1094	1175	1668	1117	1681	1687	1327.91	-0.33	0.09	-3.81	1.409e-04	1.581e-03
ENSMUSG00000110260	Gm30504	predicted gene, 30504 [Source:MGI Symbol;Acc:MGI:5589663]	8	45110480	45196541	86061	NA	0	1	5	1	14	12	9	18	7.31	-2.9	0.76	-3.81	1.408e-04	1.581e-03
ENSMUSG00000024238	Zeb1	zinc finger E-box binding homeobox 1 [Source:MGI Symbol;Acc:MGI:1344313]	18	5591859	5775467	183608	NA	191	366	323	305	555	274	459	440	351.63	-0.49	0.13	-3.81	1.417e-04	1.588e-03
ENSMUSG00000037355	Uvssa	UV stimulated scaffold protein A [Source:MGI Symbol;Acc:MGI:1918351]	5	33378548	33419754	41206	NA	101	152	103	111	91	49	71	97	94.97	0.67	0.18	3.81	1.417e-04	1.588e-03
ENSMUSG00000053158	Fes	feline sarcoma oncogene [Source:MGI Symbol;Acc:MGI:95514]	7	80377755	80387946	10191	NA	100	135	100	116	151	152	245	220	150.26	-0.71	0.19	-3.81	1.418e-04	1.588e-03
ENSMUSG00000075256	Cerkl	ceramide kinase-like [Source:MGI Symbol;Acc:MGI:3037816]	2	79330542	79456785	126243	NA	62	87	88	43	11	17	33	55	48.53	1.37	0.36	3.8	1.420e-04	1.589e-03
ENSMUSG00000085973	Gm14742	predicted gene 14742 [Source:MGI Symbol;Acc:MGI:3705303]	X	77802350	77803280	930	NA	1	0	0	1	21	4	8	13	5.53	-4.38	1.15	-3.8	1.421e-04	1.590e-03
ENSMUSG00000075592	Nynrin	NYN domain and retroviral integrase containing [Source:MGI Symbol;Acc:MGI:2652872]	14	55854009	55874736	20727	NA	2405	4927	3478	3875	3060	1977	3323	2705	3137.2	0.44	0.11	3.8	1.434e-04	1.603e-03
ENSMUSG00000028062	Lamtor2	late endosomal/lysosomal adaptor, MAPK and MTOR activator 2 [Source:MGI Symbol;Acc:MGI:1932697]	3	88549818	88553074	3256	NA	320	622	569	448	443	222	408	431	418.21	0.44	0.12	3.8	1.435e-04	1.604e-03
ENSMUSG00000027217	Tspan18	tetraspanin 18 [Source:MGI Symbol;Acc:MGI:1917186]	2	93201759	93334505	132746	NA	8	7	32	11	46	26	41	87	30.34	-1.67	0.44	-3.8	1.439e-04	1.607e-03
ENSMUSG00000037579	Kcnh3	potassium voltage-gated channel, subfamily H (eag-related), member 3 [Source:MGI Symbol;Acc:MGI:1341723]	15	99224860	99242817	17957	NA	157	253	143	163	131	83	139	103	144.45	0.7	0.18	3.8	1.441e-04	1.608e-03
ENSMUSG00000051703	Tmem198	transmembrane protein 198 [Source:MGI Symbol;Acc:MGI:2443133]	1	75479531	75485705	6174	NA	23	34	10	22	5	3	11	5	14.05	1.97	0.52	3.8	1.442e-04	1.609e-03
ENSMUSG00000026749	Nek6	NIMA (never in mitosis gene a)-related expressed kinase 6 [Source:MGI Symbol;Acc:MGI:1891638]	2	38511642	38594606	82964	NA	283	573	539	473	341	238	356	457	395.16	0.47	0.12	3.8	1.453e-04	1.620e-03
ENSMUSG00000019188	H13	histocompatibility 13 [Source:MGI Symbol;Acc:MGI:95886]	2	152669460	152708670	39210	NA	317	449	249	365	244	166	262	276	287.68	0.61	0.16	3.8	1.458e-04	1.623e-03
ENSMUSG00000026640	Plxna2	plexin A2 [Source:MGI Symbol;Acc:MGI:107684]	1	194618217	194816869	198652	NA	128	238	192	156	146	92	134	137	149.2	0.53	0.14	3.8	1.459e-04	1.623e-03
ENSMUSG00000041935	AW549877	expressed sequence AW549877 [Source:MGI Symbol;Acc:MGI:2146232]	15	3982034	3995744	13710	NA	919	1520	1718	1281	981	544	1015	1437	1138.23	0.54	0.14	3.8	1.458e-04	1.623e-03
ENSMUSG00000032691	Nlrp3	NLR family, pyrin domain containing 3 [Source:MGI Symbol;Acc:MGI:2653833]	11	59541567	59566956	25389	NA	3	6	1	2	17	14	22	10	9.3	-2.39	0.63	-3.8	1.468e-04	1.632e-03
ENSMUSG00000046722	Cdc42se1	CDC42 small effector 1 [Source:MGI Symbol;Acc:MGI:1889510]	3	95228731	95236409	7678	NA	970	2051	1378	1547	1292	783	1290	1387	1294.51	0.37	0.1	3.8	1.469e-04	1.633e-03
ENSMUSG00000052384	Nrros	negative regulator of reactive oxygen species [Source:MGI Symbol;Acc:MGI:2445095]	16	32142784	32165594	22810	NA	37	112	61	61	110	117	182	109	96.66	-0.97	0.26	-3.8	1.474e-04	1.637e-03
ENSMUSG00000028364	Tnc	tenascin C [Source:MGI Symbol;Acc:MGI:101922]	4	63959784	64047015	87231	NA	18	24	40	25	6	10	8	12	17.94	1.61	0.42	3.79	1.477e-04	1.640e-03
ENSMUSG00000041298	Katnal1	katanin p60 subunit A-like 1 [Source:MGI Symbol;Acc:MGI:2387638]	5	148871583	148929320	57737	NA	111	160	169	136	78	56	88	146	115.27	0.73	0.19	3.79	1.481e-04	1.643e-03
ENSMUSG00000022453	Naga	N-acetyl galactosaminidase, alpha [Source:MGI Symbol;Acc:MGI:1261422]	15	82329531	82338925	9394	NA	764	1083	1207	830	658	511	761	960	831.61	0.49	0.13	3.79	1.482e-04	1.644e-03
ENSMUSG00000048402	Gli2	GLI-Kruppel family member GLI2 [Source:MGI Symbol;Acc:MGI:95728]	1	118834131	119053619	219488	NA	233	420	349	281	263	186	244	286	276.51	0.43	0.11	3.79	1.487e-04	1.647e-03
ENSMUSG00000011114	Tbrg1	transforming growth factor beta regulated gene 1 [Source:MGI Symbol;Acc:MGI:1100877]	9	37648762	37657312	8550	NA	1930	3216	2641	2472	3582	2109	3367	3580	2782.21	-0.24	0.06	-3.79	1.491e-04	1.651e-03
ENSMUSG00000015149	Sirt2	sirtuin 2 [Source:MGI Symbol;Acc:MGI:1927664]	7	28766734	28788661	21927	NA	164	274	278	254	212	119	187	173	203.4	0.54	0.14	3.79	1.498e-04	1.657e-03
ENSMUSG00000104320	Ighv1-60	immunoglobulin heavy variable V1-60 [Source:MGI Symbol;Acc:MGI:5009920]	12	115344536	115345020	484	NA	1	1	2	2	12	3	13	30	7.11	-3.11	0.82	-3.79	1.499e-04	1.658e-03
ENSMUSG00000063903	Klk1	kallikrein 1 [Source:MGI Symbol;Acc:MGI:102850]	7	44225359	44229618	4259	NA	169	265	134	169	94	80	153	111	145.13	0.8	0.21	3.79	1.503e-04	1.662e-03
ENSMUSG00000056531	Ccdc18	coiled-coil domain containing 18 [Source:MGI Symbol;Acc:MGI:1922974]	5	108132874	108233628	100754	NA	653	1040	785	721	627	394	565	881	689.8	0.45	0.12	3.79	1.509e-04	1.667e-03
ENSMUSG00000020774	Aspa	aspartoacylase [Source:MGI Symbol;Acc:MGI:87914]	11	73304991	73329596	24605	NA	229	254	181	216	117	88	155	205	179.48	0.75	0.2	3.79	1.517e-04	1.674e-03
ENSMUSG00000047798	Cd300lf	CD300 molecule like family member F [Source:MGI Symbol;Acc:MGI:2442359]	11	115116213	115133992	17779	NA	7	20	6	11	1	1	0	2	5.76	3.48	0.92	3.79	1.517e-04	1.674e-03
ENSMUSG00000032607	Amt	aminomethyltransferase [Source:MGI Symbol;Acc:MGI:3646700]	9	108296852	108302302	5450	NA	2953	5088	4204	3983	4110	2297	3699	4154	3706.51	0.25	0.07	3.79	1.521e-04	1.677e-03
ENSMUSG00000047492	Inhbe	inhibin beta-E [Source:MGI Symbol;Acc:MGI:109269]	10	127348856	127354411	5555	NA	17	20	23	14	6	5	0	7	11.62	2.1	0.55	3.79	1.522e-04	1.677e-03
ENSMUSG00000026966	Ssna1	SS nuclear autoantigen 1 [Source:MGI Symbol;Acc:MGI:1915725]	2	25271038	25272438	1400	NA	465	722	665	618	520	334	512	649	547.73	0.36	0.1	3.79	1.526e-04	1.681e-03
ENSMUSG00000073177	Gm773	predicted gene 773 [Source:MGI Symbol;Acc:MGI:2685619]	X	56189826	56212881	23055	NA	0	0	2	0	27	6	13	4	6.14	-4.55	1.2	-3.79	1.529e-04	1.683e-03
ENSMUSG00000042414	Prdm14	PR domain containing 14 [Source:MGI Symbol;Acc:MGI:3588194]	1	13113456	13127163	13707	NA	725	1270	959	906	1819	977	1461	1265	1142.99	-0.48	0.13	-3.79	1.530e-04	1.683e-03
ENSMUSG00000115167	Gm49015	predicted gene, 49015 [Source:MGI Symbol;Acc:MGI:6118375]	14	79146258	79151389	5131	NA	3	3	1	1	17	7	9	23	7.48	-2.7	0.71	-3.78	1.540e-04	1.694e-03
ENSMUSG00000025060	Slk	STE20-like kinase [Source:MGI Symbol;Acc:MGI:103241]	19	47579677	47645246	65569	NA	1279	2735	2070	2096	1779	1093	1610	2081	1781.63	0.36	0.1	3.78	1.546e-04	1.699e-03
ENSMUSG00000113805	Eif1ad12	eukaryotic translation initiation factor 1A domain containing 12 [Source:MGI Symbol;Acc:MGI:3647569]	12	87494720	87495155	435	NA	0	4	0	2	13	8	11	17	6.45	-3.01	0.8	-3.78	1.549e-04	1.701e-03
ENSMUSG00000030491	Tdrd12	tudor domain containing 12 [Source:MGI Symbol;Acc:MGI:1919231]	7	35469097	35537745	68648	NA	1774	2758	2523	2148	3277	2067	2893	4283	2631.5	-0.37	0.1	-3.78	1.558e-04	1.710e-03
ENSMUSG00000006191	Cdkal1	CDK5 regulatory subunit associated protein 1-like 1 [Source:MGI Symbol;Acc:MGI:1921765]	13	29191745	29855674	663929	NA	426	762	544	577	489	297	473	603	506.28	0.37	0.1	3.78	1.561e-04	1.712e-03
ENSMUSG00000095741	Rhox2f	reproductive homeobox 2F [Source:MGI Symbol;Acc:MGI:3770275]	X	37571404	37576163	4759	NA	6	1	2	4	17	13	20	17	10	-2.25	0.6	-3.78	1.565e-04	1.716e-03
ENSMUSG00000022489	Pde1b	phosphodiesterase 1B, Ca2+-calmodulin dependent [Source:MGI Symbol;Acc:MGI:97523]	15	103503033	103530052	27019	NA	332	568	276	427	242	182	314	330	327.03	0.65	0.17	3.78	1.572e-04	1.722e-03
ENSMUSG00000026458	Ppfia4	protein tyrosine phosphatase, receptor type, f polypeptide (PTPRF), interacting protein (liprin), alpha 4 [Source:MGI Symbol;Acc:MGI:1915757]	1	134296782	134332928	36146	NA	846	1371	1053	919	605	405	658	1208	855.37	0.64	0.17	3.78	1.580e-04	1.730e-03
ENSMUSG00000031165	Was	Wiskott-Aldrich syndrome [Source:MGI Symbol;Acc:MGI:105059]	X	8081452	8090498	9046	NA	88	161	178	158	261	147	229	265	179.53	-0.57	0.15	-3.78	1.585e-04	1.734e-03
ENSMUSG00000029844	Hoxa1	homeobox A1 [Source:MGI Symbol;Acc:MGI:96170]	6	52155589	52158317	2728	NA	22	29	38	19	84	56	73	40	44.94	-1.21	0.32	-3.78	1.590e-04	1.739e-03
ENSMUSG00000055762	Eef1d	eukaryotic translation elongation factor 1 delta (guanine nucleotide exchange protein) [Source:MGI Symbol;Acc:MGI:1913906]	15	75894204	75909556	15352	NA	3673	6565	4956	5087	6769	4259	6642	7132	5475.89	-0.24	0.06	-3.78	1.594e-04	1.742e-03
ENSMUSG00000026922	Agpat2	1-acylglycerol-3-phosphate O-acyltransferase 2 (lysophosphatidic acid acyltransferase, beta) [Source:MGI Symbol;Acc:MGI:1914762]	2	26593056	26604417	11361	NA	417	731	491	530	709	511	867	891	624.82	-0.4	0.11	-3.78	1.600e-04	1.746e-03
ENSMUSG00000040127	Sdr9c7	4short chain dehydrogenase/reductase family 9C, member 7 [Source:MGI Symbol;Acc:MGI:1917311]	10	127898517	127911761	13244	NA	16	29	19	29	42	35	51	82	36.37	-1.11	0.29	-3.78	1.599e-04	1.746e-03
ENSMUSG00000060681	Slc9a6	solute carrier family 9 (sodium/hydrogen exchanger), member 6 [Source:MGI Symbol;Acc:MGI:2443511]	X	56609756	56664230	54474	NA	190	270	355	227	574	249	422	463	331.67	-0.63	0.17	-3.77	1.603e-04	1.749e-03
ENSMUSG00000031636	Pdlim3	PDZ and LIM domain 3 [Source:MGI Symbol;Acc:MGI:1859274]	8	45885460	45919548	34088	NA	4	11	5	4	40	11	25	17	13.74	-1.91	0.51	-3.77	1.605e-04	1.750e-03
ENSMUSG00000081402	Gm15455	predicted gene 15455 [Source:MGI Symbol;Acc:MGI:3705563]	1	33836123	33838680	2557	NA	26	44	25	25	53	44	87	65	44.88	-1.01	0.27	-3.77	1.610e-04	1.755e-03
ENSMUSG00000041362	Shtn1	shootin 1 [Source:MGI Symbol;Acc:MGI:1918903]	19	58973357	59076069	102712	NA	34	67	42	47	83	60	78	122	64.19	-0.8	0.21	-3.77	1.611e-04	1.755e-03
ENSMUSG00000039501	Znfx1	zinc finger, NFX1-type containing 1 [Source:MGI Symbol;Acc:MGI:2138982]	2	167035792	167063015	27223	NA	575	1167	698	813	1418	1068	1496	1018	1015.36	-0.62	0.16	-3.77	1.612e-04	1.755e-03
ENSMUSG00000062762	Ei24	etoposide induced 2.4 mRNA [Source:MGI Symbol;Acc:MGI:108090]	9	36779158	36797393	18235	NA	3149	5532	3769	4001	5144	4101	6485	6389	4704.94	-0.39	0.1	-3.77	1.624e-04	1.767e-03
ENSMUSG00000029134	Plb1	phospholipase B1 [Source:MGI Symbol;Acc:MGI:1922406]	5	32232707	32366520	133813	NA	0	4	0	0	12	9	11	13	5.85	-3.52	0.93	-3.77	1.627e-04	1.769e-03
ENSMUSG00000059674	Cdh24	cadherin-like 24 [Source:MGI Symbol;Acc:MGI:1928330]	14	54631230	54641364	10134	NA	67	116	77	75	54	37	57	60	66.48	0.74	0.2	3.77	1.628e-04	1.770e-03
ENSMUSG00000036106	Prr5	proline rich 5 (renal) [Source:MGI Symbol;Acc:MGI:1924714]	15	84669619	84703673	34054	NA	85	175	125	130	247	135	216	192	157.92	-0.58	0.15	-3.77	1.634e-04	1.775e-03
ENSMUSG00000025006	Sorbs1	sorbin and SH3 domain containing 1 [Source:MGI Symbol;Acc:MGI:700014]	19	40294752	40513779	219027	NA	94	148	118	131	106	36	72	101	97.67	0.73	0.19	3.77	1.643e-04	1.783e-03
ENSMUSG00000058537	AW822073	expressed sequence AW822073 [Source:MGI Symbol;Acc:MGI:3034577]	10	58222971	58224930	1959	NA	0	1	2	7	14	15	16	16	8.85	-2.59	0.69	-3.77	1.653e-04	1.793e-03
ENSMUSG00000013622	Atraid	all-trans retinoic acid induced differentiation factor [Source:MGI Symbol;Acc:MGI:1918918]	5	31048311	31054623	6312	NA	493	724	670	547	454	314	536	618	532.88	0.41	0.11	3.77	1.658e-04	1.797e-03
ENSMUSG00000046079	Lrrc8d	leucine rich repeat containing 8D [Source:MGI Symbol;Acc:MGI:1922368]	5	105699968	105832436	132468	NA	497	1035	812	696	653	451	604	593	651.42	0.42	0.11	3.77	1.663e-04	1.802e-03
ENSMUSG00000081791	Gm12190	predicted gene 12190 [Source:MGI Symbol;Acc:MGI:3651290]	11	49595738	49595925	187	NA	2	0	3	2	23	8	9	14	7.32	-2.84	0.75	-3.76	1.667e-04	1.805e-03
ENSMUSG00000039480	Nt5dc1	5'-nucleotidase domain containing 1 [Source:MGI Symbol;Acc:MGI:2442446]	10	34288287	34418552	130265	NA	378	642	461	531	284	281	444	322	413.61	0.62	0.16	3.76	1.671e-04	1.809e-03
ENSMUSG00000004951	Hspb1	heat shock protein 1 [Source:MGI Symbol;Acc:MGI:96240]	5	135887918	135889563	1645	NA	2597	5622	3831	4324	7356	4367	6655	5247	4864.26	-0.51	0.14	-3.76	1.673e-04	1.809e-03
ENSMUSG00000028402	Mpdz	multiple PDZ domain crumbs cell polarity complex component [Source:MGI Symbol;Acc:MGI:1343489]	4	81278499	81442815	164316	NA	102	167	182	144	450	146	247	254	202.66	-0.8	0.21	-3.76	1.675e-04	1.809e-03
ENSMUSG00000041278	Ttc1	tetratricopeptide repeat domain 1 [Source:MGI Symbol;Acc:MGI:1914077]	11	43729511	43748008	18497	NA	957	1497	1320	1253	1167	714	1114	1327	1141.34	0.29	0.08	3.76	1.674e-04	1.809e-03
ENSMUSG00000070000	Fcho1	FCH domain only 1 [Source:MGI Symbol;Acc:MGI:1921265]	8	71708386	71725716	17330	NA	248	404	257	272	180	139	256	259	246.49	0.56	0.15	3.76	1.690e-04	1.825e-03
ENSMUSG00000052748	Swt1	SWT1 RNA endoribonuclease homolog (S. cerevisiae) [Source:MGI Symbol;Acc:MGI:1914125]	1	151367698	151428455	60757	NA	1497	2695	2092	2033	2918	1793	2525	3132	2266.76	-0.27	0.07	-3.76	1.694e-04	1.828e-03
ENSMUSG00000028692	Akr1a1	aldo-keto reductase family 1, member A1 (aldehyde reductase) [Source:MGI Symbol;Acc:MGI:1929955]	4	116636509	116651680	15171	NA	4436	7855	6617	5876	5715	3825	5851	5829	5618.37	0.27	0.07	3.76	1.699e-04	1.831e-03
ENSMUSG00000036523	Greb1	gene regulated by estrogen in breast cancer protein [Source:MGI Symbol;Acc:MGI:2149712]	12	16670614	16800886	130272	NA	24	59	36	53	80	79	91	79	61.93	-0.94	0.25	-3.76	1.699e-04	1.831e-03
ENSMUSG00000058755	Osm	oncostatin M [Source:MGI Symbol;Acc:MGI:104749]	11	4236419	4241026	4607	NA	331	554	378	425	647	431	668	600	493.15	-0.43	0.11	-3.76	1.702e-04	1.833e-03
ENSMUSG00000061356	Nuggc	nuclear GTPase, germinal center associated [Source:MGI Symbol;Acc:MGI:2685446]	14	65598545	65648531	49986	NA	25	46	41	45	19	15	20	21	28.54	1.11	0.3	3.76	1.705e-04	1.835e-03
ENSMUSG00000027239	Mdk	midkine [Source:MGI Symbol;Acc:MGI:96949]	2	91929804	91932297	2493	NA	479	817	826	616	643	320	496	648	587.61	0.45	0.12	3.76	1.715e-04	1.845e-03
ENSMUSG00000025486	Sirt3	sirtuin 3 [Source:MGI Symbol;Acc:MGI:1927665]	7	140863665	140882309	18644	NA	282	427	377	335	246	183	293	363	306.68	0.46	0.12	3.75	1.740e-04	1.871e-03
ENSMUSG00000029299	Abcg3	ATP binding cassette subfamily G member 3 [Source:MGI Symbol;Acc:MGI:1351624]	5	104935056	104982718	47662	NA	3	19	4	6	24	26	36	22	17.13	-1.82	0.49	-3.75	1.749e-04	1.880e-03
ENSMUSG00000109202	Gm21037	predicted gene, 21037 [Source:MGI Symbol;Acc:MGI:5434392]	7	51152816	51155424	2608	NA	1	1	1	2	18	4	9	18	6.16	-3.17	0.84	-3.75	1.762e-04	1.892e-03
ENSMUSG00000030168	Adipor2	adiponectin receptor 2 [Source:MGI Symbol;Acc:MGI:93830]	6	119353149	119417704	64555	NA	4120	6222	5389	5041	4472	3135	4977	5195	4729.23	0.29	0.08	3.75	1.770e-04	1.900e-03
ENSMUSG00000032187	Smarca4	SWI/SNF related, matrix associated, actin dependent regulator of chromatin, subfamily a, member 4 [Source:MGI Symbol;Acc:MGI:88192]	9	21616168	21704230	88062	NA	4504	8964	6634	7017	6160	3927	6070	5815	5977.87	0.34	0.09	3.75	1.784e-04	1.912e-03
ENSMUSG00000092019	Eif1ad6	eukaryotic translation initiation factor 1A domain containing 6 [Source:MGI Symbol;Acc:MGI:3782201]	12	87618868	87622955	4087	NA	0	2	3	1	18	5	9	19	6.48	-3.01	0.8	-3.75	1.783e-04	1.912e-03
ENSMUSG00000029287	Tgfbr3	transforming growth factor, beta receptor III [Source:MGI Symbol;Acc:MGI:104637]	5	107106569	107289629	183060	NA	127	253	162	172	316	198	341	245	220.64	-0.59	0.16	-3.75	1.794e-04	1.923e-03
ENSMUSG00000028860	Sytl1	synaptotagmin-like 1 [Source:MGI Symbol;Acc:MGI:1933365]	4	133253089	133263113	10024	NA	154	280	197	164	110	89	128	200	160.49	0.65	0.17	3.75	1.800e-04	1.927e-03
ENSMUSG00000086555	Gm13446	predicted gene 13446 [Source:MGI Symbol;Acc:MGI:3649869]	2	35549537	35558702	9165	NA	2	1	0	0	6	11	9	18	5.86	-3.82	1.02	-3.75	1.799e-04	1.927e-03
ENSMUSG00000026096	Osgepl1	O-sialoglycoprotein endopeptidase-like 1 [Source:MGI Symbol;Acc:MGI:1919335]	1	53313623	53326343	12720	NA	155	245	210	204	166	87	142	203	171.66	0.52	0.14	3.75	1.801e-04	1.927e-03
ENSMUSG00000034064	Poglut1	protein O-glucosyltransferase 1 [Source:MGI Symbol;Acc:MGI:2444232]	16	38525136	38550258	25122	NA	2918	4579	3464	3367	3089	1960	3188	3900	3227.33	0.31	0.08	3.75	1.802e-04	1.927e-03
ENSMUSG00000020297	Nsg2	neuron specific gene family member 2 [Source:MGI Symbol;Acc:MGI:1202070]	11	32000462	32059202	58740	NA	54	50	62	53	101	89	143	95	80.79	-0.9	0.24	-3.74	1.816e-04	1.940e-03
ENSMUSG00000032194	Kank2	KN motif and ankyrin repeat domains 2 [Source:MGI Symbol;Acc:MGI:2384568]	9	21766783	21798744	31961	NA	2560	5388	4103	3974	2810	2374	3504	3506	3439.86	0.41	0.11	3.74	1.827e-04	1.951e-03
ENSMUSG00000039254	Pomt1	protein-O-mannosyltransferase 1 [Source:MGI Symbol;Acc:MGI:2138994]	2	32236589	32255005	18416	NA	576	808	741	601	518	339	594	700	596.8	0.42	0.11	3.74	1.835e-04	1.958e-03
ENSMUSG00000031965	Tbx20	T-box 20 [Source:MGI Symbol;Acc:MGI:1888496]	9	24718137	24774303	56166	NA	92	137	155	143	68	66	101	96	106.14	0.72	0.19	3.74	1.841e-04	1.964e-03
ENSMUSG00000040009	Gnaz	guanine nucleotide binding protein, alpha z subunit [Source:MGI Symbol;Acc:MGI:95780]	10	74967176	75016907	49731	NA	70	136	128	115	206	117	156	218	138.16	-0.58	0.16	-3.74	1.854e-04	1.976e-03
ENSMUSG00000020848	Doc2b	double C2, beta [Source:MGI Symbol;Acc:MGI:1100497]	11	75768965	75796049	27084	NA	1	0	6	5	14	19	11	26	10.28	-2.51	0.67	-3.74	1.876e-04	1.999e-03
ENSMUSG00000042401	Crtac1	cartilage acidic protein 1 [Source:MGI Symbol;Acc:MGI:1920082]	19	42283036	42431783	148747	NA	84	159	160	115	95	58	86	108	105.01	0.63	0.17	3.73	1.878e-04	2.000e-03
ENSMUSG00000026251	Chrnd	cholinergic receptor, nicotinic, delta polypeptide [Source:MGI Symbol;Acc:MGI:87893]	1	87190606	87200070	9464	NA	40	53	34	19	16	10	14	20	25.55	1.36	0.36	3.73	1.910e-04	2.033e-03
ENSMUSG00000069274	H4c6	H4 clustered histone 6 [Source:MGI Symbol;Acc:MGI:2448425]	13	23551257	23551648	391	NA	3616	5590	5821	4759	4287	2486	3976	5362	4367.36	0.38	0.1	3.73	1.916e-04	2.038e-03
ENSMUSG00000007041	Clic1	chloride intracellular channel 1 [Source:MGI Symbol;Acc:MGI:2148924]	17	35049965	35058749	8784	NA	1350	2183	1823	1645	1344	928	1491	1951	1548.19	0.36	0.1	3.73	1.928e-04	2.049e-03
ENSMUSG00000072479	Xlr5b	X-linked lymphocyte-regulated 5B [Source:MGI Symbol;Acc:MGI:3574109]	X	73148795	73158872	10077	NA	8	9	53	14	128	66	98	134	60.7	-2.27	0.61	-3.73	1.945e-04	2.066e-03
ENSMUSG00000025658	Cnksr2	connector enhancer of kinase suppressor of Ras 2 [Source:MGI Symbol;Acc:MGI:2661175]	X	157821435	158043294	221859	NA	27	48	53	36	137	38	84	89	60.48	-1	0.27	-3.72	1.956e-04	2.076e-03
ENSMUSG00000055660	Mettl4	methyltransferase like 4 [Source:MGI Symbol;Acc:MGI:1924031]	17	94722589	94750019	27430	NA	1078	1655	1336	1270	1017	780	1169	1387	1188.6	0.36	0.1	3.72	1.955e-04	2.076e-03
ENSMUSG00000037347	Chst7	carbohydrate (N-acetylglucosamino) sulfotransferase 7 [Source:MGI Symbol;Acc:MGI:1891767]	X	20059559	20097521	37962	NA	47	42	65	38	148	56	95	105	72.18	-0.96	0.26	-3.72	1.968e-04	2.087e-03
ENSMUSG00000027843	Ptpn22	protein tyrosine phosphatase, non-receptor type 22 (lymphoid) [Source:MGI Symbol;Acc:MGI:107170]	3	103859794	103912247	52453	NA	3	3	7	2	14	10	20	24	9.88	-2.1	0.56	-3.72	1.983e-04	2.102e-03
ENSMUSG00000041287	Sox15	SRY (sex determining region Y)-box 15 [Source:MGI Symbol;Acc:MGI:98363]	11	69655313	69656727	1414	NA	130	265	183	180	113	90	159	163	155.67	0.57	0.15	3.72	1.986e-04	2.104e-03
ENSMUSG00000017760	Ctsa	cathepsin A [Source:MGI Symbol;Acc:MGI:97748]	2	164832872	164841032	8160	NA	3198	5165	4929	4132	3472	2529	3929	4546	3897.85	0.33	0.09	3.72	1.987e-04	2.104e-03
ENSMUSG00000070643	Sox13	SRY (sex determining region Y)-box 13 [Source:MGI Symbol;Acc:MGI:98361]	1	133382302	133424377	42075	NA	272	487	358	316	676	345	482	547	421.86	-0.47	0.13	-3.72	1.990e-04	2.106e-03
ENSMUSG00000023186	Vwa5a	von Willebrand factor A domain containing 5A [Source:MGI Symbol;Acc:MGI:1915026]	9	38718267	38743337	25070	NA	493	871	684	647	369	377	590	568	564.67	0.53	0.14	3.72	1.993e-04	2.107e-03
ENSMUSG00000049940	Pgrmc2	progesterone receptor membrane component 2 [Source:MGI Symbol;Acc:MGI:1918054]	3	41066325	41083046	16721	NA	484	790	633	648	992	603	879	897	723.38	-0.35	0.09	-3.72	1.993e-04	2.107e-03
ENSMUSG00000028100	Nudt17	nudix (nucleoside diphosphate linked moiety X)-type motif 17 [Source:MGI Symbol;Acc:MGI:1925623]	3	96706066	96708562	2496	NA	112	197	154	148	99	59	121	146	125.37	0.59	0.16	3.72	2.003e-04	2.116e-03
ENSMUSG00000021848	Otx2	orthodenticle homeobox 2 [Source:MGI Symbol;Acc:MGI:97451]	14	48657676	48673819	16143	NA	18	23	19	16	9	2	7	6	12.36	1.76	0.47	3.72	2.028e-04	2.142e-03
ENSMUSG00000004885	Crabp2	cellular retinoic acid binding protein II [Source:MGI Symbol;Acc:MGI:88491]	3	87948665	87953376	4711	NA	17	51	24	33	11	8	16	14	20.83	1.37	0.37	3.71	2.067e-04	2.181e-03
ENSMUSG00000007097	Atp1a2	ATPase, Na+/K+ transporting, alpha 2 polypeptide [Source:MGI Symbol;Acc:MGI:88106]	1	172271708	172298064	26356	NA	80	105	175	97	192	223	219	217	164.28	-0.9	0.24	-3.71	2.070e-04	2.182e-03
ENSMUSG00000036036	Zfp57	zinc finger protein 57 [Source:MGI Symbol;Acc:MGI:99204]	17	37001162	37010635	9473	NA	4823	7320	4908	5047	4475	2547	3954	6062	4765.82	0.47	0.13	3.71	2.070e-04	2.182e-03
ENSMUSG00000004637	Wwox	WW domain-containing oxidoreductase [Source:MGI Symbol;Acc:MGI:1931237]	8	114439654	115352708	913054	NA	217	350	336	303	237	152	254	292	261.17	0.43	0.12	3.71	2.075e-04	2.186e-03
ENSMUSG00000040054	Baz2a	bromodomain adjacent to zinc finger domain, 2A [Source:MGI Symbol;Acc:MGI:2151152]	10	128091576	128129303	37727	NA	2344	4501	3418	3336	3388	1780	3051	3243	3033.33	0.3	0.08	3.71	2.080e-04	2.190e-03
ENSMUSG00000086655	C330018A13Rik	RIKEN cDNA C330018A13 gene [Source:MGI Symbol;Acc:MGI:2444781]	5	116123613	116129110	5497	NA	93	123	109	113	45	45	76	99	86.78	0.81	0.22	3.71	2.086e-04	2.195e-03
ENSMUSG00000033276	Stk36	serine/threonine kinase 36 [Source:MGI Symbol;Acc:MGI:1920831]	1	74601444	74636894	35450	NA	167	251	131	168	80	76	147	126	141.53	0.8	0.22	3.71	2.089e-04	2.197e-03
ENSMUSG00000022797	Tfrc	transferrin receptor [Source:MGI Symbol;Acc:MGI:98822]	16	32608919	32632794	23875	NA	9146	14326	8719	10430	19727	10835	20022	14280	13113.22	-0.55	0.15	-3.71	2.100e-04	2.206e-03
ENSMUSG00000043398	Gpr135	G protein-coupled receptor 135 [Source:MGI Symbol;Acc:MGI:2676315]	12	72067975	72071125	3150	NA	78	112	86	85	159	102	144	157	112.92	-0.58	0.16	-3.71	2.099e-04	2.206e-03
ENSMUSG00000009075	Cabp7	calcium binding protein 7 [Source:MGI Symbol;Acc:MGI:2183437]	11	4736891	4746778	9887	NA	90	136	113	114	164	113	205	214	139.42	-0.55	0.15	-3.71	2.103e-04	2.206e-03
ENSMUSG00000041203	Trir	telomerase RNA component interacting RNase [Source:MGI Symbol;Acc:MGI:1922833]	8	85026822	85030286	3464	NA	768	1388	949	991	1680	1045	1536	1350	1185.27	-0.42	0.11	-3.71	2.102e-04	2.206e-03
ENSMUSG00000042195	Slc35f2	solute carrier family 35, member F2 [Source:MGI Symbol;Acc:MGI:1919272]	9	53771537	53818154	46617	NA	948	1227	1407	1107	1838	1145	1698	1856	1374.11	-0.41	0.11	-3.71	2.106e-04	2.209e-03
ENSMUSG00000001313	Rnd2	Rho family GTPase 2 [Source:MGI Symbol;Acc:MGI:1338755]	11	101464998	101471853	6855	NA	199	364	331	255	174	153	257	203	237.33	0.58	0.16	3.71	2.108e-04	2.210e-03
ENSMUSG00000040795	Iqcc	IQ motif containing C [Source:MGI Symbol;Acc:MGI:2446212]	4	129615125	129619099	3974	NA	299	475	374	335	304	186	298	384	323.45	0.41	0.11	3.71	2.111e-04	2.211e-03
ENSMUSG00000025742	Prps2	phosphoribosyl pyrophosphate synthetase 2 [Source:MGI Symbol;Acc:MGI:97776]	X	167346321	167382749	36428	NA	1004	1656	2013	1430	2803	1371	2121	2837	1832.73	-0.51	0.14	-3.7	2.121e-04	2.220e-03
ENSMUSG00000041346	Wrap53	WD repeat containing, antisense to Trp53 [Source:MGI Symbol;Acc:MGI:2384933]	11	69561757	69580255	18498	NA	422	710	523	609	825	587	831	820	652.52	-0.39	0.11	-3.7	2.132e-04	2.231e-03
ENSMUSG00000060791	Gmfg	glia maturation factor, gamma [Source:MGI Symbol;Acc:MGI:1927135]	7	28437446	28448233	10787	NA	115	212	161	137	95	72	110	152	127.97	0.6	0.16	3.7	2.136e-04	2.234e-03
ENSMUSG00000022559	Fbxl6	F-box and leucine-rich repeat protein 6 [Source:MGI Symbol;Acc:MGI:1354705]	15	76535720	76538746	3026	NA	573	1089	786	688	683	420	688	782	691.72	0.34	0.09	3.7	2.142e-04	2.238e-03
ENSMUSG00000003863	Ppfia3	protein tyrosine phosphatase, receptor type, f polypeptide (PTPRF), interacting protein (liprin), alpha 3 [Source:MGI Symbol;Acc:MGI:1924037]	7	45339121	45367019	27898	NA	181	377	239	238	205	125	222	197	216.24	0.51	0.14	3.7	2.145e-04	2.241e-03
ENSMUSG00000096619	Eif1ad14	eukaryotic translation initiation factor 1A domain containing 14 [Source:MGI Symbol;Acc:MGI:3780204]	12	87919422	87919857	435	NA	1	1	3	1	14	4	12	20	6.38	-2.94	0.79	-3.7	2.147e-04	2.242e-03
ENSMUSG00000113261	Gm47404	predicted gene, 47404 [Source:MGI Symbol;Acc:MGI:6096334]	13	10175783	10180807	5024	NA	0	1	0	2	15	4	6	23	5.71	-3.88	1.05	-3.7	2.157e-04	2.251e-03
ENSMUSG00000000938	Hoxa10	homeobox A10 [Source:MGI Symbol;Acc:MGI:96171]	6	52231196	52240854	9658	NA	2	3	6	4	10	15	23	19	10.13	-2.13	0.58	-3.7	2.159e-04	2.252e-03
ENSMUSG00000002489	Tiam1	T cell lymphoma invasion and metastasis 1 [Source:MGI Symbol;Acc:MGI:103306]	16	89787110	90143769	356659	NA	692	1601	1024	1057	763	599	957	916	922.3	0.45	0.12	3.7	2.169e-04	2.260e-03
ENSMUSG00000036185	Sapcd1	suppressor APC domain containing 1 [Source:MGI Symbol;Acc:MGI:2388100]	17	35025958	35028016	2058	NA	89	138	64	93	55	29	59	79	73.93	0.88	0.24	3.7	2.179e-04	2.269e-03
ENSMUSG00000032030	Cul5	cullin 5 [Source:MGI Symbol;Acc:MGI:1922967]	9	53614581	53670014	55433	NA	2067	4215	3083	3064	4700	3174	4407	4123	3515.27	-0.38	0.1	-3.7	2.181e-04	2.270e-03
ENSMUSG00000063229	Ldha	lactate dehydrogenase A [Source:MGI Symbol;Acc:MGI:96759]	7	46841474	46855627	14153	NA	5422	9869	5534	7342	10599	8800	15047	9531	8867.22	-0.62	0.17	-3.7	2.193e-04	2.282e-03
ENSMUSG00000007653	Gabrb2	gamma-aminobutyric acid (GABA) A receptor, subunit beta 2 [Source:MGI Symbol;Acc:MGI:95620]	11	42419756	42629028	209272	NA	8	11	9	8	2	0	0	0	4.75	4.22	1.14	3.69	2.200e-04	2.288e-03
ENSMUSG00000021597	Slf1	SMC5-SMC6 complex localization factor 1 [Source:MGI Symbol;Acc:MGI:2145448]	13	77043087	77135473	92386	NA	368	695	573	513	781	472	679	898	601.2	-0.34	0.09	-3.69	2.216e-04	2.303e-03
ENSMUSG00000037062	Sh3glb1	SH3-domain GRB2-like B1 (endophilin) [Source:MGI Symbol;Acc:MGI:1859730]	3	144683677	144720335	36658	NA	363	657	616	527	860	537	816	741	623.43	-0.41	0.11	-3.69	2.221e-04	2.307e-03
ENSMUSG00000034055	Phka1	phosphorylase kinase alpha 1 [Source:MGI Symbol;Acc:MGI:97576]	X	102513974	102644246	130272	NA	385	637	818	461	842	616	920	1202	711.13	-0.58	0.16	-3.69	2.238e-04	2.323e-03
ENSMUSG00000019082	Slc25a22	solute carrier family 25 (mitochondrial carrier, glutamate), member 22 [Source:MGI Symbol;Acc:MGI:1915517]	7	141429743	141437892	8149	NA	158	230	160	184	157	83	137	150	154.5	0.55	0.15	3.69	2.256e-04	2.341e-03
ENSMUSG00000039899	Fgl2	fibrinogen-like protein 2 [Source:MGI Symbol;Acc:MGI:103266]	5	21372641	21378374	5733	NA	30	43	38	32	10	5	15	30	24.64	1.37	0.37	3.69	2.260e-04	2.342e-03
ENSMUSG00000101939	Gm28438	predicted gene 28438 [Source:MGI Symbol;Acc:MGI:5579144]	1	24612774	24613119	345	NA	26	44	21	23	61	34	54	123	45.37	-1.16	0.31	-3.69	2.260e-04	2.342e-03
ENSMUSG00000006262	Mob1b	MOB kinase activator 1B [Source:MGI Symbol;Acc:MGI:1915723]	5	88720854	88764220	43366	NA	264	585	384	402	599	420	536	679	468.49	-0.42	0.11	-3.69	2.272e-04	2.354e-03
ENSMUSG00000056737	Capg	capping protein (actin filament), gelsolin-like [Source:MGI Symbol;Acc:MGI:1098259]	6	72544390	72562983	18593	NA	248	504	349	341	207	155	288	367	296.55	0.56	0.15	3.69	2.274e-04	2.354e-03
ENSMUSG00000006587	Snai3	snail family zinc finger 3 [Source:MGI Symbol;Acc:MGI:1353563]	8	122454207	122460733	6526	NA	51	84	70	56	30	24	50	45	50.14	0.87	0.24	3.69	2.278e-04	2.357e-03
ENSMUSG00000061455	Stx17	syntaxin 17 [Source:MGI Symbol;Acc:MGI:1914977]	4	48124914	48186507	61593	NA	58	95	78	91	138	81	133	163	101.07	-0.61	0.17	-3.69	2.286e-04	2.364e-03
ENSMUSG00000031217	Efnb1	ephrin B1 [Source:MGI Symbol;Acc:MGI:102708]	X	99136129	99148991	12862	NA	35	69	92	60	139	85	143	102	88.15	-0.84	0.23	-3.68	2.292e-04	2.369e-03
ENSMUSG00000096684			16	43886681	43886814	133	NA	44	45	56	45	29	12	22	35	35.64	1.07	0.29	3.68	2.307e-04	2.383e-03
ENSMUSG00000051515	Fam181b	family with sequence similarity 181, member B [Source:MGI Symbol;Acc:MGI:1930951]	7	93079864	93081867	2003	NA	77	104	72	107	149	103	159	181	116.32	-0.65	0.18	-3.68	2.312e-04	2.387e-03
ENSMUSG00000036819	Jmjd4	jumonji domain containing 4 [Source:MGI Symbol;Acc:MGI:2144404]	11	59450044	59458567	8523	NA	225	451	293	324	500	304	472	488	370.04	-0.41	0.11	-3.68	2.321e-04	2.395e-03
ENSMUSG00000093962	Gm11756	predicted gene 11756 [Source:MGI Symbol;Acc:MGI:3702095]	4	73916727	73920760	4033	NA	0	0	0	0	6	1	8	10	2.75	-4.92	1.34	-3.68	2.327e-04	2.400e-03
ENSMUSG00000018707	Dync1h1	dynein cytoplasmic 1 heavy chain 1 [Source:MGI Symbol;Acc:MGI:103147]	12	110601451	110666945	65494	NA	9778	22400	15793	16254	13751	9226	13442	13042	13801.03	0.39	0.11	3.68	2.354e-04	2.426e-03
ENSMUSG00000098098	Bvht	braveheart long non-coding RNA [Source:MGI Symbol;Acc:MGI:5434104]	18	61639541	61647472	7931	NA	133	224	187	163	144	75	133	168	148.78	0.51	0.14	3.68	2.362e-04	2.433e-03
ENSMUSG00000116957	Gm34680	predicted gene, 34680 [Source:MGI Symbol;Acc:MGI:5593839]	16	32550210	32553708	3498	NA	4	8	10	14	41	17	24	28	17.5	-1.55	0.42	-3.67	2.388e-04	2.458e-03
ENSMUSG00000061028	Clasrp	CLK4-associating serine/arginine rich protein [Source:MGI Symbol;Acc:MGI:1855695]	7	19581034	19604486	23452	NA	754	1227	896	930	870	486	804	1007	848.05	0.34	0.09	3.67	2.390e-04	2.459e-03
ENSMUSG00000039741	Bahcc1	BAH domain and coiled-coil containing 1 [Source:MGI Symbol;Acc:MGI:2679272]	11	120232946	120292296	59350	NA	294	455	445	348	177	184	307	363	315.47	0.64	0.17	3.67	2.393e-04	2.461e-03
ENSMUSG00000031537	Ikbkb	inhibitor of kappaB kinase beta [Source:MGI Symbol;Acc:MGI:1338071]	8	22659211	22706589	47378	NA	327	597	388	421	328	197	361	444	370.63	0.45	0.12	3.67	2.423e-04	2.490e-03
ENSMUSG00000028826	Maco1	macoilin 1 [Source:MGI Symbol;Acc:MGI:1913396]	4	134802758	134853345	50587	NA	605	1096	783	808	1400	846	1136	1113	950.78	-0.42	0.11	-3.67	2.427e-04	2.493e-03
ENSMUSG00000040312	Cchcr1	coiled-coil alpha-helical rod protein 1 [Source:MGI Symbol;Acc:MGI:2385321]	17	35517099	35531015	13916	NA	333	499	403	363	342	205	345	393	352.36	0.39	0.11	3.67	2.440e-04	2.505e-03
ENSMUSG00000069873	4930438A08Rik	RIKEN cDNA 4930438A08 gene [Source:MGI Symbol;Acc:MGI:1921238]	11	58274798	58294289	19491	NA	0	0	0	2	9	4	18	11	5.1	-4.27	1.16	-3.67	2.446e-04	2.510e-03
ENSMUSG00000066191	Anks6	ankyrin repeat and sterile alpha motif domain containing 6 [Source:MGI Symbol;Acc:MGI:1922941]	4	47015668	47057427	41759	NA	16	30	31	28	60	29	59	65	37.9	-0.95	0.26	-3.67	2.453e-04	2.516e-03
ENSMUSG00000031808	Slc27a1	solute carrier family 27 (fatty acid transporter), member 1 [Source:MGI Symbol;Acc:MGI:1347098]	8	71568881	71587302	18421	NA	529	800	641	590	493	351	566	657	566.54	0.38	0.1	3.67	2.460e-04	2.521e-03
ENSMUSG00000080917	Pira2-ps1	paired-Ig-like receptor A2, pseudogene 1 [Source:MGI Symbol;Acc:MGI:3801830]	7	3788882	3799631	10749	NA	2	0	1	2	4	10	18	17	6.67	-3.2	0.87	-3.67	2.463e-04	2.523e-03
ENSMUSG00000036820	Amdhd2	amidohydrolase domain containing 2 [Source:MGI Symbol;Acc:MGI:2443978]	17	24155832	24163766	7934	NA	782	1378	1329	1116	876	624	1001	1190	1009.32	0.37	0.1	3.66	2.474e-04	2.533e-03
ENSMUSG00000030322	Mbd4	methyl-CpG binding domain protein 4 [Source:MGI Symbol;Acc:MGI:1333850]	6	115840696	115853371	12675	NA	763	1171	956	891	804	527	788	1031	846.82	0.33	0.09	3.66	2.476e-04	2.534e-03
ENSMUSG00000020829	Slc46a1	solute carrier family 46, member 1 [Source:MGI Symbol;Acc:MGI:1098733]	11	78465696	78472059	6363	NA	143	253	232	171	343	162	336	343	237.57	-0.5	0.14	-3.66	2.482e-04	2.539e-03
ENSMUSG00000032093	Cd3e	CD3 antigen, epsilon polypeptide [Source:MGI Symbol;Acc:MGI:88332]	9	44998739	45009627	10888	NA	14	22	18	16	47	22	33	65	28.06	-1.17	0.32	-3.66	2.502e-04	2.558e-03
ENSMUSG00000039242	B3galnt2	UDP-GalNAc:betaGlcNAc beta 1,3-galactosaminyltransferase, polypeptide 2 [Source:MGI Symbol;Acc:MGI:2145517]	13	13954468	13999103	44635	NA	596	942	703	697	1216	680	889	1276	849.28	-0.4	0.11	-3.66	2.508e-04	2.562e-03
ENSMUSG00000041605	Inava	innate immunity activator [Source:MGI Symbol;Acc:MGI:1921579]	1	136213530	136234264	20734	NA	66	133	81	94	52	46	70	41	71.83	0.85	0.23	3.66	2.533e-04	2.586e-03
ENSMUSG00000050144	Slc25a44	solute carrier family 25, member 44 [Source:MGI Symbol;Acc:MGI:2444391]	3	88410497	88425139	14642	NA	420	748	642	530	514	306	478	336	487.59	0.55	0.15	3.66	2.540e-04	2.592e-03
ENSMUSG00000030302	Atp2b2	ATPase, Ca++ transporting, plasma membrane 2 [Source:MGI Symbol;Acc:MGI:105368]	6	113743830	114042613	298783	NA	11	39	29	31	6	10	10	12	17.91	1.52	0.42	3.66	2.542e-04	2.592e-03
ENSMUSG00000005354	Txn2	thioredoxin 2 [Source:MGI Symbol;Acc:MGI:1929468]	15	77915046	77929006	13960	NA	706	1354	1107	977	945	437	937	967	894.54	0.41	0.11	3.66	2.549e-04	2.599e-03
ENSMUSG00000000957	Mmp14	matrix metallopeptidase 14 (membrane-inserted) [Source:MGI Symbol;Acc:MGI:101900]	14	54431611	54445364	13753	NA	153	333	224	220	190	134	150	154	190.55	0.58	0.16	3.66	2.566e-04	2.612e-03
ENSMUSG00000052911	Lamb2	laminin, beta 2 [Source:MGI Symbol;Acc:MGI:99916]	9	108479735	108490530	10795	NA	1299	2388	2059	1843	1036	996	1532	1915	1592.77	0.52	0.14	3.66	2.565e-04	2.612e-03
ENSMUSG00000112639	A730063M14Rik	RIKEN cDNA A730063M14 gene [Source:MGI Symbol;Acc:MGI:2443898]	10	127070374	127074796	4422	NA	34	43	47	30	9	12	19	28	27.51	1.26	0.34	3.66	2.567e-04	2.612e-03
ENSMUSG00000032398	Snapc5	small nuclear RNA activating complex, polypeptide 5 [Source:MGI Symbol;Acc:MGI:1914282]	9	64179273	64183132	3859	NA	201	353	286	257	210	122	210	290	233.39	0.47	0.13	3.65	2.575e-04	2.619e-03
ENSMUSG00000025358	Cdk2	cyclin-dependent kinase 2 [Source:MGI Symbol;Acc:MGI:104772]	10	128697938	128705031	7093	NA	1763	3215	2827	2511	2354	1506	2418	2614	2335.52	0.26	0.07	3.65	2.578e-04	2.619e-03
ENSMUSG00000044707	Ccnjl	cyclin J-like [Source:MGI Symbol;Acc:MGI:2685723]	11	43528783	43586997	58214	NA	29	71	43	36	21	22	14	23	31.71	1.15	0.32	3.65	2.577e-04	2.619e-03
ENSMUSG00000031886	Ces2e	carboxylesterase 2E [Source:MGI Symbol;Acc:MGI:2443170]	8	104926259	104934672	8413	NA	2	1	2	4	11	13	11	17	7.65	-2.48	0.68	-3.65	2.582e-04	2.622e-03
ENSMUSG00000003929	Zfp81	zinc finger protein 81 [Source:MGI Symbol;Acc:MGI:1890752]	17	33329341	33358878	29537	NA	295	428	389	367	535	319	536	612	422.87	-0.36	0.1	-3.65	2.589e-04	2.628e-03
ENSMUSG00000022540	Rogdi	rogdi homolog [Source:MGI Symbol;Acc:MGI:1913299]	16	5008729	5013553	4824	NA	187	316	243	203	209	115	183	213	203.11	0.46	0.13	3.65	2.597e-04	2.633e-03
ENSMUSG00000025792	Slc25a10	solute carrier family 25 (mitochondrial carrier, dicarboxylate transporter), member 10 [Source:MGI Symbol;Acc:MGI:1353497]	11	120491839	120499187	7348	NA	234	352	284	257	460	236	420	460	327.06	-0.41	0.11	-3.65	2.598e-04	2.633e-03
ENSMUSG00000026154	Sdhaf4	succinate dehydrogenase complex assembly factor 4 [Source:MGI Symbol;Acc:MGI:1915252]	1	23995938	24005656	9718	NA	140	207	165	175	138	83	134	152	146.44	0.51	0.14	3.65	2.599e-04	2.633e-03
ENSMUSG00000032265	Tent5a	terminal nucleotidyltransferase 5A [Source:MGI Symbol;Acc:MGI:2670964]	9	85320438	85327348	6910	NA	20	45	26	34	14	10	17	12	21.71	1.27	0.35	3.65	2.609e-04	2.642e-03
ENSMUSG00000055493	Epm2a	epilepsy, progressive myoclonic epilepsy, type 2 gene alpha [Source:MGI Symbol;Acc:MGI:1341085]	10	11343403	11459644	116241	NA	95	143	138	137	176	143	216	247	158.09	-0.55	0.15	-3.65	2.615e-04	2.647e-03
ENSMUSG00000035557	Krt17	keratin 17 [Source:MGI Symbol;Acc:MGI:96691]	11	100256216	100261029	4813	NA	30	71	46	59	25	17	28	38	37.87	0.98	0.27	3.65	2.626e-04	2.657e-03
ENSMUSG00000047766	Lrrc49	leucine rich repeat containing 49 [Source:MGI Symbol;Acc:MGI:2442689]	9	60568858	60688158	119300	NA	87	164	141	124	123	46	76	61	99.97	0.81	0.22	3.65	2.633e-04	2.662e-03
ENSMUSG00000031578	Mak16	MAK16 homolog [Source:MGI Symbol;Acc:MGI:1915170]	8	31159462	31168764	9302	NA	1812	3288	2430	2529	3819	2161	3181	3619	2769.48	-0.29	0.08	-3.65	2.652e-04	2.680e-03
ENSMUSG00000025512	Chid1	chitinase domain containing 1 [Source:MGI Symbol;Acc:MGI:1915288]	7	141493135	141539857	46722	NA	280	432	366	318	304	154	292	349	303.07	0.43	0.12	3.65	2.654e-04	2.681e-03
ENSMUSG00000036617	Etl4	enhancer trap locus 4 [Source:MGI Symbol;Acc:MGI:95454]	2	19909779	20810713	900934	NA	1018	1731	1424	1314	1302	792	1283	1444	1254.34	0.25	0.07	3.65	2.661e-04	2.686e-03
ENSMUSG00000002076	Hsf2bp	heat shock transcription factor 2 binding protein [Source:MGI Symbol;Acc:MGI:1921627]	17	31944768	32034508	89740	NA	1396	2282	2217	2050	1591	1006	1673	2178	1749.65	0.38	0.1	3.64	2.678e-04	2.702e-03
ENSMUSG00000021690	Jmy	junction-mediating and regulatory protein [Source:MGI Symbol;Acc:MGI:1913096]	13	93430100	93499808	69708	NA	192	370	279	271	407	292	393	414	319.3	-0.4	0.11	-3.64	2.683e-04	2.706e-03
ENSMUSG00000095341	Gm428	predicted gene 428 [Source:MGI Symbol;Acc:MGI:2685274]	4	73683515	73687558	4043	NA	0	0	0	1	10	6	6	6	3.57	-4.48	1.23	-3.64	2.697e-04	2.718e-03
ENSMUSG00000037351	Actr1b	ARP1 actin-related protein 1B, centractin beta [Source:MGI Symbol;Acc:MGI:1917446]	1	36698113	36714422	16309	NA	1436	2618	2127	1928	2011	1128	1836	1751	1805.66	0.32	0.09	3.64	2.701e-04	2.720e-03
ENSMUSG00000024789	Jak2	Janus kinase 2 [Source:MGI Symbol;Acc:MGI:96629]	19	29251827	29313080	61253	NA	229	446	355	356	446	387	504	584	403.78	-0.44	0.12	-3.64	2.707e-04	2.725e-03
ENSMUSG00000026939	Tmem141	transmembrane protein 141 [Source:MGI Symbol;Acc:MGI:1098773]	2	25620066	25622005	1939	NA	44	90	66	50	27	25	36	50	47.06	0.9	0.25	3.64	2.714e-04	2.731e-03
ENSMUSG00000029552	Tes	testin LIM domain protein [Source:MGI Symbol;Acc:MGI:105081]	6	17065148	17105828	40680	NA	852	1219	885	985	926	483	866	883	869.62	0.4	0.11	3.64	2.733e-04	2.746e-03
ENSMUSG00000078235	Fam43b	family with sequence similarity 43, member B [Source:MGI Symbol;Acc:MGI:3651622]	4	138394091	138396528	2437	NA	4	4	7	9	38	8	31	19	14.08	-1.88	0.52	-3.64	2.732e-04	2.746e-03
ENSMUSG00000047797	Gjb1	gap junction protein, beta 1 [Source:MGI Symbol;Acc:MGI:95719]	X	101376377	101385629	9252	NA	8	12	9	4	14	23	45	28	17.62	-1.71	0.47	-3.64	2.771e-04	2.784e-03
ENSMUSG00000000730	Dnmt3l	DNA (cytosine-5-)-methyltransferase 3-like [Source:MGI Symbol;Acc:MGI:1859287]	10	78041946	78063622	21676	NA	487	913	337	758	1587	930	1595	1246	953.78	-1.06	0.29	-3.64	2.775e-04	2.786e-03
ENSMUSG00000021273	Fdft1	farnesyl diphosphate farnesyl transferase 1 [Source:MGI Symbol;Acc:MGI:102706]	14	63145149	63179578	34429	NA	2186	4028	2955	3011	2629	1818	2791	2378	2669.48	0.37	0.1	3.63	2.800e-04	2.809e-03
ENSMUSG00000023972	Ptk7	PTK7 protein tyrosine kinase 7 [Source:MGI Symbol;Acc:MGI:1918711]	17	46564470	46629504	65034	NA	4619	8160	6373	5897	5383	3919	5675	5073	5536.08	0.35	0.1	3.63	2.803e-04	2.811e-03
ENSMUSG00000002996	Hbp1	high mobility group box transcription factor 1 [Source:MGI Symbol;Acc:MGI:894659]	12	31926253	31950535	24282	NA	1191	2079	1624	1562	1994	1497	2150	2527	1780.99	-0.29	0.08	-3.63	2.806e-04	2.812e-03
ENSMUSG00000003402	Prkcsh	protein kinase C substrate 80K-H [Source:MGI Symbol;Acc:MGI:107877]	9	22002805	22014222	11417	NA	2880	4532	3892	3453	2814	2039	3437	3935	3294.37	0.34	0.09	3.63	2.815e-04	2.815e-03
ENSMUSG00000022438	Parvb	parvin, beta [Source:MGI Symbol;Acc:MGI:2153063]	15	84232042	84315688	83646	NA	96	214	185	150	90	67	123	148	129.19	0.64	0.18	3.63	2.817e-04	2.815e-03
ENSMUSG00000024913	Lrp5	low density lipoprotein receptor-related protein 5 [Source:MGI Symbol;Acc:MGI:1278315]	19	3584827	3686564	101737	NA	978	1848	1397	1333	1008	785	1254	1412	1218.23	0.36	0.1	3.63	2.815e-04	2.815e-03
ENSMUSG00000030629	Zfand6	zinc finger, AN1-type domain 6 [Source:MGI Symbol;Acc:MGI:1929510]	7	84613765	84689959	76194	NA	1634	2610	2181	2068	1505	1202	1877	2250	1875.03	0.37	0.1	3.63	2.818e-04	2.815e-03
ENSMUSG00000033282	Rpgrip1l	Rpgrip1-like [Source:MGI Symbol;Acc:MGI:1920563]	8	91217029	91313262	96233	NA	73	151	85	112	187	114	162	187	129.51	-0.58	0.16	-3.63	2.813e-04	2.815e-03
ENSMUSG00000040888	Gfer	growth factor, augmenter of liver regeneration [Source:MGI Symbol;Acc:MGI:107757]	17	24693186	24696156	2970	NA	919	1726	1402	1303	1955	1139	1719	1900	1461.38	-0.28	0.08	-3.63	2.813e-04	2.815e-03
ENSMUSG00000038855	Itpkb	inositol 1,4,5-trisphosphate 3-kinase B [Source:MGI Symbol;Acc:MGI:109235]	1	180330484	180424802	94318	NA	78	147	147	99	54	31	88	105	89.87	0.84	0.23	3.63	2.834e-04	2.830e-03
ENSMUSG00000039456	Morc3	microrchidia 3 [Source:MGI Symbol;Acc:MGI:2136841]	16	93832120	93876073	43953	NA	3615	6600	4846	4944	6638	4360	6340	7071	5400.85	-0.24	0.07	-3.63	2.842e-04	2.835e-03
ENSMUSG00000048799	Cep120	centrosomal protein 120 [Source:MGI Symbol;Acc:MGI:2147298]	18	53681723	53744547	62824	NA	588	1241	965	901	772	531	828	835	808.65	0.35	0.1	3.63	2.841e-04	2.835e-03
ENSMUSG00000074796	Slc4a11	solute carrier family 4, sodium bicarbonate transporter-like, member 11 [Source:MGI Symbol;Acc:MGI:2138987]	2	130684112	130697519	13407	NA	259	468	346	327	239	166	262	380	296.52	0.48	0.13	3.63	2.852e-04	2.843e-03
ENSMUSG00000035459	Stab2	stabilin 2 [Source:MGI Symbol;Acc:MGI:2178743]	10	86841197	87008025	166828	NA	3	6	11	8	34	17	22	19	14.58	-1.68	0.46	-3.63	2.868e-04	2.858e-03
ENSMUSG00000031146	Plp2	proteolipid protein 2 [Source:MGI Symbol;Acc:MGI:1298382]	X	7667940	7671390	3450	NA	1265	1985	2265	1749	3505	1663	2445	2980	2159.8	-0.47	0.13	-3.63	2.883e-04	2.871e-03
ENSMUSG00000028173	Wls	wntless WNT ligand secretion mediator [Source:MGI Symbol;Acc:MGI:1915401]	3	159839671	159938664	98993	NA	545	772	807	589	1065	638	918	1100	784.22	-0.39	0.11	-3.62	2.898e-04	2.885e-03
ENSMUSG00000055923	Aasdh	aminoadipate-semialdehyde dehydrogenase [Source:MGI Symbol;Acc:MGI:2442517]	5	76873658	76905514	31856	NA	286	492	424	342	270	185	299	417	329.38	0.47	0.13	3.62	2.907e-04	2.892e-03
ENSMUSG00000017664	Slc35c2	solute carrier family 35, member C2 [Source:MGI Symbol;Acc:MGI:2385166]	2	165276553	165287869	11316	NA	386	653	514	460	430	299	452	435	444.74	0.36	0.1	3.62	2.912e-04	2.892e-03
ENSMUSG00000030232	Aebp2	AE binding protein 2 [Source:MGI Symbol;Acc:MGI:1338038]	6	140622662	140678472	55810	NA	1254	2292	1681	1760	2652	1538	2366	2392	1935.2	-0.31	0.09	-3.62	2.911e-04	2.892e-03
ENSMUSG00000048970	C1galt1c1	C1GALT1-specific chaperone 1 [Source:MGI Symbol;Acc:MGI:1913493]	X	38630784	38635087	4303	NA	103	174	150	134	337	116	215	263	177.96	-0.64	0.18	-3.62	2.911e-04	2.892e-03
ENSMUSG00000037286	Stag1	stromal antigen 1 [Source:MGI Symbol;Acc:MGI:1098658]	9	100597797	100959375	361578	NA	1897	3700	3165	2756	2823	1616	2418	2801	2567.44	0.3	0.08	3.62	2.920e-04	2.899e-03
ENSMUSG00000001056	Nhp2	NHP2 ribonucleoprotein [Source:MGI Symbol;Acc:MGI:1098547]	11	51619734	51623714	3980	NA	2021	3575	3012	2819	3572	2464	3717	4383	3104	-0.26	0.07	-3.62	2.930e-04	2.907e-03
ENSMUSG00000036928	Stag3	stromal antigen 3 [Source:MGI Symbol;Acc:MGI:1355311]	5	138280239	138312393	32154	NA	575	819	694	598	653	257	404	643	564.79	0.56	0.16	3.62	2.934e-04	2.910e-03
ENSMUSG00000024960	Plcb3	phospholipase C, beta 3 [Source:MGI Symbol;Acc:MGI:104778]	19	6953713	6969759	16046	NA	1362	2746	1984	1864	1731	1163	1857	1838	1766.85	0.31	0.08	3.62	2.985e-04	2.958e-03
ENSMUSG00000033618	Map3k13	mitogen-activated protein kinase kinase kinase 13 [Source:MGI Symbol;Acc:MGI:2444243]	16	21794345	21933439	139094	NA	21	55	47	35	13	16	24	16	27.65	1.2	0.33	3.62	2.997e-04	2.967e-03
ENSMUSG00000063846	Gm21731	predicted gene, 21731 [Source:MGI Symbol;Acc:MGI:5433895]	13	120239110	120241367	2257	NA	1	0	0	0	10	3	1	26	4.53	-4.85	1.34	-3.62	2.997e-04	2.967e-03
ENSMUSG00000049313	Sorl1	sortilin-related receptor, LDLR class A repeats-containing [Source:MGI Symbol;Acc:MGI:1202296]	9	41964719	42124297	159578	NA	779	1392	1471	1116	1069	565	916	1179	1027.34	0.42	0.12	3.62	3.001e-04	2.970e-03
ENSMUSG00000078498	Zfp988	zinc finger protein 988 [Source:MGI Symbol;Acc:MGI:3651985]	4	147305673	147333734	28061	NA	876	1839	1039	1269	1924	1428	1894	1777	1472.02	-0.47	0.13	-3.61	3.028e-04	2.995e-03
ENSMUSG00000050799	H2bc1	H2B clustered histone 1 [Source:MGI Symbol;Acc:MGI:2448375]	13	23933772	23934156	384	NA	23	20	50	16	152	38	60	68	50.94	-1.43	0.4	-3.61	3.045e-04	3.010e-03
ENSMUSG00000032637	Atxn2l	ataxin 2-like [Source:MGI Symbol;Acc:MGI:2446242]	7	126491707	126503437	11730	NA	949	1535	1481	1156	1191	632	1079	1332	1135.3	0.35	0.1	3.61	3.075e-04	3.038e-03
ENSMUSG00000028610	Dmrtb1	DMRT-like family B with proline-rich C-terminal, 1 [Source:MGI Symbol;Acc:MGI:1927125]	4	107676289	107684230	7941	NA	5	14	25	17	46	33	25	61	27.25	-1.4	0.39	-3.61	3.080e-04	3.039e-03
ENSMUSG00000028949	Smarcd3	SWI/SNF related, matrix associated, actin dependent regulator of chromatin, subfamily d, member 3 [Source:MGI Symbol;Acc:MGI:1914243]	5	24590817	24624411	33594	NA	227	427	191	293	53	107	143	77	189.24	1.54	0.43	3.61	3.079e-04	3.039e-03
ENSMUSG00000017421	Zfp207	zinc finger protein 207 [Source:MGI Symbol;Acc:MGI:1340045]	11	80383278	80405733	22455	NA	3991	6134	5134	5211	7116	4255	6463	7886	5617.65	-0.26	0.07	-3.6	3.126e-04	3.083e-03
ENSMUSG00000028980	H6pd	hexose-6-phosphate dehydrogenase (glucose 1-dehydrogenase) [Source:MGI Symbol;Acc:MGI:2140356]	4	149979474	150009023	29549	NA	506	838	645	646	526	384	618	507	574.31	0.41	0.11	3.6	3.133e-04	3.084e-03
ENSMUSG00000033948	Zswim5	zinc finger SWIM-type containing 5 [Source:MGI Symbol;Acc:MGI:1921714]	4	116877375	116989264	111889	NA	103	215	169	200	321	203	294	240	212.95	-0.6	0.17	-3.6	3.133e-04	3.084e-03
ENSMUSG00000090744	Gm6871	predicted gene 6871 [Source:MGI Symbol;Acc:MGI:3643456]	7	41545673	41573662	27989	NA	401	792	416	518	851	554	722	898	624.97	-0.47	0.13	-3.6	3.133e-04	3.084e-03
ENSMUSG00000111977	Gm47163	predicted gene, 47163 [Source:MGI Symbol;Acc:MGI:6095939]	10	79637855	79639520	1665	NA	47	79	67	49	26	26	38	46	46.37	0.88	0.24	3.6	3.133e-04	3.084e-03
ENSMUSG00000039157	Fam102a	family with sequence similarity 102, member A [Source:MGI Symbol;Acc:MGI:2138935]	2	32535331	32569756	34425	NA	510	1072	727	882	672	394	691	732	686.97	0.41	0.11	3.6	3.143e-04	3.092e-03
ENSMUSG00000030406	Gipr	gastric inhibitory polypeptide receptor [Source:MGI Symbol;Acc:MGI:1352753]	7	19156060	19166127	10067	NA	51	77	62	52	36	20	40	47	47	0.83	0.23	3.6	3.148e-04	3.095e-03
ENSMUSG00000085998	AW822252	expressed sequence AW822252 [Source:MGI Symbol;Acc:MGI:2148030]	X	53695854	53716773	20919	NA	2	2	2	1	19	10	10	8	6.69	-2.71	0.75	-3.6	3.149e-04	3.095e-03
ENSMUSG00000038564	Ift172	intraflagellar transport 172 [Source:MGI Symbol;Acc:MGI:2682064]	5	31253276	31291116	37840	NA	424	793	521	507	407	294	532	466	480.51	0.44	0.12	3.6	3.161e-04	3.105e-03
ENSMUSG00000039735	Fnbp1l	formin binding protein 1-like [Source:MGI Symbol;Acc:MGI:1925642]	3	122538718	122619715	80997	NA	684	1393	1218	995	882	579	952	1057	939.15	0.35	0.1	3.6	3.166e-04	3.108e-03
ENSMUSG00000025647	Shisa5	shisa family member 5 [Source:MGI Symbol;Acc:MGI:1915044]	9	109038564	109057777	19213	NA	339	631	519	458	433	285	420	450	430.81	0.34	0.09	3.6	3.174e-04	3.114e-03
ENSMUSG00000061524	Zic2	zinc finger protein of the cerebellum 2 [Source:MGI Symbol;Acc:MGI:106679]	14	122475434	122479852	4418	NA	387	645	468	646	884	598	1000	741	658.07	-0.54	0.15	-3.6	3.182e-04	3.120e-03
ENSMUSG00000055994	Nod2	nucleotide-binding oligomerization domain containing 2 [Source:MGI Symbol;Acc:MGI:2429397]	8	88647314	88688474	41160	NA	50	100	104	89	27	21	43	84	62.17	1.06	0.29	3.6	3.187e-04	3.124e-03
ENSMUSG00000067713	Prkag1	protein kinase, AMP-activated, gamma 1 non-catalytic subunit [Source:MGI Symbol;Acc:MGI:108411]	15	98812796	98831521	18725	NA	738	1287	878	929	814	565	870	900	853.36	0.33	0.09	3.6	3.201e-04	3.136e-03
ENSMUSG00000073716	Gm13241	predicted gene 13241 [Source:MGI Symbol;Acc:MGI:3649920]	4	146475331	146476111	780	NA	53	79	45	63	103	77	133	106	80.79	-0.75	0.21	-3.6	3.205e-04	3.138e-03
ENSMUSG00000057738	Sptan1	spectrin alpha, non-erythrocytic 1 [Source:MGI Symbol;Acc:MGI:98386]	2	29965559	30031451	65892	NA	7700	17160	10300	12840	9104	6876	9879	7921	9994.39	0.51	0.14	3.6	3.207e-04	3.138e-03
ENSMUSG00000025207	Sema4g	sema domain, immunoglobulin domain (Ig), transmembrane domain (TM) and short cytoplasmic domain, (semaphorin) 4G [Source:MGI Symbol;Acc:MGI:1347047]	19	44989100	45003397	14297	NA	146	199	222	149	98	89	116	171	146.7	0.66	0.18	3.6	3.216e-04	3.145e-03
ENSMUSG00000025025	Mxi1	MAX interactor 1, dimerization protein [Source:MGI Symbol;Acc:MGI:97245]	19	53310505	53375810	65305	NA	475	836	673	633	905	572	883	936	718.62	-0.28	0.08	-3.6	3.220e-04	3.148e-03
ENSMUSG00000022325	Pop1	processing of precursor 1, ribonuclease P/MRP family, (S. cerevisiae) [Source:MGI Symbol;Acc:MGI:1914974]	15	34495303	34530648	35345	NA	1469	2734	2254	1932	3235	1951	2704	2867	2328.5	-0.32	0.09	-3.6	3.230e-04	3.155e-03
ENSMUSG00000028618	Tmem59	transmembrane protein 59 [Source:MGI Symbol;Acc:MGI:1929278]	4	107178398	107200996	22598	NA	1566	2386	2208	1877	2529	1864	2794	3152	2244.18	-0.31	0.08	-3.6	3.231e-04	3.155e-03
ENSMUSG00000006360	Crip1	cysteine-rich protein 1 (intestinal) [Source:MGI Symbol;Acc:MGI:88501]	12	113146315	113153879	7564	NA	225	369	201	230	157	142	199	182	210.82	0.63	0.17	3.6	3.237e-04	3.159e-03
ENSMUSG00000001802	Lrp3	low density lipoprotein receptor-related protein 3 [Source:MGI Symbol;Acc:MGI:3584516]	7	35200026	35215498	15472	NA	75	138	116	92	148	106	177	217	128.76	-0.57	0.16	-3.6	3.240e-04	3.161e-03
ENSMUSG00000038916	Soga3	SOGA family member 3 [Source:MGI Symbol;Acc:MGI:1914662]	10	29143838	29199630	55792	NA	1	18	5	9	0	0	1	0	3.8	4.67	1.3	3.6	3.244e-04	3.162e-03
ENSMUSG00000079008	Gm14124	predicted gene 14124 [Source:MGI Symbol;Acc:MGI:3652002]	2	150257516	150270300	12784	NA	274	544	288	350	677	349	509	605	433.46	-0.51	0.14	-3.59	3.247e-04	3.164e-03
ENSMUSG00000015214	Mtmr1	myotubularin related protein 1 [Source:MGI Symbol;Acc:MGI:1858271]	X	71364759	71419196	54437	NA	165	282	305	211	610	243	369	370	308.08	-0.66	0.19	-3.59	3.255e-04	3.170e-03
ENSMUSG00000030428	Ttyh1	tweety family member 1 [Source:MGI Symbol;Acc:MGI:1889007]	7	4119407	4136708	17301	NA	202	344	217	292	138	137	225	200	216.25	0.63	0.18	3.59	3.260e-04	3.174e-03
ENSMUSG00000026107	Nabp1	nucleic acid binding protein 1 [Source:MGI Symbol;Acc:MGI:1923258]	1	51465861	51478425	12564	NA	346	570	544	430	735	410	663	710	534.35	-0.35	0.1	-3.59	3.264e-04	3.176e-03
ENSMUSG00000023892	Zfp51	zinc finger protein 51 [Source:MGI Symbol;Acc:MGI:99198]	17	21450373	21465587	15214	NA	212	374	287	286	407	279	379	507	331.46	-0.39	0.11	-3.59	3.274e-04	3.184e-03
ENSMUSG00000020547	Bzw2	basic leucine zipper and W2 domains 2 [Source:MGI Symbol;Acc:MGI:1914162]	12	36091834	36158080	66246	NA	2267	3808	2874	2778	2823	1813	2658	3013	2691.12	0.24	0.07	3.59	3.279e-04	3.186e-03
ENSMUSG00000031879	Ciao2b	cytosolic iron-sulfur assembly component 2B [Source:MGI Symbol;Acc:MGI:1915773]	8	104639837	104641965	2128	NA	336	552	556	455	669	419	682	762	537.31	-0.35	0.1	-3.59	3.278e-04	3.186e-03
ENSMUSG00000035778	Ggta1	glycoprotein galactosyltransferase alpha 1, 3 [Source:MGI Symbol;Acc:MGI:95704]	2	35400178	35463231	63053	NA	814	1332	1043	1024	962	617	922	1127	956.82	0.28	0.08	3.59	3.296e-04	3.200e-03
ENSMUSG00000032540	Abhd5	abhydrolase domain containing 5 [Source:MGI Symbol;Acc:MGI:1914719]	9	122351607	122381524	29917	NA	191	407	363	294	511	247	484	577	366.1	-0.47	0.13	-3.59	3.308e-04	3.208e-03
ENSMUSG00000068855	H2ac20	H2A clustered histone 20 [Source:MGI Symbol;Acc:MGI:2448316]	3	96220360	96220880	520	NA	1151	1841	1981	1670	1536	940	1376	1499	1468.18	0.37	0.1	3.59	3.307e-04	3.208e-03
ENSMUSG00000024799	Tm7sf2	transmembrane 7 superfamily member 2 [Source:MGI Symbol;Acc:MGI:1920416]	19	6062820	6077197	14377	NA	612	796	617	575	410	336	566	611	558.84	0.51	0.14	3.59	3.310e-04	3.209e-03
ENSMUSG00000011658	Fuz	fuzzy planar cell polarity protein [Source:MGI Symbol;Acc:MGI:1917550]	7	44896078	44902631	6553	NA	335	502	335	342	277	208	312	348	327.2	0.46	0.13	3.59	3.361e-04	3.256e-03
ENSMUSG00000042700	Sipa1l1	signal-induced proliferation-associated 1 like 1 [Source:MGI Symbol;Acc:MGI:2443679]	12	82169319	82451786	282467	NA	666	1251	1036	1019	926	592	816	961	885.48	0.31	0.09	3.59	3.364e-04	3.257e-03
ENSMUSG00000010609	Psen2	presenilin 2 [Source:MGI Symbol;Acc:MGI:109284]	1	180227003	180263438	36435	NA	279	425	419	338	253	179	338	342	314.47	0.46	0.13	3.58	3.374e-04	3.264e-03
ENSMUSG00000060613	Cyp2c70	cytochrome P450, family 2, subfamily c, polypeptide 70 [Source:MGI Symbol;Acc:MGI:2385878]	19	40153352	40187333	33981	NA	5	5	8	3	21	16	16	21	11.73	-1.77	0.49	-3.58	3.374e-04	3.264e-03
ENSMUSG00000024050	Wiz	widely-interspaced zinc finger motifs [Source:MGI Symbol;Acc:MGI:1332638]	17	32354054	32389401	35347	NA	216	399	303	273	244	155	267	267	258.2	0.4	0.11	3.58	3.382e-04	3.270e-03
ENSMUSG00000004798	Ulk2	unc-51 like kinase 2 [Source:MGI Symbol;Acc:MGI:1352758]	11	61775648	61855073	79425	NA	71	109	96	93	125	96	169	211	117.18	-0.63	0.18	-3.58	3.391e-04	3.277e-03
ENSMUSG00000017307	Acot8	acyl-CoA thioesterase 8 [Source:MGI Symbol;Acc:MGI:2158201]	2	164792764	164804882	12118	NA	371	603	437	397	394	244	392	426	398.61	0.37	0.1	3.58	3.414e-04	3.297e-03
ENSMUSG00000028879	Stx12	syntaxin 12 [Source:MGI Symbol;Acc:MGI:1931027]	4	132853500	132884509	31009	NA	738	1340	1263	1095	950	622	967	1135	985.95	0.32	0.09	3.58	3.458e-04	3.339e-03
ENSMUSG00000032268	Tmprss5	transmembrane protease, serine 5 (spinesin) [Source:MGI Symbol;Acc:MGI:1933407]	9	49081259	49117587	36328	NA	38	32	72	25	137	38	94	173	71.23	-1.24	0.35	-3.58	3.469e-04	3.347e-03
ENSMUSG00000020792	Exoc7	exocyst complex component 7 [Source:MGI Symbol;Acc:MGI:1859270]	11	116288000	116307233	19233	NA	375	782	528	533	775	555	775	811	624.09	-0.37	0.1	-3.58	3.471e-04	3.348e-03
ENSMUSG00000084786	Ubl5	ubiquitin-like 5 [Source:MGI Symbol;Acc:MGI:1913427]	9	20642877	20647140	4263	NA	695	1284	975	946	934	576	871	894	874.35	0.3	0.08	3.58	3.477e-04	3.351e-03
ENSMUSG00000108043	Zim3	zinc finger, imprinted 3 [Source:MGI Symbol;Acc:MGI:2151058]	7	6955684	6977420	21736	NA	16	30	30	23	45	31	57	68	35.91	-0.96	0.27	-3.58	3.479e-04	3.351e-03
ENSMUSG00000022604	Cep97	centrosomal protein 97 [Source:MGI Symbol;Acc:MGI:1921451]	16	55899887	55934855	34968	NA	255	529	384	386	613	350	554	563	439.01	-0.38	0.11	-3.58	3.486e-04	3.357e-03
ENSMUSG00000029402	Snrnp35	small nuclear ribonucleoprotein 35 (U11/U12) [Source:MGI Symbol;Acc:MGI:1923417]	5	124483133	124491124	7991	NA	163	270	229	211	176	114	195	172	187.36	0.46	0.13	3.58	3.498e-04	3.366e-03
ENSMUSG00000034066	Farp2	FERM, RhoGEF and pleckstrin domain protein 2 [Source:MGI Symbol;Acc:MGI:2385126]	1	93512078	93621976	109898	NA	36	47	38	36	77	43	90	78	53.94	-0.8	0.22	-3.58	3.501e-04	3.367e-03
ENSMUSG00000053819	Camk2d	calcium/calmodulin-dependent protein kinase II, delta [Source:MGI Symbol;Acc:MGI:1341265]	3	126596301	126846326	250025	NA	63	106	84	97	68	40	60	42	69.1	0.78	0.22	3.58	3.502e-04	3.367e-03
ENSMUSG00000026917	Wdr5	WD repeat domain 5 [Source:MGI Symbol;Acc:MGI:2155884]	2	27515156	27536535	21379	NA	5286	9709	6911	7429	6868	4373	6870	7000	6634.81	0.27	0.08	3.57	3.514e-04	3.377e-03
ENSMUSG00000088609			13	9834468	9834525	57	NA	190	421	331	273	225	99	207	313	245.26	0.6	0.17	3.57	3.524e-04	3.384e-03
ENSMUSG00000005483	Dnajb1	DnaJ heat shock protein family (Hsp40) member B1 [Source:MGI Symbol;Acc:MGI:1931874]	8	83608192	83612653	4461	NA	661	1166	801	916	1309	828	1350	1225	1005.52	-0.36	0.1	-3.57	3.536e-04	3.394e-03
ENSMUSG00000078813	Leng1	leukocyte receptor cluster (LRC) member 1 [Source:MGI Symbol;Acc:MGI:1917007]	7	3660097	3665840	5743	NA	188	305	242	237	160	132	218	210	207.75	0.48	0.14	3.57	3.538e-04	3.394e-03
ENSMUSG00000031671	Setd6	SET domain containing 6 [Source:MGI Symbol;Acc:MGI:1913333]	8	95715880	95719010	3130	NA	977	1500	1183	1083	883	667	1018	1268	1050.25	0.37	0.1	3.57	3.581e-04	3.432e-03
ENSMUSG00000055991	Zkscan5	zinc finger with KRAB and SCAN domains 5 [Source:MGI Symbol;Acc:MGI:107533]	5	145204561	145221750	17189	NA	551	968	754	708	579	478	645	629	653.4	0.38	0.11	3.57	3.580e-04	3.432e-03
ENSMUSG00000061759	Armt1	acidic residue methyltransferase 1 [Source:MGI Symbol;Acc:MGI:1920669]	10	4432466	4455141	22675	NA	844	1372	1264	1088	1099	668	1022	1136	1036.87	0.28	0.08	3.57	3.590e-04	3.438e-03
ENSMUSG00000044636	Csrnp2	cysteine-serine-rich nuclear protein 2 [Source:MGI Symbol;Acc:MGI:2386852]	15	100479569	100495488	15919	NA	395	827	595	552	1014	600	947	757	690.59	-0.46	0.13	-3.57	3.611e-04	3.457e-03
ENSMUSG00000070777	Ceacam20	carcinoembryonic antigen-related cell adhesion molecule 20 [Source:MGI Symbol;Acc:MGI:1918851]	7	19965411	19991104	25693	NA	5	8	8	5	19	17	31	17	13.53	-1.66	0.47	-3.57	3.617e-04	3.461e-03
ENSMUSG00000037787	Coa8	cytochrome c oxidase assembly factor 8 [Source:MGI Symbol;Acc:MGI:1915270]	12	111713260	111755053	41793	NA	304	496	455	375	254	236	305	407	347.66	0.49	0.14	3.57	3.632e-04	3.474e-03
ENSMUSG00000018572	Phf23	PHD finger protein 23 [Source:MGI Symbol;Acc:MGI:1925496]	11	69995776	70000009	4233	NA	1098	2128	1603	1541	2374	1614	2426	2043	1809.76	-0.39	0.11	-3.57	3.637e-04	3.477e-03
ENSMUSG00000020673	Tpo	thyroid peroxidase [Source:MGI Symbol;Acc:MGI:98813]	12	30054658	30132624	77966	NA	2	2	2	4	12	4	20	23	7.9	-2.42	0.68	-3.56	3.667e-04	3.504e-03
ENSMUSG00000021806	Nid2	nidogen 2 [Source:MGI Symbol;Acc:MGI:1298229]	14	19751264	19811787	60523	NA	6325	10806	8022	8213	7164	5095	8097	7800	7530.43	0.29	0.08	3.56	3.671e-04	3.506e-03
ENSMUSG00000026730	Pter	phosphotriesterase related [Source:MGI Symbol;Acc:MGI:107372]	2	12924040	13003455	79415	NA	97	160	162	122	117	65	95	82	110.47	0.64	0.18	3.56	3.674e-04	3.507e-03
ENSMUSG00000024774	Ankrd22	ankyrin repeat domain 22 [Source:MGI Symbol;Acc:MGI:1277101]	19	34122548	34166053	43505	NA	1	2	1	2	12	4	10	21	6.02	-2.85	0.8	-3.56	3.678e-04	3.508e-03
ENSMUSG00000019834	Slc22a16	solute carrier family 22 (organic cation transporter), member 16 [Source:MGI Symbol;Acc:MGI:1918090]	10	40570335	40604132	33797	NA	3	11	14	4	21	10	48	36	16.92	-1.78	0.5	-3.56	3.705e-04	3.533e-03
ENSMUSG00000001750	Tcirg1	T cell, immune regulator 1, ATPase, H+ transporting, lysosomal V0 protein A3 [Source:MGI Symbol;Acc:MGI:1350931]	19	3896049	3907133	11084	NA	417	618	494	440	415	249	358	529	429.91	0.42	0.12	3.56	3.722e-04	3.547e-03
ENSMUSG00000031154	Otud5	OTU domain containing 5 [Source:MGI Symbol;Acc:MGI:1859615]	X	7841363	7876626	35263	NA	683	1459	1211	1066	2160	1019	1564	1553	1290.98	-0.47	0.13	-3.56	3.755e-04	3.576e-03
ENSMUSG00000004415	Col26a1	collagen, type XXVI, alpha 1 [Source:MGI Symbol;Acc:MGI:2155345]	5	136741758	136883209	141451	NA	95	157	112	108	66	56	87	107	96.45	0.64	0.18	3.56	3.767e-04	3.584e-03
ENSMUSG00000064373	Selenop	selenoprotein P [Source:MGI Symbol;Acc:MGI:894288]	15	3268546	3280508	11962	NA	31	33	31	37	13	9	24	11	23.77	1.3	0.36	3.56	3.766e-04	3.584e-03
ENSMUSG00000006289	Osgep	O-sialoglycoprotein endopeptidase [Source:MGI Symbol;Acc:MGI:1913496]	14	50906477	50924893	18416	NA	1324	2088	1685	1603	1457	1050	1571	1588	1518.84	0.29	0.08	3.56	3.771e-04	3.586e-03
ENSMUSG00000036461	Elf1	E74 like ETS transcription factor 1 [Source:MGI Symbol;Acc:MGI:107180]	14	79481193	79582494	101301	NA	269	535	372	370	240	213	353	248	318.8	0.57	0.16	3.56	3.774e-04	3.588e-03
ENSMUSG00000028789	Azin2	antizyme inhibitor 2 [Source:MGI Symbol;Acc:MGI:2442093]	4	128930232	128962442	32210	NA	664	1073	943	723	474	370	640	949	708.46	0.57	0.16	3.55	3.782e-04	3.593e-03
ENSMUSG00000035212	Leprot	leptin receptor overlapping transcript [Source:MGI Symbol;Acc:MGI:2687005]	4	101647717	101659364	11647	NA	940	1491	1163	1261	1074	696	1114	1256	1099.51	0.3	0.08	3.55	3.791e-04	3.599e-03
ENSMUSG00000049604	Hoxb13	homeobox B13 [Source:MGI Symbol;Acc:MGI:107730]	11	96194315	96197447	3132	NA	10	28	33	25	43	52	55	55	37.26	-1.11	0.31	-3.55	3.800e-04	3.607e-03
ENSMUSG00000033152	Podxl2	podocalyxin-like 2 [Source:MGI Symbol;Acc:MGI:2442488]	6	88842557	88875044	32487	NA	24	31	30	18	54	35	45	85	38.75	-1.01	0.28	-3.55	3.812e-04	3.616e-03
ENSMUSG00000018102	H2bc4	H2B clustered histone 4 [Source:MGI Symbol;Acc:MGI:1915274]	13	23684198	23692908	8710	NA	1788	2514	3184	2356	2034	1153	1950	2487	2130.97	0.46	0.13	3.55	3.823e-04	3.625e-03
ENSMUSG00000008200	Fnbp4	formin binding protein 4 [Source:MGI Symbol;Acc:MGI:1860513]	2	90745369	90781021	35652	NA	2249	3438	2960	2864	2252	1454	2246	3357	2535.48	0.39	0.11	3.55	3.834e-04	3.633e-03
ENSMUSG00000052837	Junb	jun B proto-oncogene [Source:MGI Symbol;Acc:MGI:96647]	8	84974483	84978718	4235	NA	126	203	248	179	131	86	164	124	154.54	0.63	0.18	3.55	3.854e-04	3.651e-03
ENSMUSG00000025722	Wdr73	WD repeat domain 73 [Source:MGI Symbol;Acc:MGI:1919218]	7	80890722	80901269	10547	NA	805	1302	1067	1015	844	614	925	1128	941.04	0.31	0.09	3.55	3.864e-04	3.658e-03
ENSMUSG00000048458	Inka2	inka box actin regulator 2 [Source:MGI Symbol;Acc:MGI:1923497]	3	105704598	105720842	16244	NA	54	90	56	62	105	65	127	138	83.88	-0.66	0.19	-3.55	3.874e-04	3.666e-03
ENSMUSG00000039179	Tekt5	tektin 5 [Source:MGI Symbol;Acc:MGI:1917676]	16	10357947	10395490	37543	NA	24	46	43	51	8	13	19	31	28.73	1.27	0.36	3.55	3.889e-04	3.678e-03
ENSMUSG00000005078	Jkamp	JNK1/MAPK8-associated membrane protein [Source:MGI Symbol;Acc:MGI:1915057]	12	72085588	72101461	15873	NA	511	780	652	587	849	575	828	1104	715.8	-0.34	0.1	-3.55	3.896e-04	3.679e-03
ENSMUSG00000015806	Qdpr	quinoid dihydropteridine reductase [Source:MGI Symbol;Acc:MGI:97836]	5	45434020	45450236	16216	NA	1638	2655	2271	2076	1886	1330	2087	2156	1970.66	0.27	0.07	3.55	3.895e-04	3.679e-03
ENSMUSG00000049550	Clip1	CAP-GLY domain containing linker protein 1 [Source:MGI Symbol;Acc:MGI:1928401]	5	123577794	123684618	106824	NA	462	935	728	778	579	363	643	727	630.6	0.38	0.11	3.55	3.896e-04	3.679e-03
ENSMUSG00000031987	Egln1	egl-9 family hypoxia-inducible factor 1 [Source:MGI Symbol;Acc:MGI:1932286]	8	124908586	124949324	40738	NA	196	382	286	318	431	307	539	420	350.5	-0.49	0.14	-3.55	3.912e-04	3.693e-03
ENSMUSG00000009687	Fxyd5	FXYD domain-containing ion transport regulator 5 [Source:MGI Symbol;Acc:MGI:1201785]	7	31032721	31042481	9760	NA	13	38	28	20	50	26	53	90	37	-1.08	0.3	-3.55	3.919e-04	3.697e-03
ENSMUSG00000024645	Timm21	translocase of inner mitochondrial membrane 21 [Source:MGI Symbol;Acc:MGI:1920595]	18	84947293	84951524	4231	NA	104	164	111	116	89	48	103	101	101.89	0.61	0.17	3.55	3.924e-04	3.700e-03
ENSMUSG00000071657	Bscl2	Berardinelli-Seip congenital lipodystrophy 2 (seipin) [Source:MGI Symbol;Acc:MGI:1298392]	19	8837466	8848683	11217	NA	412	625	479	436	454	247	432	441	430.89	0.38	0.11	3.54	3.930e-04	3.703e-03
ENSMUSG00000006641	Slc5a6	solute carrier family 5 (sodium-dependent vitamin transporter), member 6 [Source:MGI Symbol;Acc:MGI:2660847]	5	31036035	31048924	12889	NA	477	791	590	619	950	526	962	876	702.53	-0.36	0.1	-3.54	3.937e-04	3.707e-03
ENSMUSG00000007021	Syngr3	synaptogyrin 3 [Source:MGI Symbol;Acc:MGI:1341881]	17	24685091	24689955	4864	NA	56	89	71	70	60	15	39	53	54.67	0.87	0.25	3.54	3.938e-04	3.707e-03
ENSMUSG00000032750	Gab3	growth factor receptor bound protein 2-associated protein 3 [Source:MGI Symbol;Acc:MGI:2387324]	X	74966842	75085458	118616	NA	2	7	11	12	48	13	27	22	16.73	-1.71	0.48	-3.54	3.947e-04	3.714e-03
ENSMUSG00000015575	Atp6v0e	ATPase, H+ transporting, lysosomal V0 subunit E [Source:MGI Symbol;Acc:MGI:1328318]	17	26676395	26699644	23249	NA	792	1069	970	889	1375	876	1287	1372	1058.21	-0.33	0.09	-3.54	3.973e-04	3.736e-03
ENSMUSG00000028923	Necap2	NECAP endocytosis associated 2 [Source:MGI Symbol;Acc:MGI:1913397]	4	141066511	141078357	11846	NA	813	1422	1130	1065	833	664	1039	1062	982.01	0.34	0.1	3.54	4.022e-04	3.781e-03
ENSMUSG00000049625	Tifab	TRAF-interacting protein with forkhead-associated domain, family member B [Source:MGI Symbol;Acc:MGI:2385852]	13	56173703	56178885	5182	NA	18	33	25	29	88	28	50	59	39.21	-1.02	0.29	-3.54	4.040e-04	3.795e-03
ENSMUSG00000034486	Gbx2	gastrulation brain homeobox 2 [Source:MGI Symbol;Acc:MGI:95668]	1	89927955	89931179	3224	NA	202	428	237	281	538	611	854	434	447.66	-1.13	0.32	-3.54	4.065e-04	3.817e-03
ENSMUSG00000032601	Prkar2a	protein kinase, cAMP dependent regulatory, type II alpha [Source:MGI Symbol;Acc:MGI:108025]	9	108689313	108750436	61123	NA	731	1549	1301	1201	1029	612	1116	1017	1035.39	0.38	0.11	3.54	4.077e-04	3.826e-03
ENSMUSG00000024462	Gabbr1	gamma-aminobutyric acid (GABA) B receptor, 1 [Source:MGI Symbol;Acc:MGI:1860139]	17	37045965	37075067	29102	NA	887	1264	1125	941	847	439	689	1208	899.37	0.51	0.14	3.53	4.093e-04	3.840e-03
ENSMUSG00000114905	Gm48113	predicted gene, 48113 [Source:MGI Symbol;Acc:MGI:6097466]	13	81723989	81725028	1039	NA	1	1	0	1	10	7	7	13	4.83	-3.56	1.01	-3.53	4.107e-04	3.850e-03
ENSMUSG00000037573	Tob1	transducer of ErbB-2.1 [Source:MGI Symbol;Acc:MGI:1349721]	11	94211453	94215495	4042	NA	502	972	849	670	624	445	640	707	658.53	0.34	0.1	3.53	4.152e-04	3.891e-03
ENSMUSG00000062797	Hikeshi	heat shock protein nuclear import factor [Source:MGI Symbol;Acc:MGI:96738]	7	89917528	89941204	23676	NA	793	1120	1103	931	1485	944	1328	1438	1120.13	-0.34	0.1	-3.53	4.158e-04	3.895e-03
ENSMUSG00000105734	4930558C23Rik	RIKEN cDNA 4930558C23 gene [Source:MGI Symbol;Acc:MGI:1914904]	3	95386460	95402841	16381	NA	36	48	40	38	60	69	113	74	59.45	-0.93	0.26	-3.53	4.173e-04	3.907e-03
ENSMUSG00000038936	Sccpdh	saccharopine dehydrogenase (putative) [Source:MGI Symbol;Acc:MGI:1924486]	1	179668209	179687189	18980	NA	926	1283	1188	1045	1848	923	1439	2096	1298.47	-0.41	0.12	-3.53	4.176e-04	3.908e-03
ENSMUSG00000050212	Eva1b	eva-1 homolog B (C. elegans) [Source:MGI Symbol;Acc:MGI:1922063]	4	126147743	126149875	2132	NA	241	426	306	351	308	175	269	272	286.74	0.42	0.12	3.53	4.190e-04	3.917e-03
ENSMUSG00000109649	Gm45521	predicted gene 45521 [Source:MGI Symbol;Acc:MGI:5791357]	14	7957287	7960636	3349	NA	2	3	2	2	17	7	14	11	6.92	-2.38	0.67	-3.53	4.190e-04	3.917e-03
ENSMUSG00000112523	Gm48377	predicted gene, 48377 [Source:MGI Symbol;Acc:MGI:6097854]	10	106183020	106183891	871	NA	19	47	79	27	183	51	86	100	69.68	-1.23	0.35	-3.53	4.192e-04	3.917e-03
ENSMUSG00000020424	Castor1	cytosolic arginine sensor for mTORC1 subunit 1 [Source:MGI Symbol;Acc:MGI:1919212]	11	4218224	4222409	4185	NA	891	1455	1069	1240	1650	1165	1790	1612	1332.06	-0.37	0.11	-3.53	4.232e-04	3.948e-03
[truncated: 1,721 more rows]

## Sheet: KO vs WT DEGs
		description	chr	start	end	length	sequence	wt1	wt2	wt3	wt4	KO1	KO2	KO3	KO4	baseMean	log2FoldChange	lfcSE	stat	pvalue	padj
[truncated: 74 more rows]

[truncated: 5 more sheets: gProfiler version, gProfiler FINCA vs WT , gProfiler expression high FINCA, gProfiler expression low FINCA, gProfiler KO vs WT]
