# Supplementary material for: Altered behaviour and immune response in mice with NHLRC2 p.Asp148Tyr variant
Source: Brain Behav Immun Health. 2025 May 22;46:101020. doi: 10.1016/j.bbih.2025.101020 (PMC12159220; doi:10.1016/j.bbih.2025.101020)
Supplement: Multimedia component 3 [file mmc3.xlsx]

## Sheet: Suppl. information 2
Sheet name	Data
BioID Reduced	List of proteins with reduced interaction with the NHLRC2 p.Asp148Tyr variant compared to wild type NHLRC2 according to Proximity-Dependent Biotin Identification analysis in HEK cells.
BioID Increased	List of proteins with increased interaction with the NHLRC2 p.Asp148Tyr variant compared to wild type NHLRC2 according to Proximity-Dependent Biotin Identification analysis in HEK cells.
Common BioID and RNAseq	List of common genes of wich transcription was affected by the p.Asp148Tyr variant in mESCs and interaction was affected in BioID2 of HEK 293 cells.
gProfiler version	Information of the gProfiler version used pathway and gene enrichment analysis.
gProfiler BioID	Pathway and gene enrichment analysis of all hits in BioID reduced and increased list.
gProfiler BioID reduced	Pathway and gene enrichment analysis of hits in BioID reduced list.
gProfiler BioID increased	Pathway and gene enrichment analysis of hits in BioID reduced list.
gProfiler Common	Pathway and gene enrichment analysis of common BioID and RNAseq hits.
gProfiler compensation	Pathway and gene enrichment analysis for hit with decreased interaction in BioID and increased expression in RNAseq hits.

## Sheet: BioID Reduced
Accession	Description	Entry name	Gene names	Protein names	Length	WT avg	Mut Avg	WT higher	diff	t test	MUT1_1	MUT1_2	MUT2_1	MUT2_2	MUT3_1	MUT3_2	WT1_1	WT1_2	WT2_1	WT2_2	WT3_1	WT3_2	Baitnorm WT Avg	Baitnorm Mut Avg	WT-Mut	Baitnorm t test	FDR corrected p value
P49792	E3 SUMO-protein ligase RanBP2 OS=Homo sapiens OX=9606 GN=RANBP2 PE=1 SV=2 - [RBP2_HUMAN]	RBP2_HUMAN	RANBP2 NUP358	E3 SUMO-protein ligase RanBP2 (EC 6.3.2.-) (358 kDa nucleoporin) (Nuclear pore complex protein Nup358) (Nucleoporin Nup358) (Ran-binding protein 2) (RanBP2) (p270)	3224	65	37.5	TRUE	27.5	9.95818e-08	38	39	36	37	33	42	68	66	60	69	67	60	0.172006	0.11234	1.53112	4.24158e-07	9.05254e-06
P46939	Utrophin OS=Homo sapiens OX=9606 GN=UTRN PE=1 SV=2 - [UTRO_HUMAN]	UTRO_HUMAN	UTRN DMDL DRP1	Utrophin (Dystrophin-related protein 1) (DRP-1)	3433	29.6667	5.66667	TRUE	24	3.49473e-07	4	6	5	12	3	4	29	32	23	29	31	34	0.0783549	0.0169963	4.61012	4.62914e-07	9.05254e-06
Q07157	Tight junction protein ZO-1 OS=Homo sapiens OX=9606 GN=TJP1 PE=1 SV=3 - [ZO1_HUMAN]	ZO1_HUMAN	TJP1 ZO1	Tight junction protein ZO-1 (Tight junction protein 1) (Zona occludens protein 1) (Zonula occludens protein 1)	1748	19.5	7.16667	TRUE	12.3333	3.21086e-07	5	7	8	9	6	8	21	20	20	17	17	22	0.0516022	0.0215293	2.39684	1.2144e-06	1.52854e-05
Q8N8S7	Protein enabled homolog OS=Homo sapiens OX=9606 GN=ENAH PE=1 SV=2 - [ENAH_HUMAN]	ENAH_HUMAN	ENAH MENA	Protein enabled homolog	591	19.5	7	TRUE	12.5	1.38659e-06	9	7	7	7	7	5	23	20	19	16	17	22	0.051509	0.0210248	2.44991	1.52346e-06	1.67581e-05
O43432	Eukaryotic translation initiation factor 4 gamma 3 OS=Homo sapiens OX=9606 GN=EIF4G3 PE=1 SV=2 - [IF4G3_HUMAN]	IF4G3_HUMAN	EIF4G3	Eukaryotic translation initiation factor 4 gamma 3 (eIF-4-gamma 3) (eIF-4G 3) (eIF4G 3) (eIF-4-gamma II) (eIF4GII)	1585	19	9.66667	TRUE	9.33333	1.37821e-06	8	11	8	11	10	10	21	20	19	16	18	20	0.0502238	0.0289327	1.73589	2.04378e-06	2.09546e-05
P53618	Coatomer subunit beta OS=Homo sapiens OX=9606 GN=COPB1 PE=1 SV=3 - [COPB_HUMAN]	COPB_HUMAN	COPB1 COPB MSTP026	Coatomer subunit beta (Beta-coat protein) (Beta-COP)	953	26	13	TRUE	13	2.12054e-06	13	18	13	12	11	11	27	25	24	27	29	24	0.0687721	0.0388739	1.76911	4.79574e-06	4.22025e-05
P26640	Valine--tRNA ligase OS=Homo sapiens OX=9606 GN=VARS PE=1 SV=4 - [SYVC_HUMAN]	SYVC_HUMAN	VARS G7A VARS2	Valine--tRNA ligase (EC 6.1.1.9) (Protein G7a) (Valyl-tRNA synthetase) (ValRS)	1264	6.83333	1.33333	TRUE	5.5	2.66845e-06	1	2	2	1	0	2	6	6	7	7	9	6	0.0181018	0.00398007	4.5481	5.59188e-06	4.43662e-05
Q03001	Dystonin OS=Homo sapiens OX=9606 GN=DST PE=1 SV=4 - [DYST_HUMAN]	DYST_HUMAN	DST BP230 BP240 BPAG1 DMH DT KIAA0728	Dystonin (230 kDa bullous pemphigoid antigen) (230/240 kDa bullous pemphigoid antigen) (Bullous pemphigoid antigen 1) (BPA) (Bullous pemphigoid antigen) (Dystonia musculorum protein) (Hemidesmosomal plaque protein)	7570	12.1667	1.33333	TRUE	10.8333	9.32368e-06	2	2	0	2	1	1	14	9	12	8	16	14	0.0320538	0.00394198	8.13141	5.77889e-06	4.43662e-05
Q8TEQ6	Gem-associated protein 5 OS=Homo sapiens OX=9606 GN=GEMIN5 PE=1 SV=3 - [GEMI5_HUMAN]	GEMI5_HUMAN	GEMIN5	Gem-associated protein 5 (Gemin5)	1508	58.1667	33.6667	TRUE	24.5	4.29522e-06	32	38	31	32	31	38	66	64	54	57	51	57	0.153811	0.100749	1.52668	5.79785e-06	4.43662e-05
P27816	Microtubule-associated protein 4 OS=Homo sapiens OX=9606 GN=MAP4 PE=1 SV=3 - [MAP4_HUMAN]	MAP4_HUMAN	MAP4	Microtubule-associated protein 4 (MAP-4)	1152	36.3333	22.1667	TRUE	14.1667	3.77851e-07	22	23	20	24	21	23	34	40	37	33	36	38	0.0962209	0.0664171	1.44874	6.16392e-06	4.52021e-05
Q99613	Eukaryotic translation initiation factor 3 subunit C OS=Homo sapiens OX=9606 GN=EIF3C PE=1 SV=1 - [EIF3C_HUMAN]	EIF3C_HUMAN	EIF3C EIF3S8	Eukaryotic translation initiation factor 3 subunit C (eIF3c) (Eukaryotic translation initiation factor 3 subunit 8) (eIF3 p110)	913	15.3333	7.16667	TRUE	8.16667	2.53673e-06	7	8	6	7	6	9	15	18	14	16	13	16	0.040613	0.0214122	1.89672	8.75787e-06	5.70883e-05
P60228	Eukaryotic translation initiation factor 3 subunit E OS=Homo sapiens OX=9606 GN=EIF3E PE=1 SV=1 - [EIF3E_HUMAN]	EIF3E_HUMAN	EIF3E EIF3S6 INT6	Eukaryotic translation initiation factor 3 subunit E (eIF3e) (Eukaryotic translation initiation factor 3 subunit 6) (Viral integration site protein INT-6 homolog) (eIF-3 p48)	445	8.33333	3.16667	TRUE	5.16667	1.73864e-06	2	3	4	3	2	5	8	9	8	8	8	9	0.0220631	0.00950135	2.3221	1.13155e-05	6.63843e-05
Q7L576	Cytoplasmic FMR1-interacting protein 1 OS=Homo sapiens OX=9606 GN=CYFIP1 PE=1 SV=1 - [CYFP1_HUMAN]	CYFP1_HUMAN	CYFIP1 KIAA0068	Cytoplasmic FMR1-interacting protein 1 (Specifically Rac1-associated protein 1) (Sra-1) (p140sra-1)	1253	8.83333	1.5	TRUE	7.33333	1.95702e-05	0	2	2	2	1	2	11	9	8	5	11	9	0.0232171	0.00449881	5.16071	1.18621e-05	6.73461e-05
Q8N3C0	Activating signal cointegrator 1 complex subunit 3 OS=Homo sapiens OX=9606 GN=ASCC3 PE=1 SV=3 - [ASCC3_HUMAN]	ASCC3_HUMAN	ASCC3 HELIC1	Activating signal cointegrator 1 complex subunit 3 (EC 3.6.4.12) (ASC-1 complex subunit p200) (ASC1p200) (Helicase, ATP binding 1) (Trip4 complex subunit p200)	2202	11.8333	3.5	TRUE	8.33333	1.14322e-05	5	6	2	4	1	3	14	13	12	9	11	12	0.0312455	0.0103619	3.01541	1.55177e-05	8.03269e-05
O94927	HAUS augmin-like complex subunit 5 OS=Homo sapiens OX=9606 GN=HAUS5 PE=1 SV=2 - [HAUS5_HUMAN]	HAUS5_HUMAN	HAUS5 KIAA0841	HAUS augmin-like complex subunit 5	633	10.3333	4.83333	TRUE	5.5	3.42468e-05	5	7	4	4	4	5	13	11	9	9	10	10	0.0272461	0.014404	1.89156	1.8983e-05	9.54574e-05
P50542	Peroxisomal targeting signal 1 receptor OS=Homo sapiens OX=9606 GN=PEX5 PE=1 SV=3 - [PEX5_HUMAN]	PEX5_HUMAN	PEX5 PXR1	Peroxisomal targeting signal 1 receptor (PTS1 receptor) (PTS1R) (PTS1-BP) (Peroxin-5) (Peroxisomal C-terminal targeting signal import receptor) (Peroxisome receptor 1)	639	7.66667	1.83333	TRUE	5.83333	1.24893e-05	4	2	2	1	1	1	8	10	7	6	7	8	0.0202445	0.00549209	3.68612	2.01762e-05	9.86392e-05
Q969V6	MKL/myocardin-like protein 1 OS=Homo sapiens OX=9606 GN=MKL1 PE=1 SV=1 - [MKL1_HUMAN]	MKL1_HUMAN	MKL1 KIAA1438 MAL	MKL/myocardin-like protein 1 (Megakaryoblastic leukemia 1 protein) (Megakaryocytic acute leukemia protein) (Myocardin-related transcription factor A) (MRTF-A)	931	28.1667	11.6667	TRUE	16.5	4.7884e-06	8	13	14	14	9	12	28	26	29	27	24	35	0.0746547	0.0350356	2.13082	3.0144e-05	0.000136035
Q5SW79	Centrosomal protein of 170 kDa OS=Homo sapiens OX=9606 GN=CEP170 PE=1 SV=1 - [CE170_HUMAN]	CE170_HUMAN	CEP170 FAM68A KAB KIAA0470	Centrosomal protein of 170 kDa (Cep170) (KARP-1-binding protein) (KARP1-binding protein)	1584	29	14.8333	TRUE	14.1667	8.27675e-06	14	22	13	15	12	13	29	26	28	30	29	32	0.0768064	0.0442549	1.73555	3.31146e-05	0.000145704
Q2M389	WASH complex subunit 4 OS=Homo sapiens OX=9606 GN=WASHC4 PE=1 SV=2 - [WASC4_HUMAN]	WASC4_HUMAN	WASHC4 KIAA1033	WASH complex subunit 4 (Strumpellin and WASH-interacting protein) (SWIP) (WASH complex subunit SWIP)	1173	5.33333	1.16667	TRUE	4.16667	1.19575e-05	1	1	0	1	2	2	5	4	5	7	6	5	0.0141545	0.00346885	4.08045	4.02022e-05	0.000172575
Q92616	eIF-2-alpha kinase activator GCN1 OS=Homo sapiens OX=9606 GN=GCN1 PE=1 SV=6 - [GCN1_HUMAN]	GCN1_HUMAN	GCN1 GCN1L1 KIAA0219	eIF-2-alpha kinase activator GCN1 (GCN1 eIF-2-alpha kinase activator homolog) (GCN1-like protein 1) (General control of amino-acid synthesis 1-like protein 1) (Translational activator GCN1) (HsGCN1)	2671	20.1667	7.33333	TRUE	12.8333	9.87459e-06	7	7	8	10	5	7	23	22	22	22	14	18	0.0535121	0.0220263	2.42947	4.50633e-05	0.000184445
P15924	Desmoplakin OS=Homo sapiens OX=9606 GN=DSP PE=1 SV=3 - [DESP_HUMAN]	DESP_HUMAN	DSP	Desmoplakin (DP) (250/210 kDa paraneoplastic pemphigus antigen)	2871	14.3333	5.16667	TRUE	9.16667	3.94021e-05	6	4	5	7	5	4	20	14	15	13	12	12	0.0378615	0.0155489	2.43499	5.39727e-05	0.000206504
Q7Z3T8	Zinc finger FYVE domain-containing protein 16 OS=Homo sapiens OX=9606 GN=ZFYVE16 PE=1 SV=3 - [ZFY16_HUMAN]	ZFY16_HUMAN	ZFYVE16 KIAA0305	Zinc finger FYVE domain-containing protein 16 (Endofin) (Endosome-associated FYVE domain protein)	1539	12.1667	5.66667	TRUE	6.5	8.05205e-06	6	6	5	5	5	7	12	12	13	14	13	9	0.0322829	0.0169481	1.9048	5.73519e-05	0.000214765
Q9BSJ8	Extended synaptotagmin-1 OS=Homo sapiens OX=9606 GN=ESYT1 PE=1 SV=1 - [ESYT1_HUMAN]	ESYT1_HUMAN	ESYT1 FAM62A KIAA0747 MBC2	Extended synaptotagmin-1 (E-Syt1) (Membrane-bound C2 domain-containing protein)	1104	5.83333	0.666667	TRUE	5.16667	2.01923e-05	0	1	1	0	2	0	3	6	7	7	6	6	0.0155666	0.00202542	7.6856	6.23377e-05	0.000228572
P40763	Signal transducer and activator of transcription 3 OS=Homo sapiens OX=9606 GN=STAT3 PE=1 SV=2 - [STAT3_HUMAN]	STAT3_HUMAN	STAT3 APRF	Signal transducer and activator of transcription 3 (Acute-phase response factor)	770	6.33333	2.33333	TRUE	4	0.00010749	2	3	2	2	2	3	8	6	4	6	8	6	0.016645	0.0069616	2.39097	6.63716e-05	0.000238396
Q14008	Cytoskeleton-associated protein 5 OS=Homo sapiens OX=9606 GN=CKAP5 PE=1 SV=3 - [CKAP5_HUMAN]	CKAP5_HUMAN	CKAP5 KIAA0097	Cytoskeleton-associated protein 5 (Colonic and hepatic tumor overexpressed gene protein) (Ch-TOG)	2032	23	12.1667	TRUE	10.8333	3.49766e-05	15	11	10	12	12	13	28	25	20	24	19	22	0.0607852	0.0364545	1.66743	7.88964e-05	0.000277715
Q96AY4	Tetratricopeptide repeat protein 28 OS=Homo sapiens OX=9606 GN=TTC28 PE=1 SV=4 - [TTC28_HUMAN]	TTC28_HUMAN	TTC28 KIAA1043 TPRBK	Tetratricopeptide repeat protein 28 (TPR repeat protein 28) (TPR repeat-containing big gene cloned at Keio)	2481	6.66667	1.16667	TRUE	5.5	5.31018e-05	1	2	1	1	1	1	8	5	9	4	6	8	0.0176512	0.00347321	5.0821	8.65699e-05	0.000293006
A5YKK6	CCR4-NOT transcription complex subunit 1 OS=Homo sapiens OX=9606 GN=CNOT1 PE=1 SV=2 - [CNOT1_HUMAN]	CNOT1_HUMAN	CNOT1 CDC39 KIAA1007 NOT1 AD-005	CCR4-NOT transcription complex subunit 1 (CCR4-associated factor 1) (Negative regulator of transcription subunit 1 homolog) (NOT1H) (hNOT1)	2376	6	1.16667	TRUE	4.83333	4.33134e-05	2	2	0	0	2	1	5	8	7	4	6	6	0.0158934	0.00344617	4.6119	8.93644e-05	0.000296757
Q9H4A3	Serine/threonine-protein kinase WNK1 OS=Homo sapiens OX=9606 GN=WNK1 PE=1 SV=2 - [WNK1_HUMAN]	WNK1_HUMAN	WNK1 HSN2 KDP KIAA0344 PRKWNK1	Serine/threonine-protein kinase WNK1 (EC 2.7.11.1) (Erythrocyte 65 kDa protein) (p65) (Kinase deficient protein) (Protein kinase lysine-deficient 1) (Protein kinase with no lysine 1) (hWNK1)	2382	6	1.83333	TRUE	4.16667	4.02572e-05	0	3	2	2	2	2	6	6	7	4	6	7	0.0158771	0.0054822	2.89612	0.000109303	0.000346259
Q8TC07	TBC1 domain family member 15 OS=Homo sapiens OX=9606 GN=TBC1D15 PE=1 SV=2 - [TBC15_HUMAN]	TBC15_HUMAN	TBC1D15	TBC1 domain family member 15 (GTPase-activating protein RAB7) (GAP for RAB7) (Rab7-GAP)	691	8.16667	3.5	TRUE	4.66667	5.03346e-05	3	5	3	3	3	4	8	9	6	10	9	7	0.0215978	0.0104348	2.06978	0.00011034	0.000346259
O60610	Protein diaphanous homolog 1 OS=Homo sapiens OX=9606 GN=DIAPH1 PE=1 SV=2 - [DIAP1_HUMAN]	DIAP1_HUMAN	DIAPH1 DIAP1	Protein diaphanous homolog 1 (Diaphanous-related formin-1) (DRF1)	1272	10.5	4.83333	TRUE	5.66667	1.6809e-05	6	5	4	4	5	5	9	13	12	10	10	9	0.0278742	0.014467	1.92674	0.0001123	0.000346259
Q7Z478	ATP-dependent RNA helicase DHX29 OS=Homo sapiens OX=9606 GN=DHX29 PE=1 SV=2 - [DHX29_HUMAN]	DHX29_HUMAN	DHX29 DDX29	ATP-dependent RNA helicase DHX29 (EC 3.6.4.13) (DEAH box protein 29) (Nucleic acid helicase DDXx)	1369	4.83333	0.166667	TRUE	4.66667	0.000181731	0	1	0	0	0	0	7	5	4	2	4	7	0.0126785	0.000472144	26.8531	0.000125682	0.000374916
Q9UKE5	TRAF2 and NCK-interacting protein kinase OS=Homo sapiens OX=9606 GN=TNIK PE=1 SV=1 - [TNIK_HUMAN]	TNIK_HUMAN	TNIK KIAA0551	TRAF2 and NCK-interacting protein kinase (EC 2.7.11.1)	1360	5.5	1.5	TRUE	4	6.03425e-05	2	3	1	0	2	1	4	5	6	6	7	5	0.0146082	0.0044491	3.2834	0.000163255	0.000471423
O00763	Acetyl-CoA carboxylase 2 OS=Homo sapiens OX=9606 GN=ACACB PE=1 SV=3 - [ACACB_HUMAN]	ACACB_HUMAN	ACACB ACC2 ACCB	Acetyl-CoA carboxylase 2 (EC 6.4.1.2) (ACC-beta) [Includes: Biotin carboxylase (EC 6.3.4.14)]	2458	50.3333	30.1667	TRUE	20.1667	2.99066e-06	25	33	30	26	32	35	48	52	55	53	46	48	0.133599	0.0904132	1.47765	0.000195973	0.000556311
P51617	Interleukin-1 receptor-associated kinase 1 OS=Homo sapiens OX=9606 GN=IRAK1 PE=1 SV=2 - [IRAK1_HUMAN]	IRAK1_HUMAN	IRAK1 IRAK	Interleukin-1 receptor-associated kinase 1 (IRAK-1) (EC 2.7.11.1)	712	6.5	2.5	TRUE	4	2.59226e-05	2	3	3	3	2	2	6	6	8	8	5	6	0.017321	0.00750858	2.30682	0.000250805	0.000691746
Q14839	Chromodomain-helicase-DNA-binding protein 4 OS=Homo sapiens OX=9606 GN=CHD4 PE=1 SV=2 - [CHD4_HUMAN]	CHD4_HUMAN	CHD4	Chromodomain-helicase-DNA-binding protein 4 (CHD-4) (EC 3.6.4.12) (ATP-dependent helicase CHD4) (Mi-2 autoantigen 218 kDa protein) (Mi2-beta)	1912	9.16667	3.66667	TRUE	5.5	5.31018e-05	3	3	3	4	4	5	9	11	11	9	6	9	0.0243636	0.0109926	2.21636	0.000251544	0.000691746
Q70E73	Ras-associated and pleckstrin homology domains-containing protein 1 OS=Homo sapiens OX=9606 GN=RAPH1 PE=1 SV=3 - [RAPH1_HUMAN]	RAPH1_HUMAN	RAPH1 ALS2CR18 ALS2CR9 KIAA1681 LPD PREL2 RMO1	Ras-associated and pleckstrin homology domains-containing protein 1 (RAPH1) (Amyotrophic lateral sclerosis 2 chromosomal region candidate gene 18 protein) (Amyotrophic lateral sclerosis 2 chromosomal region candidate gene 9 protein) (Lamellipodin) (Proline-rich EVH1 ligand 2) (PREL-2) (Protein RMO1)	1250	8	3.16667	TRUE	4.83333	2.34247e-05	2	3	5	4	3	2	8	6	9	9	8	8	0.0212442	0.00958492	2.21642	0.000278162	0.000753177
P46821	Microtubule-associated protein 1B OS=Homo sapiens OX=9606 GN=MAP1B PE=1 SV=2 - [MAP1B_HUMAN]	MAP1B_HUMAN	MAP1B	Microtubule-associated protein 1B (MAP-1B) [Cleaved into: MAP1B heavy chain; MAP1 light chain LC1]	2468	70.1667	49.6667	TRUE	20.5	6.83921e-06	53	50	52	51	42	50	76	68	66	70	66	75	0.185642	0.149016	1.24578	0.000313858	0.000836955
O75534	Cold shock domain-containing protein E1 OS=Homo sapiens OX=9606 GN=CSDE1 PE=1 SV=2 - [CSDE1_HUMAN]	CSDE1_HUMAN	CSDE1 D1S155E KIAA0885 NRU UNR	Cold shock domain-containing protein E1 (N-ras upstream gene protein) (Protein UNR)	798	29.1667	19.5	TRUE	9.66667	1.0138e-05	18	22	21	20	15	21	31	29	29	29	27	30	0.0772266	0.0584353	1.32157	0.000330742	0.000868815
Q9Y4E8	Ubiquitin carboxyl-terminal hydrolase 15 OS=Homo sapiens OX=9606 GN=USP15 PE=1 SV=3 - [UBP15_HUMAN]	UBP15_HUMAN	USP15 KIAA0529	Ubiquitin carboxyl-terminal hydrolase 15 (EC 3.4.19.12) (Deubiquitinating enzyme 15) (Ubiquitin thioesterase 15) (Ubiquitin-specific-processing protease 15) (Unph-2) (Unph4)	981	23.8333	14.8333	TRUE	9	6.0249e-05	17	17	12	15	14	14	24	29	24	22	22	22	0.0630935	0.0443614	1.42226	0.000346788	0.000897569
Q96BY7	Autophagy-related protein 2 homolog B OS=Homo sapiens OX=9606 GN=ATG2B PE=1 SV=5 - [ATG2B_HUMAN]	ATG2B_HUMAN	ATG2B C14orf103	Autophagy-related protein 2 homolog B	2078	17	8	TRUE	9	0.000136065	11	11	6	7	6	7	14	22	16	15	17	18	0.045003	0.0238381	1.88786	0.000353138	0.000900758
O14579	Coatomer subunit epsilon OS=Homo sapiens OX=9606 GN=COPE PE=1 SV=3 - [COPE_HUMAN]	COPE_HUMAN	COPE	Coatomer subunit epsilon (Epsilon-coat protein) (Epsilon-COP)	308	15.6667	7.33333	TRUE	8.33333	0.000121433	11	7	8	7	6	5	20	16	17	15	13	13	0.0414572	0.0220364	1.8813	0.000458726	0.00112133
P49327	Fatty acid synthase OS=Homo sapiens OX=9606 GN=FASN PE=1 SV=3 - [FAS_HUMAN]	FAS_HUMAN	FASN FAS	Fatty acid synthase (EC 2.3.1.85) [Includes: [Acyl-carrier-protein] S-acetyltransferase (EC 2.3.1.38); [Acyl-carrier-protein] S-malonyltransferase (EC 2.3.1.39); 3-oxoacyl-[acyl-carrier-protein] synthase (EC 2.3.1.41); 3-oxoacyl-[acyl-carrier-protein] reductase (EC 1.1.1.100); 3-hydroxyacyl-[acyl-carrier-protein] dehydratase (EC 4.2.1.59); Enoyl-[acyl-carrier-protein] reductase (EC 1.3.1.39); Ole…	2511	294.667	226.167	TRUE	68.5	4.52485e-08	236	229	219	213	235	225	298	304	291	299	292	284	0.780358	0.678469	1.15017	0.000491833	0.00116498
P09661	U2 small nuclear ribonucleoprotein A' OS=Homo sapiens OX=9606 GN=SNRPA1 PE=1 SV=2 - [RU2A_HUMAN]	RU2A_HUMAN	SNRPA1	U2 small nuclear ribonucleoprotein A' (U2 snRNP A')	255	8.66667	2.16667	TRUE	6.5	0.000147051	3	2	3	0	1	4	8	8	11	11	9	5	0.0230855	0.0064853	3.55966	0.00049644	0.00116498
Q7Z569	BRCA1-associated protein OS=Homo sapiens OX=9606 GN=BRAP PE=1 SV=2 - [BRAP_HUMAN]	BRAP_HUMAN	BRAP RNF52	BRCA1-associated protein (EC 2.3.2.27) (BRAP2) (Impedes mitogenic signal propagation) (IMP) (RING finger protein 52) (RING-type E3 ubiquitin transferase BRAP2) (Renal carcinoma antigen NY-REN-63)	592	13	6.66667	TRUE	6.33333	0.000164748	7	6	7	5	7	8	12	13	13	9	15	16	0.034342	0.0200156	1.71577	0.000509222	0.00117925
Q14C86	GTPase-activating protein and VPS9 domain-containing protein 1 OS=Homo sapiens OX=9606 GN=GAPVD1 PE=1 SV=2 - [GAPD1_HUMAN]	GAPD1_HUMAN	GAPVD1 GAPEX5 KIAA1521 RAP6	GTPase-activating protein and VPS9 domain-containing protein 1 (GAPex-5) (Rab5-activating protein 6)	1478	18	11	TRUE	7	0.000121628	11	12	11	12	9	11	18	16	19	14	21	20	0.0475867	0.0329649	1.44356	0.000577991	0.00132112
P56192	Methionine--tRNA ligase, cytoplasmic OS=Homo sapiens OX=9606 GN=MARS PE=1 SV=2 - [SYMC_HUMAN]	SYMC_HUMAN	MARS	Methionine--tRNA ligase, cytoplasmic (EC 6.1.1.10) (Methionyl-tRNA synthetase) (MetRS)	900	10.3333	6	TRUE	4.33333	3.49766e-05	8	6	6	4	7	5	11	10	10	11	10	10	0.0273634	0.0180153	1.5189	0.00063252	0.00142723
P49321	Nuclear autoantigenic sperm protein OS=Homo sapiens OX=9606 GN=NASP PE=1 SV=2 - [NASP_HUMAN]	NASP_HUMAN	NASP	Nuclear autoantigenic sperm protein (NASP)	788	14	7.33333	TRUE	6.66667	0.00010933	9	8	7	10	3	7	14	14	14	13	16	13	0.0370351	0.0219372	1.68823	0.000676375	0.00150525
Q9Y5K6	CD2-associated protein OS=Homo sapiens OX=9606 GN=CD2AP PE=1 SV=1 - [CD2AP_HUMAN]	CD2AP_HUMAN	CD2AP	CD2-associated protein (Adapter protein CMS) (Cas ligand with multiple SH3 domains)	639	77.5	58.5	TRUE	19	1.46712e-07	55	62	56	60	62	56	78	75	77	80	77	78	0.205302	0.175478	1.16996	0.000684205	0.00150525
Q15154	Pericentriolar material 1 protein OS=Homo sapiens OX=9606 GN=PCM1 PE=1 SV=5 - [PCM1_HUMAN]	PCM1_HUMAN	PCM1	Pericentriolar material 1 protein (PCM-1) (hPCM-1)	2024	18.1667	9.16667	TRUE	9	0.000104418	9	11	9	10	6	10	17	15	23	17	16	21	0.0482884	0.027411	1.76165	0.000838985	0.00180075
O43491	Band 4.1-like protein 2 OS=Homo sapiens OX=9606 GN=EPB41L2 PE=1 SV=1 - [E41L2_HUMAN]	E41L2_HUMAN	EPB41L2	Band 4.1-like protein 2 (Generally expressed protein 4.1) (4.1G)	1005	26	18	TRUE	8	1.17749e-05	18	20	18	18	18	16	27	28	27	26	22	26	0.0689108	0.0539888	1.27639	0.000875976	0.00185749
P55196	Afadin OS=Homo sapiens OX=9606 GN=AFDN PE=1 SV=3 - [AFAD_HUMAN]	AFAD_HUMAN	AFDN AF6 MLLT4	Afadin (ALL1-fused gene from chromosome 6 protein) (Protein AF-6) (Afadin adherens junction formation factor)	1824	51.6667	36.5	TRUE	15.1667	4.99184e-06	37	35	41	37	32	37	52	56	51	48	49	54	0.136754	0.109662	1.24705	0.000967829	0.00200397
P37802	Transgelin-2 OS=Homo sapiens OX=9606 GN=TAGLN2 PE=1 SV=3 - [TAGL2_HUMAN]	TAGL2_HUMAN	TAGLN2 KIAA0120 CDABP0035	Transgelin-2 (Epididymis tissue protein Li 7e) (SM22-alpha homolog)	199	13	8.33333	TRUE	4.66667	1.85564e-05	7	8	9	9	8	9	14	11	14	14	13	12	0.0344659	0.0250341	1.37676	0.000989097	0.0020242
Q9HCK8	Chromodomain-helicase-DNA-binding protein 8 OS=Homo sapiens OX=9606 GN=CHD8 PE=1 SV=5 - [CHD8_HUMAN]	CHD8_HUMAN	CHD8 HELSNF1 KIAA1564	Chromodomain-helicase-DNA-binding protein 8 (CHD-8) (EC 3.6.4.12) (ATP-dependent helicase CHD8) (Helicase with SNF2 domain 1)	2581	12.5	6.16667	TRUE	6.33333	0.000276103	5	6	6	5	6	9	13	16	14	12	9	11	0.0331609	0.0184688	1.79551	0.00117363	0.00237425
P50851	Lipopolysaccharide-responsive and beige-like anchor protein OS=Homo sapiens OX=9606 GN=LRBA PE=1 SV=4 - [LRBA_HUMAN]	LRBA_HUMAN	LRBA BGL CDC4L LBA	Lipopolysaccharide-responsive and beige-like anchor protein (Beige-like protein) (CDC4-like protein)	2863	15.8333	7.33333	TRUE	8.5	0.000330811	4	8	7	5	7	13	15	17	12	18	15	18	0.041893	0.0219084	1.91219	0.0012133	0.0024266
P11171	Protein 4.1 OS=Homo sapiens OX=9606 GN=EPB41 PE=1 SV=4 - [41_HUMAN]	41_HUMAN	EPB41 E41P	Protein 4.1 (P4.1) (4.1R) (Band 4.1) (EPB4.1)	864	29	17	TRUE	12	6.2906e-05	18	17	15	20	15	17	28	23	33	34	29	27	0.0770693	0.0509406	1.51292	0.0012757	0.00252273
P35658	Nuclear pore complex protein Nup214 OS=Homo sapiens OX=9606 GN=NUP214 PE=1 SV=2 - [NU214_HUMAN]	NU214_HUMAN	NUP214 CAIN CAN KIAA0023	Nuclear pore complex protein Nup214 (214 kDa nucleoporin) (Nucleoporin Nup214) (Protein CAN)	2090	23.6667	14.8333	TRUE	8.83333	0.000141635	15	12	16	12	16	18	29	22	24	22	23	22	0.0625553	0.044593	1.40281	0.00129573	0.00253387
Q14145	Kelch-like ECH-associated protein 1 OS=Homo sapiens OX=9606 GN=KEAP1 PE=1 SV=2 - [KEAP1_HUMAN]	KEAP1_HUMAN	KEAP1 INRF2 KIAA0132 KLHL19	Kelch-like ECH-associated protein 1 (Cytosolic inhibitor of Nrf2) (INrf2) (Kelch-like protein 19)	624	13.6667	7.5	TRUE	6.16667	0.000238939	11	8	7	5	5	9	12	15	14	14	15	12	0.0362304	0.0224088	1.61679	0.00164267	0.00310955
Q00341	Vigilin OS=Homo sapiens OX=9606 GN=HDLBP PE=1 SV=2 - [VIGLN_HUMAN]	VIGLN_HUMAN	HDLBP HBP VGL	Vigilin (High density lipoprotein-binding protein) (HDL-binding protein)	1268	39.1667	26.3333	TRUE	12.8333	4.98919e-05	21	26	30	26	26	29	40	41	39	34	37	44	0.103619	0.0791326	1.30944	0.00164312	0.00310955
Q14974	Importin subunit beta-1 OS=Homo sapiens OX=9606 GN=KPNB1 PE=1 SV=2 - [IMB1_HUMAN]	IMB1_HUMAN	KPNB1 NTF97	Importin subunit beta-1 (Importin-90) (Karyopherin subunit beta-1) (Nuclear factor p97) (Pore targeting complex 97 kDa subunit) (PTAC97)	876	24.5	15.5	TRUE	9	5.73121e-05	13	16	13	16	16	19	22	24	29	24	25	23	0.0650588	0.0463985	1.40217	0.00166437	0.00311627
P55010	Eukaryotic translation initiation factor 5 OS=Homo sapiens OX=9606 GN=EIF5 PE=1 SV=2 - [IF5_HUMAN]	IF5_HUMAN	EIF5	Eukaryotic translation initiation factor 5 (eIF-5)	431	18.8333	13	TRUE	5.83333	5.45603e-05	14	14	12	15	10	13	20	18	20	19	19	17	0.0498944	0.0389245	1.28183	0.00170099	0.00315131
O75182	Paired amphipathic helix protein Sin3b OS=Homo sapiens OX=9606 GN=SIN3B PE=1 SV=2 - [SIN3B_HUMAN]	SIN3B_HUMAN	SIN3B KIAA0700	Paired amphipathic helix protein Sin3b (Histone deacetylase complex subunit Sin3b) (Transcriptional corepressor Sin3b)	1162	7.16667	1.5	TRUE	5.66667	0.0017979	1	0	2	3	1	2	10	6	5	6	12	4	0.0187808	0.00455408	4.12394	0.00173451	0.00317994
Q14141	Septin-6 OS=Homo sapiens OX=9606 GN=SEPT6 PE=1 SV=4 - [SEPT6_HUMAN]	SEPT6_HUMAN	SEPT6 KIAA0128 SEP2	Septin-6	434	4.83333	0.833333	TRUE	4	0.00058689	0	0	0	2	3	0	3	4	7	6	5	4	0.0129291	0.00254079	5.08859	0.00178459	0.00323802
P53621	Coatomer subunit alpha OS=Homo sapiens OX=9606 GN=COPA PE=1 SV=2 - [COPA_HUMAN]	COPA_HUMAN	COPA	Coatomer subunit alpha (Alpha-coat protein) (Alpha-COP) (HEP-COP) (HEPCOP) [Cleaved into: Xenin (Xenopsin-related peptide); Proxenin]	1224	38.6667	22.6667	TRUE	16	0.000643213	27	30	20	25	18	16	44	47	36	31	36	38	0.102063	0.0677607	1.50623	0.00184729	0.00331758
P42566	Epidermal growth factor receptor substrate 15 OS=Homo sapiens OX=9606 GN=EPS15 PE=1 SV=2 - [EPS15_HUMAN]	EPS15_HUMAN	EPS15 AF1P	Epidermal growth factor receptor substrate 15 (Protein Eps15) (Protein AF-1p)	896	15.1667	9.66667	TRUE	5.5	0.000153292	10	9	7	12	9	11	16	16	17	14	15	13	0.0401807	0.0289293	1.38893	0.0020697	0.00367946
Q9P0K7	Ankycorbin OS=Homo sapiens OX=9606 GN=RAI14 PE=1 SV=2 - [RAI14_HUMAN]	RAI14_HUMAN	RAI14 KIAA1334 NORPEG	Ankycorbin (Ankyrin repeat and coiled-coil structure-containing protein) (Novel retinal pigment epithelial cell protein) (Retinoic acid-induced protein 14)	980	7.66667	3.66667	TRUE	4	0.00019273	3	4	6	3	2	4	7	6	9	8	8	8	0.0203661	0.0110438	1.84412	0.00215672	0.00376883
P49023	Paxillin OS=Homo sapiens OX=9606 GN=PXN PE=1 SV=3 - [PAXI_HUMAN]	PAXI_HUMAN	PXN	Paxillin	591	11	6.66667	TRUE	4.33333	0.000198069	7	7	8	7	5	6	10	10	12	9	13	12	0.0291204	0.0200284	1.45396	0.0021628	0.00376883
Q9UHX1	Poly(U)-binding-splicing factor PUF60 OS=Homo sapiens OX=9606 GN=PUF60 PE=1 SV=1 - [PUF60_HUMAN]	PUF60_HUMAN	PUF60 FIR ROBPI SIAHBP1	Poly(U)-binding-splicing factor PUF60 (60 kDa poly(U)-binding-splicing factor) (FUSE-binding protein-interacting repressor) (FBP-interacting repressor) (Ro-binding protein 1) (RoBP1) (Siah-binding protein 1) (Siah-BP1)	559	14.5	8.5	TRUE	6	0.000300268	7	11	6	9	9	9	13	15	16	16	16	11	0.038494	0.0253694	1.51734	0.00219943	0.00379509
P35606	Coatomer subunit beta' OS=Homo sapiens OX=9606 GN=COPB2 PE=1 SV=2 - [COPB2_HUMAN]	COPB2_HUMAN	COPB2	Coatomer subunit beta' (Beta'-coat protein) (Beta'-COP) (p102)	906	20.6667	12.8333	TRUE	7.83333	0.000668525	13	17	13	13	9	12	24	23	19	18	17	23	0.0545951	0.0383701	1.42286	0.00224525	0.00383655
Q04637	Eukaryotic translation initiation factor 4 gamma 1 OS=Homo sapiens OX=9606 GN=EIF4G1 PE=1 SV=4 - [IF4G1_HUMAN]	IF4G1_HUMAN	EIF4G1 EIF4F EIF4G EIF4GI	Eukaryotic translation initiation factor 4 gamma 1 (eIF-4-gamma 1) (eIF-4G 1) (eIF-4G1) (p220)	1599	47.1667	34.5	TRUE	12.6667	6.04054e-05	36	36	28	33	38	36	48	48	43	51	44	49	0.124899	0.103304	1.20904	0.00243465	0.00409414
O75643	U5 small nuclear ribonucleoprotein 200 kDa helicase OS=Homo sapiens OX=9606 GN=SNRNP200 PE=1 SV=2 - [U520_HUMAN]	U520_HUMAN	SNRNP200 ASCC3L1 HELIC2 KIAA0788	U5 small nuclear ribonucleoprotein 200 kDa helicase (EC 3.6.4.13) (Activating signal cointegrator 1 complex subunit 3-like 1) (BRR2 homolog) (U5 snRNP-specific 200 kDa protein) (U5-200KD)	2136	20.5	11	TRUE	9.5	0.000219226	17	9	10	11	10	9	16	22	22	24	20	19	0.0545117	0.0330269	1.65052	0.00244253	0.00409414
Q9C0C9	(E3-independent) E2 ubiquitin-conjugating enzyme OS=Homo sapiens OX=9606 GN=UBE2O PE=1 SV=3 - [UBE2O_HUMAN]	UBE2O_HUMAN	UBE2O KIAA1734	(E3-independent) E2 ubiquitin-conjugating enzyme (EC 2.3.2.24) (E2/E3 hybrid ubiquitin-protein ligase UBE2O) (Ubiquitin carrier protein O) (Ubiquitin-conjugating enzyme E2 O) (Ubiquitin-conjugating enzyme E2 of 230 kDa) (Ubiquitin-conjugating enzyme E2-230K) (Ubiquitin-protein ligase O)	1292	14.6667	8	TRUE	6.66667	0.000402021	8	7	7	5	9	12	15	17	14	17	13	12	0.0388827	0.0239556	1.62312	0.002527	0.00419578
Q09666	Neuroblast differentiation-associated protein AHNAK OS=Homo sapiens OX=9606 GN=AHNAK PE=1 SV=2 - [AHNK_HUMAN]	AHNK_HUMAN	AHNAK PM227	Neuroblast differentiation-associated protein AHNAK (Desmoyokin)	5890	114	81	TRUE	33	4.55986e-05	72	88	84	95	64	83	120	114	115	111	109	115	0.301827	0.242852	1.24284	0.0025745	0.00423469
Q14203	Dynactin subunit 1 OS=Homo sapiens OX=9606 GN=DCTN1 PE=1 SV=3 - [DCTN1_HUMAN]	DCTN1_HUMAN	DCTN1	Dynactin subunit 1 (150 kDa dynein-associated polypeptide) (DAP-150) (DP-150) (p135) (p150-glued)	1278	15.3333	9.33333	TRUE	6	0.000607357	7	10	10	9	7	13	16	19	14	14	14	15	0.0405349	0.0279472	1.45041	0.00325979	0.00531226
Q9UHD8	Septin-9 OS=Homo sapiens OX=9606 GN=SEPT9 PE=1 SV=2 - [SEPT9_HUMAN]	SEPT9_HUMAN	SEPT9 KIAA0991 MSF	Septin-9 (MLL septin-like fusion protein MSF-A) (MLL septin-like fusion protein) (Ovarian/Breast septin) (Ov/Br septin) (Septin D1)	586	12	7.33333	TRUE	4.66667	0.000169885	9	5	7	9	7	7	10	13	13	13	12	11	0.0318732	0.0220623	1.44469	0.00420975	0.0067974
Q9H2G2	STE20-like serine/threonine-protein kinase OS=Homo sapiens OX=9606 GN=SLK PE=1 SV=1 - [SLK_HUMAN]	SLK_HUMAN	SLK KIAA0204 STK2	STE20-like serine/threonine-protein kinase (STE20-like kinase) (hSLK) (EC 2.7.11.1) (CTCL tumor antigen se20-9) (STE20-related serine/threonine-protein kinase) (STE20-related kinase) (Serine/threonine-protein kinase 2)	1235	23.8333	17.6667	TRUE	6.16667	2.01295e-05	18	17	20	18	16	17	26	22	23	24	25	23	0.0630481	0.0530987	1.18737	0.00434173	0.00694677
Q15029	116 kDa U5 small nuclear ribonucleoprotein component OS=Homo sapiens OX=9606 GN=EFTUD2 PE=1 SV=1 - [U5S1_HUMAN]	U5S1_HUMAN	EFTUD2 KIAA0031 SNRP116	116 kDa U5 small nuclear ribonucleoprotein component (Elongation factor Tu GTP-binding domain-containing protein 2) (SNU114 homolog) (hSNU114) (U5 snRNP-specific protein, 116 kDa) (U5-116 kDa)	972	18.6667	12.8333	TRUE	5.83333	9.55459e-05	11	11	12	15	13	15	18	19	17	21	18	19	0.0494615	0.0385284	1.28377	0.00452733	0.00717846
Q02952	A-kinase anchor protein 12 OS=Homo sapiens OX=9606 GN=AKAP12 PE=1 SV=4 - [AKA12_HUMAN]	AKA12_HUMAN	AKAP12 AKAP250	A-kinase anchor protein 12 (AKAP-12) (A-kinase anchor protein 250 kDa) (AKAP 250) (Gravin) (Myasthenia gravis autoantigen)	1782	12.6667	7	TRUE	5.66667	0.00129625	6	8	9	8	4	7	14	11	11	10	13	17	0.0334128	0.0210149	1.58996	0.00461789	0.00725669
P78527	DNA-dependent protein kinase catalytic subunit OS=Homo sapiens OX=9606 GN=PRKDC PE=1 SV=3 - [PRKDC_HUMAN]	PRKDC_HUMAN	PRKDC HYRC HYRC1	DNA-dependent protein kinase catalytic subunit (DNA-PK catalytic subunit) (DNA-PKcs) (EC 2.7.11.1) (DNPK1) (p460)	4128	12.3333	6.5	TRUE	5.83333	0.0010229	6	6	7	5	5	10	10	12	15	15	13	9	0.0328442	0.0194717	1.68676	0.00640415	0.00988711
Q9UJU6	Drebrin-like protein OS=Homo sapiens OX=9606 GN=DBNL PE=1 SV=1 - [DBNL_HUMAN]	DBNL_HUMAN	DBNL CMAP SH3P7 PP5423	Drebrin-like protein (Cervical SH3P7) (Cervical mucin-associated protein) (Drebrin-F) (HPK1-interacting protein of 55 kDa) (HIP-55) (SH3 domain-containing protein 7)	430	8.83333	4.66667	TRUE	4.16667	0.00242322	5	7	4	4	3	5	5	9	8	10	10	11	0.0234627	0.0138928	1.68884	0.00663474	0.010154
P20810	Calpastatin OS=Homo sapiens OX=9606 GN=CAST PE=1 SV=4 - [ICAL_HUMAN]	ICAL_HUMAN	CAST	Calpastatin (Calpain inhibitor) (Sperm BS-17 component)	708	9.33333	5.33333	TRUE	4	0.000977437	7	5	4	5	6	5	6	9	10	11	9	11	0.0248498	0.0159778	1.55527	0.00682933	0.0103199
Q641Q2	WASH complex subunit 2A OS=Homo sapiens OX=9606 GN=WASHC2A PE=1 SV=3 - [WAC2A_HUMAN]	WAC2A_HUMAN	WASHC2A FAM21A FAM21B	WASH complex subunit 2A	1341	10.1667	4.33333	TRUE	5.83333	0.00256501	6	8	0	3	3	6	7	12	11	12	11	8	0.0270439	0.0127216	2.12582	0.00686042	0.0103199
Q9Y3F4	Serine-threonine kinase receptor-associated protein OS=Homo sapiens OX=9606 GN=STRAP PE=1 SV=1 - [STRAP_HUMAN]	STRAP_HUMAN	STRAP MAWD UNRIP	Serine-threonine kinase receptor-associated protein (MAP activator with WD repeats) (UNR-interacting protein) (WD-40 repeat protein PT-WD)	350	24.3333	17.6667	TRUE	6.66667	0.000444245	21	19	16	17	17	16	27	24	21	27	22	25	0.0643784	0.0529284	1.21633	0.00728415	0.0108645
Q6P2Q9	Pre-mRNA-processing-splicing factor 8 OS=Homo sapiens OX=9606 GN=PRPF8 PE=1 SV=2 - [PRP8_HUMAN]	PRP8_HUMAN	PRPF8 PRPC8	Pre-mRNA-processing-splicing factor 8 (220 kDa U5 snRNP-specific protein) (PRP8 homolog) (Splicing factor Prp8) (p220)	2335	22.6667	16.3333	TRUE	6.33333	7.08215e-05	15	18	17	13	19	16	23	23	24	22	21	23	0.0600692	0.0490192	1.22542	0.00787807	0.0116516
Q07866	Kinesin light chain 1 OS=Homo sapiens OX=9606 GN=KLC1 PE=1 SV=2 - [KLC1_HUMAN]	KLC1_HUMAN	KLC1 KLC KNS2	Kinesin light chain 1 (KLC 1)	573	17.1667	11.8333	TRUE	5.33333	0.0006312	11	13	10	14	11	12	17	13	19	17	19	18	0.0455094	0.0354231	1.28474	0.00880596	0.0129154
Q9UDY2	Tight junction protein ZO-2 OS=Homo sapiens OX=9606 GN=TJP2 PE=1 SV=2 - [ZO2_HUMAN]	ZO2_HUMAN	TJP2 X104 ZO2	Tight junction protein ZO-2 (Tight junction protein 2) (Zona occludens protein 2) (Zonula occludens protein 2)	1190	19.5	12.1667	TRUE	7.33333	0.00280957	15	12	10	10	10	16	18	18	18	18	27	18	0.0515197	0.036359	1.41697	0.00931774	0.0135531
Q9UBF2	Coatomer subunit gamma-2 OS=Homo sapiens OX=9606 GN=COPG2 PE=1 SV=1 - [COPG2_HUMAN]	COPG2_HUMAN	COPG2	Coatomer subunit gamma-2 (Gamma-2-coat protein) (Gamma-2-COP)	871	39.8333	28.3333	TRUE	11.5	0.000955769	30	29	28	31	23	29	44	42	38	35	33	47	0.105325	0.0849356	1.24006	0.00945144	0.0136349
O75369	Filamin-B OS=Homo sapiens OX=9606 GN=FLNB PE=1 SV=2 - [FLNB_HUMAN]	FLNB_HUMAN	FLNB FLN1L FLN3 TABP TAP	Filamin-B (FLN-B) (ABP-278) (ABP-280 homolog) (Actin-binding-like protein) (Beta-filamin) (Filamin homolog 1) (Fh1) (Filamin-3) (Thyroid autoantigen) (Truncated actin-binding protein) (Truncated ABP)	2602	174.833	136	TRUE	38.8333	1.29742e-06	134	134	147	140	129	132	170	175	171	173	172	188	0.46303	0.408533	1.1334	0.00969327	0.01387
A0MZ66	Shootin-1 OS=Homo sapiens OX=9606 GN=SHTN1 PE=1 SV=4 - [SHOT1_HUMAN]	SHOT1_HUMAN	SHTN1 KIAA1598	Shootin-1 (Shootin1)	631	10.5	5.66667	TRUE	4.83333	0.00271385	4	5	4	4	9	8	11	11	10	7	11	13	0.0277012	0.0169819	1.63122	0.0100357	0.0142442
Q9Y2J2	Band 4.1-like protein 3 OS=Homo sapiens OX=9606 GN=EPB41L3 PE=1 SV=2 - [E41L3_HUMAN]	E41L3_HUMAN	EPB41L3 DAL1 KIAA0987	Band 4.1-like protein 3 (4.1B) (Differentially expressed in adenocarcinoma of the lung protein 1) (DAL-1) [Cleaved into: Band 4.1-like protein 3, N-terminally processed]	1087	21.1667	14	TRUE	7.16667	0.000646723	15	15	14	14	10	16	20	24	25	21	17	20	0.0562349	0.0419127	1.34172	0.0102197	0.0143893
Q9BZH6	WD repeat-containing protein 11 OS=Homo sapiens OX=9606 GN=WDR11 PE=1 SV=1 - [WDR11_HUMAN]	WDR11_HUMAN	WDR11 BRWD2 KIAA1351 WDR15	WD repeat-containing protein 11 (Bromodomain and WD repeat-containing protein 2) (WD repeat-containing protein 15)	1224	14.6667	9.66667	TRUE	5	0.00215253	10	11	6	8	12	11	15	14	12	15	18	14	0.0387306	0.0288624	1.3419	0.0103089	0.0143998
Q92625	Ankyrin repeat and SAM domain-containing protein 1A OS=Homo sapiens OX=9606 GN=ANKS1A PE=1 SV=4 - [ANS1A_HUMAN]	ANS1A_HUMAN	ANKS1A ANKS1 KIAA0229 ODIN	Ankyrin repeat and SAM domain-containing protein 1A (Odin)	1134	13.1667	8.66667	TRUE	4.5	0.00256089	7	10	7	10	8	10	14	12	14	11	17	11	0.0347918	0.0259077	1.34292	0.0103981	0.0144099
P17812	CTP synthase 1 OS=Homo sapiens OX=9606 GN=CTPS1 PE=1 SV=2 - [PYRG1_HUMAN]	PYRG1_HUMAN	CTPS1 CTPS	CTP synthase 1 (EC 6.3.4.2) (CTP synthetase 1) (UTP--ammonia ligase 1)	591	10.1667	6	TRUE	4.16667	0.00101118	5	6	8	6	4	7	7	10	11	12	11	10	0.0270485	0.0180367	1.49963	0.0109104	0.0150018
Q9H1I8	Activating signal cointegrator 1 complex subunit 2 OS=Homo sapiens OX=9606 GN=ASCC2 PE=1 SV=3 - [ASCC2_HUMAN]	ASCC2_HUMAN	ASCC2 ASC1P100	Activating signal cointegrator 1 complex subunit 2 (ASC-1 complex subunit p100) (Trip4 complex subunit p100)	757	6.16667	2.16667	TRUE	4	0.00883854	2	2	1	2	3	3	6	3	8	4	11	5	0.0162959	0.00646992	2.51873	0.012611	0.0170734
Q9Y520	Protein PRRC2C OS=Homo sapiens OX=9606 GN=PRRC2C PE=1 SV=4 - [PRC2C_HUMAN]	PRC2C_HUMAN	PRRC2C BAT2D1 BAT2L2 KIAA1096 XTP2	Protein PRRC2C (BAT2 domain-containing protein 1) (HBV X-transactivated gene 2 protein) (HBV XAg-transactivated protein 2) (HLA-B-associated transcript 2-like 2) (Proline-rich and coiled-coil-containing protein 2C)	2896	23	14.3333	TRUE	8.66667	0.00232115	12	14	19	15	15	11	27	22	23	15	27	24	0.0606154	0.0432295	1.40218	0.013966	0.0186214
Q01518	Adenylyl cyclase-associated protein 1 OS=Homo sapiens OX=9606 GN=CAP1 PE=1 SV=5 - [CAP1_HUMAN]	CAP1_HUMAN	CAP1 CAP	Adenylyl cyclase-associated protein 1 (CAP 1)	475	7.5	2.83333	TRUE	4.66667	0.00541709	1	2	3	3	2	6	8	6	12	9	5	5	0.0200508	0.00848972	2.36178	0.0141324	0.0187015
Q13085	Acetyl-CoA carboxylase 1 OS=Homo sapiens OX=9606 GN=ACACA PE=1 SV=2 - [ACACA_HUMAN]	ACACA_HUMAN	ACACA ACAC ACC1 ACCA	Acetyl-CoA carboxylase 1 (ACC1) (EC 6.4.1.2) (ACC-alpha) [Includes: Biotin carboxylase (EC 6.3.4.14)]	2346	381	292.667	TRUE	88.3333	5.62925e-05	311	303	268	274	289	311	380	376	414	410	352	354	1.01106	0.876852	1.15305	0.0174908	0.0228029
P33176	Kinesin-1 heavy chain OS=Homo sapiens OX=9606 GN=KIF5B PE=1 SV=1 - [KINH_HUMAN]	KINH_HUMAN	KIF5B KNS KNS1	Kinesin-1 heavy chain (Conventional kinesin heavy chain) (Ubiquitous kinesin heavy chain) (UKHC)	963	46.3333	35	TRUE	11.3333	0.000133578	36	31	34	37	33	39	48	41	45	52	46	46	0.12278	0.105048	1.16881	0.017641	0.0228295
P62140	Serine/threonine-protein phosphatase PP1-beta catalytic subunit OS=Homo sapiens OX=9606 GN=PPP1CB PE=1 SV=3 - [PP1B_HUMAN]	PP1B_HUMAN	PPP1CB	Serine/threonine-protein phosphatase PP1-beta catalytic subunit (PP-1B) (PPP1CD) (EC 3.1.3.16) (EC 3.1.3.53)	327	13.5	5.16667	TRUE	8.33333	0.00678333	9	0	0	0	9	13	14	15	12	13	15	12	0.0356691	0.0154008	2.31606	0.017974	0.0230907
Q8NC51	Plasminogen activator inhibitor 1 RNA-binding protein OS=Homo sapiens OX=9606 GN=SERBP1 PE=1 SV=2 - [PAIRB_HUMAN]	PAIRB_HUMAN	SERBP1 PAIRBP1 CGI-55	Plasminogen activator inhibitor 1 RNA-binding protein (PAI1 RNA-binding protein 1) (PAI-RBP1) (SERPINE1 mRNA-binding protein 1)	408	20.6667	16.5	TRUE	4.16667	8.13358e-05	16	18	15	17	18	15	20	21	20	20	22	21	0.0547002	0.0494692	1.10574	0.0182403	0.023263
P22234	Multifunctional protein ADE2 OS=Homo sapiens OX=9606 GN=PAICS PE=1 SV=3 - [PUR6_HUMAN]	PUR6_HUMAN	PAICS ADE2 AIRC PAIS	Multifunctional protein ADE2 [Includes: Phosphoribosylaminoimidazole-succinocarboxamide synthase (EC 6.3.2.6) (SAICAR synthetase); Phosphoribosylaminoimidazole carboxylase (EC 4.1.1.21) (AIR carboxylase) (AIRC)]	425	25.5	19.6667	TRUE	5.83333	0.00172146	20	20	17	18	20	23	28	26	24	22	24	29	0.0673803	0.0588838	1.14429	0.0211187	0.0267402
P23381	Tryptophan--tRNA ligase, cytoplasmic OS=Homo sapiens OX=9606 GN=WARS PE=1 SV=2 - [SYWC_HUMAN]	SYWC_HUMAN	WARS IFI53 WRS	Tryptophan--tRNA ligase, cytoplasmic (EC 6.1.1.2) (Interferon-induced protein 53) (IFP53) (Tryptophanyl-tRNA synthetase) (TrpRS) (hWRS) [Cleaved into: T1-TrpRS; T2-TrpRS]	471	15.5	11.3333	TRUE	4.16667	0.00132332	12	13	12	10	11	10	16	19	16	14	14	14	0.0410326	0.0339919	1.20713	0.0231398	0.02909
Q9BR76	Coronin-1B OS=Homo sapiens OX=9606 GN=CORO1B PE=1 SV=1 - [COR1B_HUMAN]	COR1B_HUMAN	CORO1B	Coronin-1B (Coronin-2)	489	17.6667	12.8333	TRUE	4.83333	0.00340422	13	17	12	13	10	12	20	14	17	18	19	18	0.0467229	0.0383505	1.21831	0.0233621	0.0291612
Q9Y490	Talin-1 OS=Homo sapiens OX=9606 GN=TLN1 PE=1 SV=3 - [TLN1_HUMAN]	TLN1_HUMAN	TLN1 KIAA1027 TLN	Talin-1	2541	47	34	TRUE	13	0.00123468	36	39	39	34	22	34	51	49	44	49	47	42	0.124348	0.101908	1.2202	0.0241523	0.0299353
Q14247	Src substrate cortactin OS=Homo sapiens OX=9606 GN=CTTN PE=1 SV=2 - [SRC8_HUMAN]	SRC8_HUMAN	CTTN EMS1	Src substrate cortactin (Amplaxin) (Oncogene EMS1)	550	21.3333	16.8333	TRUE	4.5	6.05809e-06	16	17	17	17	18	16	20	23	22	21	21	21	0.0565421	0.0505459	1.11863	0.0255876	0.0314925
O75179	Ankyrin repeat domain-containing protein 17 OS=Homo sapiens OX=9606 GN=ANKRD17 PE=1 SV=3 - [ANR17_HUMAN]	ANR17_HUMAN	ANKRD17 GTAR KIAA0697	Ankyrin repeat domain-containing protein 17 (Gene trap ankyrin repeat protein) (Serologically defined breast cancer antigen NY-BR-16)	2603	13.8333	9.66667	TRUE	4.16667	0.00484031	9	12	10	9	6	12	16	15	12	13	12	15	0.0365383	0.028885	1.26496	0.0267111	0.0326469
P46060	Ran GTPase-activating protein 1 OS=Homo sapiens OX=9606 GN=RANGAP1 PE=1 SV=1 - [RAGP1_HUMAN]	RAGP1_HUMAN	RANGAP1 KIAA1835 SD	Ran GTPase-activating protein 1 (RanGAP1)	587	39.5	30	TRUE	9.5	0.00190969	27	34	30	28	24	37	44	42	38	39	37	37	0.10449	0.0897691	1.16399	0.0297461	0.0358583
Q14204	Cytoplasmic dynein 1 heavy chain 1 OS=Homo sapiens OX=9606 GN=DYNC1H1 PE=1 SV=5 - [DYHC1_HUMAN]	DYHC1_HUMAN	DYNC1H1 DHC1 DNCH1 DNCL DNECL DYHC KIAA0325	Cytoplasmic dynein 1 heavy chain 1 (Cytoplasmic dynein heavy chain 1) (Dynein heavy chain, cytosolic)	4646	13	8.33333	TRUE	4.66667	0.00350709	8	7	7	12	6	10	10	12	15	15	14	12	0.0345873	0.0249718	1.38505	0.0307246	0.0367859
O60271	C-Jun-amino-terminal kinase-interacting protein 4 OS=Homo sapiens OX=9606 GN=SPAG9 PE=1 SV=4 - [JIP4_HUMAN]	JIP4_HUMAN	SPAG9 HSS KIAA0516 MAPK8IP4 SYD1 HLC6	C-Jun-amino-terminal kinase-interacting protein 4 (JIP-4) (JNK-interacting protein 4) (Cancer/testis antigen 89) (CT89) (Human lung cancer oncogene 6 protein) (HLC-6) (JNK-associated leucine-zipper protein) (JLP) (Mitogen-activated protein kinase 8-interacting protein 4) (Proliferation-inducing protein 6) (Protein highly expressed in testis) (PHET) (Sperm surface protein) (Sperm-associated antige…	1321	24	17.3333	TRUE	6.66667	0.00519991	19	21	14	17	18	15	25	28	26	17	25	23	0.0634298	0.0518429	1.2235	0.0351089	0.0417511
Q6PKG0	La-related protein 1 OS=Homo sapiens OX=9606 GN=LARP1 PE=1 SV=2 - [LARP1_HUMAN]	LARP1_HUMAN	LARP1 KIAA0731 LARP	La-related protein 1 (La ribonucleoprotein domain family member 1)	1096	19.1667	13.5	TRUE	5.66667	0.00484831	13	14	16	10	12	16	22	15	16	19	21	22	0.050596	0.0405185	1.24871	0.0361116	0.0426554

## Sheet: BioID increased
Accession	Description	Entry name	Gene names	Protein names	Length	WT avg	Mut Avg	WT higher	diff	t test	MUT1_1	MUT1_2	MUT2_1	MUT2_2	MUT3_1	MUT3_2	WT1_1	WT1_2	WT2_1	WT2_2	WT3_1	WT3_2	Baitnorm WT Avg	Baitnorm Mut Avg	WT-Mut	Baitnorm t test	FDR corrected p value
P07900	Heat shock protein HSP 90-alpha OS=Homo sapiens OX=9606 GN=HSP90AA1 PE=1 SV=5 - [HS90A_HUMAN]	HS90A_HUMAN	HSP90AA1 HSP90A HSPC1 HSPCA	Heat shock protein HSP 90-alpha (Heat shock 86 kDa) (HSP 86) (HSP86) (Lipopolysaccharide-associated protein 2) (LAP-2) (LPS-associated protein 2) (Renal carcinoma antigen NY-REN-38)	732	34.5	56.6667	FALSE	22.1667	5.58273e-09	55	57	58	58	55	57	38	31	33	37	33	35	0.0913362	0.17008	0.537018	1.12698e-08	9.91742e-07
P48643	T-complex protein 1 subunit epsilon OS=Homo sapiens OX=9606 GN=CCT5 PE=1 SV=1 - [TCPE_HUMAN]	TCPE_HUMAN	CCT5 CCTE KIAA0098	T-complex protein 1 subunit epsilon (TCP-1-epsilon) (CCT-epsilon)	541	118.167	235	FALSE	116.833	6.34854e-09	223	219	243	224	243	258	111	123	123	118	117	117	0.313259	0.705749	0.443867	4.05832e-08	2.38088e-06
P40227	T-complex protein 1 subunit zeta OS=Homo sapiens OX=9606 GN=CCT6A PE=1 SV=3 - [TCPZ_HUMAN]	TCPZ_HUMAN	CCT6A CCT6 CCTZ	T-complex protein 1 subunit zeta (TCP-1-zeta) (Acute morphine dependence-related protein 2) (CCT-zeta-1) (HTR3) (Tcp20)	531	108.333	212.333	FALSE	104	9.18828e-07	179	212	208	214	215	246	124	118	97	105	97	109	0.286294	0.636843	0.449552	1.74172e-07	5.54145e-06
P78371	T-complex protein 1 subunit beta OS=Homo sapiens OX=9606 GN=CCT2 PE=1 SV=4 - [TCPB_HUMAN]	TCPB_HUMAN	CCT2 99D8.1 CCTB	T-complex protein 1 subunit beta (TCP-1-beta) (CCT-beta)	535	134.5	296.333	FALSE	161.833	2.97868e-07	243	293	309	311	285	337	140	150	123	129	136	129	0.3556	0.889418	0.399812	1.84804e-07	5.54145e-06
Q99832	T-complex protein 1 subunit eta OS=Homo sapiens OX=9606 GN=CCT7 PE=1 SV=2 - [TCPH_HUMAN]	TCPH_HUMAN	CCT7 CCTH NIP7-1	T-complex protein 1 subunit eta (TCP-1-eta) (CCT-eta) (HIV-1 Nef-interacting protein) [Cleaved into: T-complex protein 1 subunit eta, N-terminally processed]	543	125.5	238.5	FALSE	113	7.11947e-08	227	216	244	231	260	253	127	146	122	121	115	122	0.332228	0.716627	0.4636	1.88913e-07	5.54145e-06
P50991	T-complex protein 1 subunit delta OS=Homo sapiens OX=9606 GN=CCT4 PE=1 SV=4 - [TCPD_HUMAN]	TCPD_HUMAN	CCT4 CCTD SRB	T-complex protein 1 subunit delta (TCP-1-delta) (CCT-delta) (Stimulator of TAR RNA-binding)	539	79	140.833	FALSE	61.8333	1.24103e-06	116	141	144	145	141	158	82	88	72	77	77	78	0.208922	0.42264	0.494327	4.39616e-07	9.05254e-06
Q9Y2Z0	Protein SGT1 homolog OS=Homo sapiens OX=9606 GN=SUGT1 PE=1 SV=3 - [SGT1_HUMAN]	SGT1_HUMAN	SUGT1	Protein SGT1 homolog (Protein 40-6-3) (Sgt1) (Suppressor of G2 allele of SKP1 homolog)	365	10.1667	18.6667	FALSE	8.5	5.20732e-06	19	19	18	19	15	22	11	10	11	10	9	10	0.0269438	0.0559064	0.481945	6.93164e-07	1.21997e-05
Q9Y266	Nuclear migration protein nudC OS=Homo sapiens OX=9606 GN=NUDC PE=1 SV=1 - [NUDC_HUMAN]	NUDC_HUMAN	NUDC	Nuclear migration protein nudC (Nuclear distribution protein C homolog)	331	22.6667	39.1667	FALSE	16.5	1.34987e-07	41	38	43	36	41	36	23	23	22	24	23	21	0.0600312	0.117734	0.509886	8.041e-07	1.25826e-05
P17987	T-complex protein 1 subunit alpha OS=Homo sapiens OX=9606 GN=TCP1 PE=1 SV=1 - [TCPA_HUMAN]	TCPA_HUMAN	TCP1 CCT1 CCTA	T-complex protein 1 subunit alpha (TCP-1-alpha) (CCT-alpha)	556	122.833	218	FALSE	95.1667	3.28759e-07	197	201	234	215	232	229	137	124	123	130	119	104	0.325233	0.655289	0.496321	8.57901e-07	1.25826e-05
P49368	T-complex protein 1 subunit gamma OS=Homo sapiens OX=9606 GN=CCT3 PE=1 SV=4 - [TCPG_HUMAN]	TCPG_HUMAN	CCT3 CCTG TRIC5	T-complex protein 1 subunit gamma (TCP-1-gamma) (CCT-gamma) (hTRiC5)	545	92	137	FALSE	45	1.79702e-06	128	132	131	133	157	141	93	96	92	87	90	94	0.243548	0.411296	0.592148	1.21588e-06	1.52854e-05
Q8IZD4	mRNA-decapping enzyme 1B OS=Homo sapiens OX=9606 GN=DCP1B PE=1 SV=2 - [DCP1B_HUMAN]	DCP1B_HUMAN	DCP1B	mRNA-decapping enzyme 1B (EC 3.-.-.-)	617	4.66667	14.8333	FALSE	10.1667	4.08234e-06	18	17	15	15	11	13	5	6	4	5	3	5	0.0123561	0.0444287	0.27811	1.4366e-06	1.67581e-05
P50990	T-complex protein 1 subunit theta OS=Homo sapiens OX=9606 GN=CCT8 PE=1 SV=4 - [TCPQ_HUMAN]	TCPQ_HUMAN	CCT8 C21orf112 CCTQ KIAA0002	T-complex protein 1 subunit theta (TCP-1-theta) (CCT-theta) (Renal carcinoma antigen NY-REN-15)	548	101.667	165.167	FALSE	63.5	3.62512e-06	145	155	170	155	177	189	106	108	102	97	100	97	0.269089	0.495983	0.542537	2.14308e-06	2.09546e-05
Q96F86	Enhancer of mRNA-decapping protein 3 OS=Homo sapiens OX=9606 GN=EDC3 PE=1 SV=1 - [EDC3_HUMAN]	EDC3_HUMAN	EDC3 LSM16 YJDC YJEFN2 PP844	Enhancer of mRNA-decapping protein 3 (LSM16 homolog) (YjeF N-terminal domain-containing protein 2) (YjeF_N2) (hYjeF_N2) (YjeF domain-containing protein 1)	508	7.16667	19.3333	FALSE	12.1667	4.61252e-06	18	21	22	19	14	22	8	7	7	9	5	7	0.0190235	0.0579665	0.328181	2.65879e-06	2.46288e-05
Q9H2J4	Phosducin-like protein 3 OS=Homo sapiens OX=9606 GN=PDCL3 PE=1 SV=1 - [PDCL3_HUMAN]	PDCL3_HUMAN	PDCL3 PhLP2A VIAF1	Phosducin-like protein 3 (HTPHLP) (PhPL3) (Viral IAP-associated factor 1) (VIAF-1)	239	0	4.33333	FALSE	4.33333	5.24821e-06	3	4	5	3	5	6	0	0	0	0	0	0	0	0.0130214	0	6.51709e-06	4.58803e-05
P08238	Heat shock protein HSP 90-beta OS=Homo sapiens OX=9606 GN=HSP90AB1 PE=1 SV=4 - [HS90B_HUMAN]	HS90B_HUMAN	HSP90AB1 HSP90B HSPC2 HSPCB	Heat shock protein HSP 90-beta (HSP 90) (Heat shock 84 kDa) (HSP 84) (HSP84)	724	40.1667	57.3333	FALSE	17.1667	1.59837e-05	56	57	56	56	57	62	37	34	47	45	39	39	0.106783	0.171967	0.620953	7.5898e-06	5.13771e-05
P31689	DnaJ homolog subfamily A member 1 OS=Homo sapiens OX=9606 GN=DNAJA1 PE=1 SV=2 - [DNJA1_HUMAN]	DNJA1_HUMAN	DNAJA1 DNAJ2 HDJ2 HSJ2 HSPF4	DnaJ homolog subfamily A member 1 (DnaJ protein homolog 2) (HSDJ) (Heat shock 40 kDa protein 4) (Heat shock protein J2) (HSJ-2) (Human DnaJ protein 2) (hDj-2)	397	13.1667	19	FALSE	5.83333	0.000184167	17	22	19	20	17	19	14	14	14	13	14	10	0.0348646	0.0569256	0.612459	9.52327e-06	5.98605e-05
P35527	Keratin, type I cytoskeletal 9 OS=Homo sapiens OX=9606 GN=KRT9 PE=1 SV=3 - [K1C9_HUMAN]	K1C9_HUMAN	KRT9	Keratin, type I cytoskeletal 9 (Cytokeratin-9) (CK-9) (Keratin-9) (K9)	623	7.5	15.5	FALSE	8	1.35893e-05	16	16	18	17	12	14	7	7	6	9	9	7	0.019847	0.0465624	0.426246	1.00175e-05	6.07959e-05
Q8IXJ6	NAD-dependent protein deacetylase sirtuin-2 OS=Homo sapiens OX=9606 GN=SIRT2 PE=1 SV=2 - [SIR2_HUMAN]	SIR2_HUMAN	SIRT2 SIR2L SIR2L2	NAD-dependent protein deacetylase sirtuin-2 (EC 3.5.1.-) (Regulatory protein SIR2 homolog 2) (SIR2-like protein 2)	389	7.83333	15.3333	FALSE	7.5	3.59316e-05	13	16	16	12	17	18	7	8	9	6	8	9	0.0207565	0.0460007	0.451221	1.42662e-05	7.84641e-05
Q15036	Sorting nexin-17 OS=Homo sapiens OX=9606 GN=SNX17 PE=1 SV=1 - [SNX17_HUMAN]	SNX17_HUMAN	SNX17 KIAA0064	Sorting nexin-17	470	8.66667	14.1667	FALSE	5.5	7.8483e-05	14	16	15	12	13	15	10	7	10	10	7	8	0.0230171	0.042459	0.542103	1.48672e-05	7.92917e-05
P11142	Heat shock cognate 71 kDa protein OS=Homo sapiens OX=9606 GN=HSPA8 PE=1 SV=1 - [HSP7C_HUMAN]	HSP7C_HUMAN	HSPA8 HSC70 HSP73 HSPA10	Heat shock cognate 71 kDa protein (Heat shock 70 kDa protein 8) (Lipopolysaccharide-associated protein 1) (LAP-1) (LPS-associated protein 1)	646	96.6667	128	FALSE	31.3333	1.7694e-05	116	123	139	131	128	131	98	92	104	90	92	104	0.256131	0.384634	0.665909	2.09229e-05	9.95252e-05
Q02790	Peptidyl-prolyl cis-trans isomerase FKBP4 OS=Homo sapiens OX=9606 GN=FKBP4 PE=1 SV=3 - [FKBP4_HUMAN]	FKBP4_HUMAN	FKBP4 FKBP52	Peptidyl-prolyl cis-trans isomerase FKBP4 (PPIase FKBP4) (EC 5.2.1.8) (51 kDa FK506-binding protein) (FKBP51) (52 kDa FK506-binding protein) (52 kDa FKBP) (FKBP-52) (59 kDa immunophilin) (p59) (FK506-binding protein 4) (FKBP-4) (FKBP59) (HSP-binding immunophilin) (HBI) (Immunophilin FKBP52) (Rotamase) [Cleaved into: Peptidyl-prolyl cis-trans isomerase FKBP4, N-terminally processed]	459	1.16667	6	FALSE	4.83333	4.33134e-05	7	8	7	5	5	4	0	2	1	2	1	1	0.00312752	0.017988	0.173867	2.57664e-05	0.000119339
Q8IVD9	NudC domain-containing protein 3 OS=Homo sapiens OX=9606 GN=NUDCD3 PE=1 SV=3 - [NUDC3_HUMAN]	NUDC3_HUMAN	NUDCD3 KIAA1068	NudC domain-containing protein 3	361	5.16667	9.33333	FALSE	4.16667	0.000121433	11	8	9	10	8	10	5	6	6	6	3	5	0.0137528	0.0280091	0.491012	4.43019e-05	0.000184445
P63244	Receptor of activated protein C kinase 1 OS=Homo sapiens OX=9606 GN=RACK1 PE=1 SV=3 - [RACK1_HUMAN]	RACK1_HUMAN	RACK1 GNB2L1 HLC7 PIG21	Receptor of activated protein C kinase 1 (Cell proliferation-inducing gene 21 protein) (Guanine nucleotide-binding protein subunit beta-2-like 1) (Guanine nucleotide-binding protein subunit beta-like protein 12.3) (Human lung cancer oncogene 7 protein) (HLC-7) (Receptor for activated C kinase) (Small ribosomal subunit protein RACK1) [Cleaved into: Receptor of activated protein C kinase 1, N-termi…	317	1.66667	6.16667	FALSE	4.5	0.000177066	7	9	5	6	4	6	2	1	1	3	2	1	0.0044144	0.0183656	0.240363	4.6401e-05	0.000185604
Q9H6T3	RNA polymerase II-associated protein 3 OS=Homo sapiens OX=9606 GN=RPAP3 PE=1 SV=2 - [RPAP3_HUMAN]	RPAP3_HUMAN	RPAP3	RNA polymerase II-associated protein 3	665	14.6667	23	FALSE	8.33333	0.000368699	24	22	21	22	21	28	17	14	18	16	11	12	0.0389667	0.0688974	0.565577	5.37035e-05	0.000206504
Q9NWS0	PIH1 domain-containing protein 1 OS=Homo sapiens OX=9606 GN=PIH1D1 PE=1 SV=1 - [PIHD1_HUMAN]	PIHD1_HUMAN	PIH1D1 NOP17	PIH1 domain-containing protein 1 (Nucleolar protein 17 homolog)	290	5.66667	9.83333	FALSE	4.16667	0.00047641	8	11	11	10	8	11	7	7	6	4	4	6	0.0149697	0.0294863	0.507682	8.53747e-05	0.000293006
P0DMV8	Heat shock 70 kDa protein 1A OS=Homo sapiens OX=9606 GN=HSPA1A PE=1 SV=1 - [HS71A_HUMAN]	HS71A_HUMAN	HSPA1A HSP72 HSPA1 HSX70	Heat shock 70 kDa protein 1A (Heat shock 70 kDa protein 1) (HSP70-1) (HSP70.1)	641	111.333	139.833	FALSE	28.5	0.0004482	115	139	148	145	142	150	113	110	113	117	112	103	0.295003	0.419935	0.702496	0.000109142	0.000346259
O95816	BAG family molecular chaperone regulator 2 OS=Homo sapiens OX=9606 GN=BAG2 PE=1 SV=1 - [BAG2_HUMAN]	BAG2_HUMAN	BAG2	BAG family molecular chaperone regulator 2 (BAG-2) (Bcl-2-associated athanogene 2)	211	3.83333	8.5	FALSE	4.66667	0.000412102	7	11	8	9	7	9	3	3	7	3	4	3	0.0102456	0.0254085	0.403235	0.000114108	0.000346259
P07437	Tubulin beta chain OS=Homo sapiens OX=9606 GN=TUBB PE=1 SV=2 - [TBB5_HUMAN]	TBB5_HUMAN	TUBB TUBB5 OK/SW-cl.56	Tubulin beta chain (Tubulin beta-5 chain)	444	55.5	63	FALSE	7.5	0.0232173	61	63	53	64	66	71	59	55	51	58	52	58	0.146882	0.188703	0.778378	0.000163391	0.000471423
O60884	DnaJ homolog subfamily A member 2 OS=Homo sapiens OX=9606 GN=DNAJA2 PE=1 SV=1 - [DNJA2_HUMAN]	DNJA2_HUMAN	DNAJA2 CPR3 HIRIP4	DnaJ homolog subfamily A member 2 (Cell cycle progression restoration gene 3 protein) (Dnj3) (Dj3) (HIRA-interacting protein 4) (Renal carcinoma antigen NY-REN-14)	412	8.66667	13.5	FALSE	4.83333	0.00169432	13	15	14	14	15	10	8	11	9	7	6	11	0.022966	0.0405529	0.566321	0.000381596	0.000959441
Q9Y265	RuvB-like 1 OS=Homo sapiens OX=9606 GN=RUVBL1 PE=1 SV=1 - [RUVB1_HUMAN]	RUVB1_HUMAN	RUVBL1 INO80H NMP238 TIP49 TIP49A	RuvB-like 1 (EC 3.6.4.12) (49 kDa TATA box-binding protein-interacting protein) (49 kDa TBP-interacting protein) (54 kDa erythrocyte cytosolic protein) (ECP-54) (INO80 complex subunit H) (Nuclear matrix protein 238) (NMP 238) (Pontin 52) (TIP49a) (TIP60-associated protein 54-alpha) (TAP54-alpha)	456	18.5	22.5	FALSE	4	0.0106933	25	20	23	25	21	21	23	18	17	17	18	18	0.0488335	0.06761	0.722282	0.000452514	0.00112133
P13645	Keratin, type I cytoskeletal 10 OS=Homo sapiens OX=9606 GN=KRT10 PE=1 SV=6 - [K1C10_HUMAN]	K1C10_HUMAN	KRT10 KPP	Keratin, type I cytoskeletal 10 (Cytokeratin-10) (CK-10) (Keratin-10) (K10)	584	11	24.8333	FALSE	13.8333	0.000762682	27	24	32	29	15	22	7	7	10	11	15	16	0.029152	0.0747016	0.390246	0.000486646	0.00116498
Q9NPI6	mRNA-decapping enzyme 1A OS=Homo sapiens OX=9606 GN=DCP1A PE=1 SV=2 - [DCP1A_HUMAN]	DCP1A_HUMAN	DCP1A SMIF	mRNA-decapping enzyme 1A (EC 3.-.-.-) (Smad4-interacting transcriptional co-activator) (Transcription factor SMIF)	582	3.66667	12	FALSE	8.33333	0.000692638	11	13	17	16	9	6	3	4	4	4	3	4	0.00974905	0.0361992	0.269317	0.000743093	0.00161462
P04264	Keratin, type II cytoskeletal 1 OS=Homo sapiens OX=9606 GN=KRT1 PE=1 SV=6 - [K2C1_HUMAN]	K2C1_HUMAN	KRT1 KRTA	Keratin, type II cytoskeletal 1 (67 kDa cytokeratin) (Cytokeratin-1) (CK-1) (Hair alpha protein) (Keratin-1) (K1) (Type-II keratin Kb1)	644	14.1667	19	FALSE	4.83333	0.00749382	19	22	20	20	16	17	11	11	15	16	18	14	0.0376157	0.0569625	0.660359	0.000893489	0.00187207
Q9BQE3	Tubulin alpha-1C chain OS=Homo sapiens OX=9606 GN=TUBA1C PE=1 SV=1 - [TBA1C_HUMAN]	TBA1C_HUMAN	TUBA1C TUBA6	Tubulin alpha-1C chain (Alpha-tubulin 6) (Tubulin alpha-6 chain) [Cleaved into: Detyrosinated tubulin alpha-1C chain]	449	45.3333	49.8333	FALSE	4.5	0.0191919	48	44	52	49	53	53	46	48	46	44	43	45	0.120063	0.149782	0.801588	0.00131542	0.00254411
P54652	Heat shock-related 70 kDa protein 2 OS=Homo sapiens OX=9606 GN=HSPA2 PE=1 SV=1 - [HSP72_HUMAN]	HSP72_HUMAN	HSPA2	Heat shock-related 70 kDa protein 2 (Heat shock 70 kDa protein 2)	639	17.3333	22.6667	FALSE	5.33333	0.0163015	20	19	27	21	24	25	15	15	22	16	21	15	0.0460296	0.0682498	0.674428	0.00490322	0.00763688
Q92526	T-complex protein 1 subunit zeta-2 OS=Homo sapiens OX=9606 GN=CCT6B PE=1 SV=5 - [TCPW_HUMAN]	TCPW_HUMAN	CCT6B	T-complex protein 1 subunit zeta-2 (TCP-1-zeta-2) (CCT-zeta-2) (CCT-zeta-like) (TCP-1-zeta-like) (Testis-specific Tcp20) (Testis-specific protein TSA303)	530	0	10.8333	FALSE	10.8333	0.0111262	0	15	0	14	18	18	0	0	0	0	0	0	0	0.0321059	0	0.0113503	0.0154856
P35908	Keratin, type II cytoskeletal 2 epidermal OS=Homo sapiens OX=9606 GN=KRT2 PE=1 SV=2 - [K22E_HUMAN]	K22E_HUMAN	KRT2 KRT2A KRT2E	Keratin, type II cytoskeletal 2 epidermal (Cytokeratin-2e) (CK-2e) (Epithelial keratin-2e) (Keratin-2 epidermis) (Keratin-2e) (K2e) (Type-II keratin Kb2)	639	4.33333	9.16667	FALSE	4.83333	0.0223297	7	10	13	14	6	5	2	4	3	3	8	6	0.0114167	0.0276473	0.412941	0.0129634	0.0174165
Q00610	Clathrin heavy chain 1 OS=Homo sapiens OX=9606 GN=CLTC PE=1 SV=5 - [CLH1_HUMAN]	CLH1_HUMAN	CLTC CLH17 CLTCL2 KIAA0034	Clathrin heavy chain 1 (Clathrin heavy chain on chromosome 17) (CLH-17)	1675	5.5	9.66667	FALSE	4.16667	0.0326657	7	4	11	11	10	15	6	5	8	6	5	3	0.0146481	0.0291606	0.502323	0.0169903	0.0223156
P34932	Heat shock 70 kDa protein 4 OS=Homo sapiens OX=9606 GN=HSPA4 PE=1 SV=4 - [HSP74_HUMAN]	HSP74_HUMAN	HSPA4 APG2	Heat shock 70 kDa protein 4 (HSP70RY) (Heat shock 70-related protein APG-2)	840	8.66667	15	FALSE	6.33333	0.0472669	9	13	20	22	12	14	10	4	13	15	4	6	0.0232555	0.045253	0.5139	0.0276664	0.0335812

## Sheet: Common BioID and RNAseq
Common reduced	RNA seq		Common increased	RNA seq
UTRN	+		HSP90AA1	+
EIF4G3	+		TCP1	-
DST	+		SIRT2	+
GEMIN5	-		HSPA8	-
CEP170	-		HSPA1A	+
GCN1	+
DSP	+
ESYT1	+
STAT3	+
DIAPH1	+
SNRPA1	+
CD2AP	-
TAGLN2	+
EPB41	+
EIF5	-
SIN3B	-
EPS15	-
RAI14	+
SEPTIN9	+
SLK	+
AKAP12	+
PRKDC	+
SHTN1	-
PRRC2C	+
TLN1	+
DYNC1H1	+
SPAG9	-

## Sheet: gProfiler version
version	e111_eg58_p18_30541362
hsapiens (Human) - version: GRCh38.p14
GO:MF
–
annotations: BioMart
classes: releases/2024-01-17
GO:CC
–
annotations: BioMart
classes: releases/2024-01-17
GO:BP
–
annotations: BioMart
classes: releases/2024-01-17
KEGG
–
KEGG FTP Release 2024-01-22
REAC
–

## Sheet: gProfiler BioID all gProfiler
source	term_name	term_id	highlighted	adjusted_p_value	negative_log10_of_adjusted_p_value	term_size	query_size	intersection_size	effective_domain_size	intersections
GO:MF	cadherin binding	GO:0045296	TRUE	2.5549378282007335e-30	29.592619663512778	335	148	37	20212	Q9Y266,P50990,P08238,P11142,P63244,P0DMV8,Q9Y265,Q07157,P60228,Q92616,Q14008,Q7Z478,P49327,Q14C86,Q9Y5K6,P55196,P37802,Q00341,P55010,P42566,Q9UHX1,Q09666,Q9UHD8,Q9H2G2,Q9UJU6,P20810,Q9UDY2,O75369,A0MZ66,P33176,Q8NC51,P22234,Q9BR76,Q9Y490,Q14247,P46060,Q6PKG0
GO:MF	cell adhesion molecule binding	GO:0050839	FALSE	1.428409534871823e-25	24.845147259481497	561	148	40	20212	Q9Y266,P50990,P08238,P11142,P63244,P0DMV8,Q9Y265,P46939,Q07157,Q03001,P60228,Q92616,P15924,Q14008,Q7Z478,P49327,Q14C86,Q9Y5K6,P55196,P37802,Q00341,P55010,P42566,Q9UHX1,Q09666,Q9UHD8,Q9H2G2,Q9UJU6,P20810,Q9UDY2,O75369,A0MZ66,P33176,Q8NC51,P22234,Q9BR76,Q9Y490,Q14247,P46060,Q6PKG0
GO:MF	ATP-dependent protein folding chaperone	GO:0140662	TRUE	8.628175050888278e-22	21.06408105238919	31	148	15	20212	P07900,P48643,P40227,P78371,Q99832,P50991,P17987,P49368,P50990,P08238,P11142,P0DMV8,P54652,Q92526,P34932
GO:MF	protein folding chaperone	GO:0044183	FALSE	2.380128541719362e-18	17.62339958771158	60	148	16	20212	P07900,P48643,P40227,P78371,Q99832,P50991,P17987,P49368,P50990,Q9H2J4,P08238,P11142,P0DMV8,P54652,Q92526,P34932
GO:MF	unfolded protein binding	GO:0051082	TRUE	1.668426824397044e-16	15.777692836331621	113	148	18	20212	P07900,P48643,P40227,P78371,Q99832,P50991,Q9Y266,P17987,P49368,P50990,P08238,P31689,P11142,Q8IVD9,P0DMV8,O60884,P54652,Q92526
GO:MF	protein binding	GO:0005515	FALSE	2.9156255604133465e-12	11.535268251097513	14838	148	144	20212	P07900,P48643,P40227,P78371,Q99832,P50991,Q9Y2Z0,Q9Y266,P17987,P49368,Q8IZD4,P50990,Q96F86,Q9H2J4,P08238,P31689,Q8IXJ6,Q15036,P11142,Q02790,Q8IVD9,P63244,Q9H6T3,Q9NWS0,P0DMV8,O95816,P07437,O60884,Q9Y265,P13645,Q9NPI6,P04264,Q9BQE3,P54652,Q92526,P35908,Q00610,P34932,P49792,P46939,Q07157,Q8N8S7,O43432,P53618,P26640,Q03001,Q8TEQ6,P27816,Q99613,P60228,Q7L576,Q8N3C0,O94927,P50542,Q969V6,Q5SW79,Q2M389,…
GO:MF	cytoskeletal protein binding	GO:0008092	TRUE	2.638819823301834e-11	10.57859026207898	1002	148	34	20212	P07900,P48643,P08238,Q02790,O95816,Q9NPI6,P54652,P35908,P46939,Q8N8S7,Q03001,P27816,Q7L576,Q969V6,Q14008,O60610,P46821,O43491,P55196,P37802,P11171,Q9P0K7,P49023,Q14203,Q9UJU6,Q07866,O75369,A0MZ66,Q9Y2J2,Q01518,P33176,Q9BR76,Q9Y490,O60271
GO:MF	purine ribonucleoside triphosphate binding	GO:0035639	TRUE	3.2226033963485436e-11	10.491793139531351	1853	148	46	20212	P07900,P48643,P40227,P78371,Q99832,P50991,P17987,P49368,P50990,P08238,P31689,P11142,Q02790,P0DMV8,P07437,O60884,Q9Y265,Q9BQE3,P54652,Q92526,P34932,P26640,Q8N3C0,Q9H4A3,Q7Z478,Q9UKE5,O00763,P51617,Q14839,P56192,Q9HCK8,P55010,Q14141,Q04637,O75643,Q9C0C9,Q9UHD8,Q9H2G2,Q15029,P78527,P17812,Q13085,P33176,P22234,P23381,Q14204
GO:MF	purine nucleotide binding	GO:0017076	FALSE	3.9261092528300385e-11	10.406037619346039	2021	148	48	20212	P07900,P48643,P40227,P78371,Q99832,P50991,P17987,P49368,P50990,P08238,P31689,Q8IXJ6,P11142,Q02790,P0DMV8,O95816,P07437,O60884,Q9Y265,Q9BQE3,P54652,Q92526,P34932,P26640,Q8N3C0,Q9H4A3,Q7Z478,Q9UKE5,O00763,P51617,Q14839,P56192,Q9HCK8,P55010,Q14141,Q04637,O75643,Q9C0C9,Q9UHD8,Q9H2G2,Q15029,P78527,P17812,Q13085,P33176,P22234,P23381,Q14204
GO:MF	purine ribonucleotide binding	GO:0032555	FALSE	1.1497381255422e-10	9.939401067109984	1919	148	46	20212	P07900,P48643,P40227,P78371,Q99832,P50991,P17987,P49368,P50990,P08238,P31689,P11142,Q02790,P0DMV8,P07437,O60884,Q9Y265,Q9BQE3,P54652,Q92526,P34932,P26640,Q8N3C0,Q9H4A3,Q7Z478,Q9UKE5,O00763,P51617,Q14839,P56192,Q9HCK8,P55010,Q14141,Q04637,O75643,Q9C0C9,Q9UHD8,Q9H2G2,Q15029,P78527,P17812,Q13085,P33176,P22234,P23381,Q14204
GO:MF	ATP hydrolysis activity	GO:0016887	TRUE	1.579379372560914e-10	9.801513538376565	404	148	22	20212	P07900,P48643,P40227,P78371,Q99832,P50991,P17987,P49368,P50990,P08238,P11142,P0DMV8,Q9Y265,P54652,Q92526,Q8N3C0,Q7Z478,Q14839,Q9HCK8,O75643,P33176,Q14204
GO:MF	ribonucleotide binding	GO:0032553	FALSE	1.5805652221579857e-10	9.801187578255991	1936	148	46	20212	P07900,P48643,P40227,P78371,Q99832,P50991,P17987,P49368,P50990,P08238,P31689,P11142,Q02790,P0DMV8,P07437,O60884,Q9Y265,Q9BQE3,P54652,Q92526,P34932,P26640,Q8N3C0,Q9H4A3,Q7Z478,Q9UKE5,O00763,P51617,Q14839,P56192,Q9HCK8,P55010,Q14141,Q04637,O75643,Q9C0C9,Q9UHD8,Q9H2G2,Q15029,P78527,P17812,Q13085,P33176,P22234,P23381,Q14204
GO:MF	ATP binding	GO:0005524	FALSE	2.4874580366769004e-10	9.60424423705194	1500	148	40	20212	P07900,P48643,P40227,P78371,Q99832,P50991,P17987,P49368,P50990,P08238,P31689,P11142,Q02790,P0DMV8,O60884,Q9Y265,P54652,Q92526,P34932,P26640,Q8N3C0,Q9H4A3,Q7Z478,Q9UKE5,O00763,P51617,Q14839,P56192,Q9HCK8,Q04637,O75643,Q9C0C9,Q9H2G2,P78527,P17812,Q13085,P33176,P22234,P23381,Q14204
GO:MF	adenyl nucleotide binding	GO:0030554	FALSE	3.1786530844250023e-10	9.497756868040325	1661	148	42	20212	P07900,P48643,P40227,P78371,Q99832,P50991,P17987,P49368,P50990,P08238,P31689,Q8IXJ6,P11142,Q02790,P0DMV8,O95816,O60884,Q9Y265,P54652,Q92526,P34932,P26640,Q8N3C0,Q9H4A3,Q7Z478,Q9UKE5,O00763,P51617,Q14839,P56192,Q9HCK8,Q04637,O75643,Q9C0C9,Q9H2G2,P78527,P17812,Q13085,P33176,P22234,P23381,Q14204
GO:MF	nucleotide binding	GO:0000166	FALSE	7.423008092373416e-10	9.12942006599033	2187	148	48	20212	P07900,P48643,P40227,P78371,Q99832,P50991,P17987,P49368,P50990,P08238,P31689,Q8IXJ6,P11142,Q02790,P0DMV8,O95816,P07437,O60884,Q9Y265,Q9BQE3,P54652,Q92526,P34932,P26640,Q8N3C0,Q9H4A3,Q7Z478,Q9UKE5,O00763,P51617,Q14839,P56192,Q9HCK8,P55010,Q14141,Q04637,O75643,Q9C0C9,Q9UHD8,Q9H2G2,Q15029,P78527,P17812,Q13085,P33176,P22234,P23381,Q14204
GO:MF	nucleoside phosphate binding	GO:1901265	FALSE	7.548640930547392e-10	9.122131232409773	2188	148	48	20212	P07900,P48643,P40227,P78371,Q99832,P50991,P17987,P49368,P50990,P08238,P31689,Q8IXJ6,P11142,Q02790,P0DMV8,O95816,P07437,O60884,Q9Y265,Q9BQE3,P54652,Q92526,P34932,P26640,Q8N3C0,Q9H4A3,Q7Z478,Q9UKE5,O00763,P51617,Q14839,P56192,Q9HCK8,P55010,Q14141,Q04637,O75643,Q9C0C9,Q9UHD8,Q9H2G2,Q15029,P78527,P17812,Q13085,P33176,P22234,P23381,Q14204
GO:MF	adenyl ribonucleotide binding	GO:0032559	FALSE	8.70580093807091e-10	9.060191267397519	1560	148	40	20212	P07900,P48643,P40227,P78371,Q99832,P50991,P17987,P49368,P50990,P08238,P31689,P11142,Q02790,P0DMV8,O60884,Q9Y265,P54652,Q92526,P34932,P26640,Q8N3C0,Q9H4A3,Q7Z478,Q9UKE5,O00763,P51617,Q14839,P56192,Q9HCK8,Q04637,O75643,Q9C0C9,Q9H2G2,P78527,P17812,Q13085,P33176,P22234,P23381,Q14204
GO:MF	pyrophosphatase activity	GO:0016462	FALSE	2.7381633246077e-9	8.562540650847605	794	148	28	20212	P07900,P48643,P40227,P78371,Q99832,P50991,P17987,P49368,Q8IZD4,P50990,P08238,P11142,P0DMV8,P07437,Q9Y265,Q9NPI6,P54652,Q92526,Q8N3C0,Q7Z478,Q14839,Q9HCK8,Q14141,O75643,Q9UHD8,Q15029,P33176,Q14204
GO:MF	hydrolase activity, acting on acid anhydrides	GO:0016817	FALSE	2.8213215700752516e-9	8.549547410778336	795	148	28	20212	P07900,P48643,P40227,P78371,Q99832,P50991,P17987,P49368,Q8IZD4,P50990,P08238,P11142,P0DMV8,P07437,Q9Y265,Q9NPI6,P54652,Q92526,Q8N3C0,Q7Z478,Q14839,Q9HCK8,Q14141,O75643,Q9UHD8,Q15029,P33176,Q14204
GO:MF	hydrolase activity, acting on acid anhydrides, in phosphorus-containing anhydrides	GO:0016818	FALSE	2.8213215700752516e-9	8.549547410778336	795	148	28	20212	P07900,P48643,P40227,P78371,Q99832,P50991,P17987,P49368,Q8IZD4,P50990,P08238,P11142,P0DMV8,P07437,Q9Y265,Q9NPI6,P54652,Q92526,Q8N3C0,Q7Z478,Q14839,Q9HCK8,Q14141,O75643,Q9UHD8,Q15029,P33176,Q14204
GO:MF	heterocyclic compound binding	GO:1901363	FALSE	6.838441595108115e-9	8.165042857893571	2325	148	48	20212	P07900,P48643,P40227,P78371,Q99832,P50991,P17987,P49368,P50990,P08238,P31689,Q8IXJ6,P11142,Q02790,P0DMV8,O95816,P07437,O60884,Q9Y265,Q9BQE3,P54652,Q92526,P34932,P26640,Q8N3C0,Q9H4A3,Q7Z478,Q9UKE5,O00763,P51617,Q14839,P56192,Q9HCK8,P55010,Q14141,Q04637,O75643,Q9C0C9,Q9UHD8,Q9H2G2,Q15029,P78527,P17812,Q13085,P33176,P22234,P23381,Q14204
GO:MF	ribonucleoside triphosphate phosphatase activity	GO:0017111	FALSE	1.621977061932666e-8	7.789955291892131	734	148	26	20212	P07900,P48643,P40227,P78371,Q99832,P50991,P17987,P49368,P50990,P08238,P11142,P0DMV8,P07437,Q9Y265,P54652,Q92526,Q8N3C0,Q7Z478,Q14839,Q9HCK8,Q14141,O75643,Q9UHD8,Q15029,P33176,Q14204
GO:MF	ATP-dependent activity	GO:0140657	FALSE	2.8651070903630764e-8	7.5428591405780745	580	148	23	20212	P07900,P48643,P40227,P78371,Q99832,P50991,P17987,P49368,P50990,P08238,P11142,P0DMV8,Q9Y265,P54652,Q92526,P34932,Q8N3C0,Q7Z478,Q14839,Q9HCK8,O75643,P33176,Q14204
GO:MF	anion binding	GO:0043168	FALSE	4.5075792439458864e-8	7.346056629573745	2452	148	48	20212	P07900,P48643,P40227,P78371,Q99832,P50991,P17987,P49368,P50990,P08238,P31689,Q8IXJ6,P11142,Q02790,P0DMV8,P07437,O60884,Q9Y265,Q9BQE3,P54652,Q92526,P34932,P26640,Q8N3C0,Q7Z3T8,Q9H4A3,Q7Z478,Q9UKE5,O00763,P51617,Q14839,P56192,Q9HCK8,P55010,Q14141,Q04637,O75643,Q9C0C9,Q9UHD8,Q9H2G2,Q15029,P78527,P17812,Q13085,P33176,P22234,P23381,Q14204
GO:MF	protein domain specific binding	GO:0019904	FALSE	4.938015898829692e-8	7.306447516112696	653	148	24	20212	P07900,P40227,P08238,P31689,P11142,P63244,P0DMV8,P07437,P54652,Q00610,Q07157,Q8N8S7,Q969V6,A5YKK6,Q9Y5K6,O43491,Q14145,Q14974,P42566,P78527,Q9UJU6,Q9UDY2,P23381,Q9Y490
GO:MF	carbohydrate derivative binding	GO:0097367	FALSE	6.876129120021916e-8	7.162655976722257	2304	148	46	20212	P07900,P48643,P40227,P78371,Q99832,P50991,P17987,P49368,P50990,P08238,P31689,P11142,Q02790,P0DMV8,P07437,O60884,Q9Y265,Q9BQE3,P54652,Q92526,P34932,P26640,Q8N3C0,Q9H4A3,Q7Z478,Q9UKE5,O00763,P51617,Q14839,P56192,Q9HCK8,P55010,Q14141,Q04637,O75643,Q9C0C9,Q9UHD8,Q9H2G2,Q15029,P78527,P17812,Q13085,P33176,P22234,P23381,Q14204
GO:MF	RNA binding	GO:0003723	TRUE	1.9431549006585399e-7	6.711492577773956	3123	148	54	20212	P07900,P48643,P40227,P50991,Q9Y2Z0,P17987,P49368,Q8IZD4,Q96F86,P08238,P11142,Q02790,P63244,P0DMV8,Q9NPI6,Q00610,P49792,O43432,Q8TEQ6,P27816,Q99613,P60228,Q7L576,Q8N3C0,Q92616,P15924,P40763,A5YKK6,O60610,Q7Z478,O75534,P49327,P09661,P56192,Q00341,Q14974,P55010,Q9UHX1,Q04637,O75643,Q9C0C9,Q09666,Q15029,P78527,P20810,Q9Y3F4,Q6P2Q9,O75369,Q9Y520,Q8NC51,O75179,P46060,Q14204,Q6PKG0
GO:MF	actin binding	GO:0003779	FALSE	4.508283107790458e-7	6.345988819269549	443	148	19	20212	P46939,Q8N8S7,Q03001,Q7L576,Q969V6,O60610,P46821,O43491,P55196,P37802,P11171,Q9P0K7,Q9UJU6,O75369,A0MZ66,Q9Y2J2,Q01518,Q9BR76,Q9Y490
GO:MF	protein-containing complex binding	GO:0044877	TRUE	0.0000018332798749575002	5.736771229052399	1752	148	37	20212	P07900,P08238,Q8IXJ6,P11142,P63244,P07437,Q9Y265,P49792,P46939,Q03001,Q8TEQ6,Q99613,Q7L576,Q92616,P40763,Q14008,Q7Z478,Q14839,P46821,P49321,O43491,P55196,P37802,Q9HCK8,P11171,O75182,Q9UJU6,Q641Q2,Q9Y3F4,O75369,A0MZ66,P33176,Q8NC51,Q9BR76,Q9Y490,O75179,Q6PKG0
GO:MF	enzyme binding	GO:0019899	FALSE	0.0000069896610170481146	5.155543886056219	2103	148	40	20212	P07900,P78371,P17987,P08238,P31689,Q8IXJ6,P11142,P63244,Q9NWS0,P0DMV8,O95816,P07437,Q9Y265,P54652,Q00610,P49792,P46939,Q7L576,P50542,P15924,P40763,Q96AY4,Q9H4A3,O60610,P51617,Q14839,Q14C86,P55196,P50851,Q14974,P49023,Q14203,Q02952,P78527,Q9UDY2,Q01518,P62140,P23381,P46060,O60271
GO:MF	structural constituent of cytoskeleton	GO:0005200	TRUE	0.000007494016873321568	5.1252853333956505	113	148	10	20212	P35527,P07437,Q9BQE3,P35908,P15924,Q9Y5K6,P11171,Q9UJU6,Q9Y2J2,Q9Y490
GO:MF	translation regulator activity	GO:0045182	TRUE	0.000007929078826576688	5.100777264608317	147	148	11	20212	P63244,O43432,Q99613,P60228,Q92616,Q7Z478,P55010,Q04637,Q15029,Q8NC51,Q6PKG0
GO:MF	heat shock protein binding	GO:0031072	FALSE	0.000028926659062233042	4.538701723096692	130	148	10	20212	P08238,P31689,P11142,Q02790,P0DMV8,O95816,O60884,P54652,P51617,Q14974
GO:MF	disordered domain specific binding	GO:0097718	TRUE	0.00004053158633530278	4.392206398400266	29	148	6	20212	P07900,P08238,P0DMV8,P54652,Q00610,Q14145
GO:MF	translation regulator activity, nucleic acid binding	GO:0090079	FALSE	0.0001407797522881639	3.8514598033036624	117	148	9	20212	O43432,Q99613,P60228,Q92616,Q7Z478,P55010,Q04637,Q15029,Q6PKG0
GO:MF	translation factor activity, RNA binding	GO:0008135	FALSE	0.0002898235265079655	3.537866363454647	93	148	8	20212	O43432,Q99613,P60228,Q92616,Q7Z478,P55010,Q04637,Q15029
GO:MF	tau protein binding	GO:0048156	FALSE	0.00047809750492851385	3.320483522772744	43	148	6	20212	P07900,P08238,Q02790,O95816,P54652,Q14203
GO:MF	structural molecule activity	GO:0005198	FALSE	0.0010501607988813119	2.9787441973870727	1100	148	24	20212	P35527,P07437,P13645,P04264,Q9BQE3,P35908,Q00610,P53618,Q03001,P27816,P15924,P46821,O14579,Q9Y5K6,O43491,P11171,P35658,P53621,P35606,Q09666,Q9UJU6,Q9UBF2,Q9Y2J2,Q9Y490
GO:MF	organic cyclic compound binding	GO:0097159	FALSE	0.0018181916970247856	2.7403603298208106	7546	148	83	20212	P07900,P48643,P40227,P78371,Q99832,P50991,Q9Y2Z0,P17987,P49368,Q8IZD4,P50990,Q96F86,P08238,P31689,Q8IXJ6,P11142,Q02790,P63244,P0DMV8,O95816,P07437,O60884,Q9Y265,Q9NPI6,Q9BQE3,P54652,Q92526,Q00610,P34932,P49792,O43432,P26640,Q8TEQ6,P27816,Q99613,P60228,Q7L576,Q8N3C0,Q92616,P15924,P40763,A5YKK6,Q9H4A3,O60610,Q7Z478,Q9UKE5,O00763,P51617,Q14839,O75534,P49327,P09661,Q7Z569,P56192,Q9HCK8,Q00341,Q14974,…
GO:MF	translation initiation factor activity	GO:0003743	FALSE	0.002115003992482833	2.674688808472567	55	148	6	20212	O43432,Q99613,P60228,Q7Z478,P55010,Q04637
GO:MF	ribonucleoprotein complex binding	GO:0043021	FALSE	0.003558542072975593	2.4487278951024427	172	148	9	20212	P63244,Q8TEQ6,Q99613,Q92616,Q14008,Q7Z478,Q9Y3F4,Q8NC51,Q6PKG0
GO:MF	C3HC4-type RING finger domain binding	GO:0055131	FALSE	0.005331904015954758	2.2731176772845108	6	148	3	20212	P31689,P11142,P0DMV8
GO:MF	RNA cap binding	GO:0000339	FALSE	0.0085966791465474	2.0656692821118448	20	148	4	20212	O43432,Q8TEQ6,Q7L576,Q6PKG0
GO:MF	mRNA binding	GO:0003729	FALSE	0.012713144884030025	1.8957470035895754	369	148	12	20212	P07900,P48643,Q8IZD4,Q96F86,Q9NPI6,O43432,Q8TEQ6,Q00341,Q04637,Q9Y3F4,Q8NC51,Q6PKG0
GO:MF	ribosome binding	GO:0043022	FALSE	0.013928372705146934	1.8560996205794789	113	148	7	20212	P63244,Q8TEQ6,Q99613,Q92616,Q7Z478,Q8NC51,Q6PKG0
GO:MF	hydrolase activity	GO:0016787	FALSE	0.025880301267451396	1.5870306724380288	2478	148	36	20212	P07900,P48643,P40227,P78371,Q99832,P50991,P17987,P49368,Q8IZD4,P50990,P08238,Q8IXJ6,P11142,P0DMV8,P07437,Q9Y265,Q9NPI6,Q9BQE3,P54652,Q92526,P26640,Q8N3C0,A5YKK6,Q7Z478,Q14839,Q9Y4E8,P49327,Q9HCK8,Q14141,O75643,Q9UHD8,Q15029,Q6P2Q9,P33176,P62140,Q14204
GO:MF	protein kinase binding	GO:0019901	FALSE	0.043950943879148	1.3570317936936487	706	148	16	20212	P07900,P08238,P63244,Q9NWS0,Q00610,P46939,P15924,P40763,Q9H4A3,P51617,P50851,Q14203,Q9UDY2,P62140,P23381,O60271
GO:MF	kinase binding	GO:0019900	FALSE	0.0485437208394185	1.313866938385303	790	148	17	20212	P07900,P08238,P63244,Q9NWS0,Q00610,P46939,P15924,P40763,Q96AY4,Q9H4A3,P51617,P50851,Q14203,Q9UDY2,P62140,P23381,O60271
GO:BP	organelle organization	GO:0006996	TRUE	1.7889220285641952e-25	24.747408588053236	3613	147	85	21031	P07900,P48643,P40227,P78371,Q99832,P50991,Q9Y2Z0,Q9Y266,P17987,P49368,P50990,Q96F86,Q9H2J4,P08238,P35527,Q8IXJ6,Q02790,Q8IVD9,P63244,P0DMV8,P07437,Q9Y265,P13645,P04264,Q9BQE3,P54652,P35908,Q00610,P34932,Q07157,Q8N8S7,Q03001,P27816,Q7L576,Q8N3C0,O94927,P50542,Q969V6,Q2M389,Q92616,P15924,Q7Z3T8,Q9BSJ8,Q14008,A5YKK6,Q9H4A3,O60610,Q7Z478,Q9UKE5,P46821,O75534,Q96BY7,P49321,Q9Y5K6,Q15154,O43491,P37802,…
GO:BP	protein folding	GO:0006457	TRUE	1.6309187200781973e-17	16.78756768230805	217	147	23	21031	P07900,P48643,P40227,P78371,Q99832,P50991,Q9Y266,P17987,P49368,P50990,Q9H2J4,P08238,P31689,P11142,Q02790,Q8IVD9,P0DMV8,O95816,O60884,P54652,Q92526,P34932,P49792
GO:BP	cellular component organization	GO:0016043	FALSE	1.9562405790520252e-14	13.708577736598587	8151	147	108	21031	P07900,P48643,P40227,P78371,Q99832,P50991,Q9Y2Z0,Q9Y266,P17987,P49368,P50990,Q96F86,Q9H2J4,P08238,P35527,Q8IXJ6,Q15036,P11142,Q02790,Q8IVD9,P63244,Q9NWS0,P0DMV8,P07437,Q9Y265,P13645,P04264,Q9BQE3,P54652,P35908,Q00610,P34932,Q07157,Q8N8S7,Q03001,Q8TEQ6,P27816,Q99613,P60228,Q7L576,Q8N3C0,O94927,P50542,Q969V6,Q2M389,Q92616,P15924,Q7Z3T8,Q9BSJ8,Q14008,A5YKK6,Q9H4A3,O60610,Q7Z478,Q9UKE5,O00763,Q14839,…
GO:BP	cellular component organization or biogenesis	GO:0071840	FALSE	1.6550029606826174e-13	12.78120122496562	8361	147	108	21031	P07900,P48643,P40227,P78371,Q99832,P50991,Q9Y2Z0,Q9Y266,P17987,P49368,P50990,Q96F86,Q9H2J4,P08238,P35527,Q8IXJ6,Q15036,P11142,Q02790,Q8IVD9,P63244,Q9NWS0,P0DMV8,P07437,Q9Y265,P13645,P04264,Q9BQE3,P54652,P35908,Q00610,P34932,Q07157,Q8N8S7,Q03001,Q8TEQ6,P27816,Q99613,P60228,Q7L576,Q8N3C0,O94927,P50542,Q969V6,Q2M389,Q92616,P15924,Q7Z3T8,Q9BSJ8,Q14008,A5YKK6,Q9H4A3,O60610,Q7Z478,Q9UKE5,O00763,Q14839,…
GO:BP	cytoskeleton organization	GO:0007010	FALSE	2.17969617700213e-13	12.66160403751789	1512	147	44	21031	Q9Y2Z0,Q9Y266,Q9H2J4,P35527,Q02790,P0DMV8,P07437,P13645,P04264,Q9BQE3,P35908,Q00610,Q07157,Q8N8S7,Q03001,P27816,Q7L576,O94927,Q969V6,Q2M389,P15924,Q14008,O60610,Q9UKE5,P46821,Q9Y5K6,Q15154,O43491,P37802,P11171,Q14974,P49023,Q14203,Q9H2G2,Q9UJU6,Q641Q2,O75369,A0MZ66,Q9Y2J2,Q01518,Q9BR76,Q9Y490,Q14247,Q14204
GO:BP	positive regulation of telomerase RNA localization to Cajal body	GO:1904874	FALSE	2.680199624297872e-13	12.571832858022576	15	147	9	21031	P48643,P40227,P78371,Q99832,P50991,P17987,P49368,P50990,Q9Y265
GO:BP	positive regulation of establishment of protein localization to telomere	GO:1904851	FALSE	3.7322933583082706e-13	12.42802422803181	10	147	8	21031	P48643,P40227,P78371,Q99832,P50991,P17987,P49368,P50990
GO:BP	regulation of establishment of protein localization to telomere	GO:0070203	FALSE	1.3604651266663452e-12	11.866312586181529	11	147	8	21031	P48643,P40227,P78371,Q99832,P50991,P17987,P49368,P50990
GO:BP	regulation of protein localization to Cajal body	GO:1904869	FALSE	1.3604651266663452e-12	11.866312586181529	11	147	8	21031	P48643,P40227,P78371,Q99832,P50991,P17987,P49368,P50990
GO:BP	positive regulation of protein localization to Cajal body	GO:1904871	FALSE	1.3604651266663452e-12	11.866312586181529	11	147	8	21031	P48643,P40227,P78371,Q99832,P50991,P17987,P49368,P50990
GO:BP	regulation of telomerase RNA localization to Cajal body	GO:1904872	FALSE	2.5577526705090814e-12	11.59214145322183	18	147	9	21031	P48643,P40227,P78371,Q99832,P50991,P17987,P49368,P50990,Q9Y265
GO:BP	protein localization to Cajal body	GO:1904867	FALSE	4.0574106075512306e-12	11.391751039727211	12	147	8	21031	P48643,P40227,P78371,Q99832,P50991,P17987,P49368,P50990
GO:BP	regulation of establishment of protein localization to chromosome	GO:0070202	FALSE	4.0574106075512306e-12	11.391751039727211	12	147	8	21031	P48643,P40227,P78371,Q99832,P50991,P17987,P49368,P50990
GO:BP	protein localization to nuclear body	GO:1903405	FALSE	4.0574106075512306e-12	11.391751039727211	12	147	8	21031	P48643,P40227,P78371,Q99832,P50991,P17987,P49368,P50990
GO:BP	telomerase RNA localization to Cajal body	GO:0090671	FALSE	4.831022731382698e-12	11.315960919025414	19	147	9	21031	P48643,P40227,P78371,Q99832,P50991,P17987,P49368,P50990,Q9Y265
GO:BP	telomerase RNA localization	GO:0090672	FALSE	4.831022731382698e-12	11.315960919025414	19	147	9	21031	P48643,P40227,P78371,Q99832,P50991,P17987,P49368,P50990,Q9Y265
GO:BP	RNA localization to nucleus	GO:0090685	FALSE	4.831022731382698e-12	11.315960919025414	19	147	9	21031	P48643,P40227,P78371,Q99832,P50991,P17987,P49368,P50990,Q9Y265
GO:BP	RNA localization to Cajal body	GO:0090670	FALSE	4.831022731382698e-12	11.315960919025414	19	147	9	21031	P48643,P40227,P78371,Q99832,P50991,P17987,P49368,P50990,Q9Y265
GO:BP	chaperone-mediated protein folding	GO:0061077	FALSE	5.9591376928973316e-12	11.224816579573597	73	147	13	21031	P48643,P40227,P78371,Q99832,P50991,P17987,P49368,P50990,Q9H2J4,P11142,Q02790,P0DMV8,P54652
GO:BP	cellular localization	GO:0051641	FALSE	8.354639744947075e-12	11.078072272300183	3621	147	66	21031	P07900,P48643,P40227,P78371,Q99832,P50991,Q9Y266,P17987,P49368,P50990,P08238,P31689,Q8IXJ6,Q15036,P11142,Q8IVD9,P63244,P0DMV8,P07437,Q9NPI6,Q9BQE3,Q00610,P34932,P49792,Q07157,P53618,Q03001,P27816,Q7L576,P50542,Q2M389,P15924,Q7Z3T8,P40763,Q9H4A3,O60610,Q9UKE5,P46821,O14579,Q14C86,P49321,Q9Y5K6,Q15154,O43491,P55196,P50851,P11171,P35658,Q14974,P53621,P42566,P35606,Q04637,Q9C0C9,Q14203,Q641Q2,Q9UDY2,…
GO:BP	positive regulation of protein localization to chromosome, telomeric region	GO:1904816	FALSE	1.0487275583910796e-11	10.979337319485005	13	147	8	21031	P48643,P40227,P78371,Q99832,P50991,P17987,P49368,P50990
GO:BP	protein localization to nucleoplasm	GO:1990173	FALSE	2.4326516242222388e-11	10.613920081168208	14	147	8	21031	P48643,P40227,P78371,Q99832,P50991,P17987,P49368,P50990
GO:BP	supramolecular fiber organization	GO:0097435	FALSE	3.6725833789101434e-11	10.435028335608632	842	147	31	21031	P08238,P35527,P11142,Q02790,P0DMV8,P13645,P04264,P35908,Q07157,Q8N8S7,P27816,Q7L576,O94927,Q2M389,P15924,Q14008,O60610,P46821,Q9Y5K6,Q15154,P37802,Q14974,P49023,Q14203,Q9H2G2,Q641Q2,A0MZ66,Q01518,Q9BR76,Q14247,Q14204
GO:BP	regulation of protein localization to chromosome, telomeric region	GO:1904814	FALSE	5.182194056198535e-11	10.285486328139422	15	147	8	21031	P48643,P40227,P78371,Q99832,P50991,P17987,P49368,P50990
GO:BP	macromolecule localization	GO:0033036	FALSE	1.0507815612765643e-10	9.978487556656905	3210	147	60	21031	P07900,P48643,P40227,P78371,Q99832,P50991,P17987,P49368,P50990,P08238,P31689,Q15036,P11142,Q8IVD9,P63244,Q9NWS0,Q9Y265,Q9NPI6,Q00610,P34932,P49792,Q07157,P53618,P50542,Q2M389,P15924,Q7Z3T8,Q9BSJ8,P40763,Q14008,Q9H4A3,O60610,Q9UKE5,O00763,Q96BY7,O14579,Q14C86,P49321,Q9Y5K6,Q15154,O43491,P55196,P50851,P11171,P35658,Q00341,Q14974,P53621,P42566,P35606,Q04637,Q641Q2,Q9UDY2,Q9UBF2,Q9Y2J2,Q9BZH6,P33176,…
GO:BP	establishment of protein localization to telomere	GO:0070200	FALSE	3.462140389232993e-10	9.460655325532542	18	147	8	21031	P48643,P40227,P78371,Q99832,P50991,P17987,P49368,P50990
GO:BP	protein maturation	GO:0051604	FALSE	8.835545445363902e-10	9.053766634997082	540	147	24	21031	P07900,P48643,P40227,P78371,Q99832,P50991,Q9Y266,P17987,P49368,P50990,Q9H2J4,P08238,P31689,P11142,Q02790,Q8IVD9,P0DMV8,O95816,O60884,P54652,Q92526,P34932,P49792,P20810
GO:BP	protein localization	GO:0008104	FALSE	1.519056115543002e-9	8.818426182542394	2731	147	53	21031	P07900,P48643,P40227,P78371,Q99832,P50991,P17987,P49368,P50990,P08238,P31689,Q15036,P11142,Q8IVD9,P63244,Q9NPI6,Q00610,P34932,P49792,Q07157,P53618,P50542,Q2M389,P15924,Q7Z3T8,P40763,Q9H4A3,O60610,Q9UKE5,O14579,Q14C86,P49321,Q9Y5K6,Q15154,O43491,P55196,P50851,P11171,P35658,Q14974,P53621,P42566,P35606,Q04637,Q641Q2,Q9UDY2,Q9UBF2,Q9Y2J2,Q9BZH6,P33176,Q9BR76,Q14247,P46060
GO:BP	cellular component assembly	GO:0022607	FALSE	1.5742141932803257e-9	8.802936176277527	4684	147	72	21031	P07900,P78371,Q9Y2Z0,P17987,Q96F86,P08238,Q8IXJ6,P11142,Q02790,Q8IVD9,P63244,Q9NWS0,P0DMV8,P07437,Q9Y265,P13645,P04264,P54652,Q00610,P34932,Q07157,Q03001,Q8TEQ6,P27816,Q99613,P60228,Q7L576,O94927,P50542,Q14008,A5YKK6,Q9H4A3,O60610,Q7Z478,Q9UKE5,O00763,Q14839,P46821,O75534,Q96BY7,P09661,P49321,Q9Y5K6,Q15154,P55196,P50851,P11171,Q14974,P55010,Q14141,P42566,P49023,Q9UHX1,Q04637,O75643,Q14203,Q9UHD8,…
GO:BP	cellular macromolecule localization	GO:0070727	FALSE	1.7826566198037315e-9	8.748932303760284	2742	147	53	21031	P07900,P48643,P40227,P78371,Q99832,P50991,P17987,P49368,P50990,P08238,P31689,Q15036,P11142,Q8IVD9,P63244,Q9NPI6,Q00610,P34932,P49792,Q07157,P53618,P50542,Q2M389,P15924,Q7Z3T8,P40763,Q9H4A3,O60610,Q9UKE5,O14579,Q14C86,P49321,Q9Y5K6,Q15154,O43491,P55196,P50851,P11171,P35658,Q14974,P53621,P42566,P35606,Q04637,Q641Q2,Q9UDY2,Q9UBF2,Q9Y2J2,Q9BZH6,P33176,Q9BR76,Q14247,P46060
GO:BP	regulation of protein stability	GO:0031647	FALSE	2.4068789167068803e-9	8.618545757306505	324	147	19	21031	P07900,P48643,P40227,P78371,Q99832,P50991,Q9Y2Z0,P17987,P49368,P50990,Q9H2J4,P08238,P11142,Q9H6T3,Q9NWS0,P0DMV8,O95816,Q9Y265,P78527
GO:BP	protein stabilization	GO:0050821	FALSE	4.346560215363266e-9	8.361854299469416	215	147	16	21031	P07900,P48643,P40227,P78371,Q99832,P50991,P17987,P49368,P50990,Q9H2J4,P08238,Q9H6T3,Q9NWS0,P0DMV8,O95816,Q9Y265
GO:BP	localization	GO:0051179	FALSE	6.971489481066668e-9	8.156674423580622	5520	147	78	21031	P07900,P48643,P40227,P78371,Q99832,P50991,Q9Y266,P17987,P49368,P50990,P08238,P31689,Q8IXJ6,Q15036,P11142,Q02790,Q8IVD9,P63244,Q9NWS0,P0DMV8,P07437,Q9Y265,Q9NPI6,Q9BQE3,Q00610,P34932,P49792,P46939,Q07157,P53618,Q03001,P27816,Q7L576,P50542,Q2M389,P15924,Q7Z3T8,Q9BSJ8,P40763,Q14008,Q9H4A3,O60610,Q9UKE5,O00763,P46821,Q96BY7,O14579,Q14C86,P49321,Q9Y5K6,Q15154,O43491,P55196,P50851,P11171,P35658,Q00341,…
GO:BP	regulation of cellular component organization	GO:0051128	FALSE	1.4484593906713388e-8	7.839093676265934	2425	147	48	21031	P07900,P48643,P40227,P78371,Q99832,P50991,P17987,P49368,P50990,Q8IXJ6,Q15036,P11142,Q02790,P63244,P0DMV8,P07437,Q9Y265,P54652,Q00610,Q07157,P27816,Q7L576,O94927,P50542,Q2M389,Q7Z3T8,Q14008,A5YKK6,Q9H4A3,O60610,Q9UKE5,Q14839,P46821,Q9Y5K6,P49023,Q04637,Q09666,Q14203,Q9UHD8,Q9H2G2,Q641Q2,A0MZ66,P23381,Q9BR76,Q9Y490,Q14247,Q14204,O60271
GO:BP	RNA localization	GO:0006403	FALSE	1.567999180403968e-8	7.804654168658039	197	147	15	21031	P48643,P40227,P78371,Q99832,P50991,P17987,P49368,P50990,Q9NWS0,Q9Y265,P49792,Q14008,Q9H4A3,P35658,Q14974
GO:BP	establishment of protein localization to chromosome	GO:0070199	FALSE	2.3184365259849298e-8	7.634804789693491	28	147	8	21031	P48643,P40227,P78371,Q99832,P50991,P17987,P49368,P50990
GO:BP	intracellular transport	GO:0046907	FALSE	2.4768064781869086e-8	7.60610792508104	1371	147	35	21031	P07900,Q9Y266,Q15036,P11142,P0DMV8,P07437,Q9BQE3,Q00610,P34932,P49792,P53618,Q03001,P50542,Q2M389,Q7Z3T8,P40763,Q9H4A3,P46821,O14579,Q15154,P35658,Q14974,P53621,P42566,P35606,Q9C0C9,Q14203,Q641Q2,Q9UBF2,Q9BZH6,P33176,Q14247,P46060,Q14204,O60271
GO:BP	cellular component biogenesis	GO:0044085	FALSE	2.7327553998508807e-8	7.563399238870449	4955	147	72	21031	P07900,P78371,Q9Y2Z0,P17987,Q96F86,P08238,Q8IXJ6,P11142,Q02790,Q8IVD9,P63244,Q9NWS0,P0DMV8,P07437,Q9Y265,P13645,P04264,P54652,Q00610,P34932,Q07157,Q03001,Q8TEQ6,P27816,Q99613,P60228,Q7L576,O94927,P50542,Q14008,A5YKK6,Q9H4A3,O60610,Q7Z478,Q9UKE5,O00763,Q14839,P46821,O75534,Q96BY7,P09661,P49321,Q9Y5K6,Q15154,P55196,P50851,P11171,Q14974,P55010,Q14141,P42566,P49023,Q9UHX1,Q04637,O75643,Q14203,Q9UHD8,…
GO:BP	protein localization to chromosome, telomeric region	GO:0070198	FALSE	7.663238613743326e-8	7.115587651408125	32	147	8	21031	P48643,P40227,P78371,Q99832,P50991,P17987,P49368,P50990
GO:BP	positive regulation of DNA biosynthetic process	GO:2000573	FALSE	1.0117233344696524e-7	6.994938233287074	70	147	10	21031	P07900,P48643,P40227,P78371,Q99832,P50991,P17987,P49368,P50990,P08238
GO:BP	telomere maintenance via telomerase	GO:0007004	FALSE	1.1706058512288476e-7	6.9315893094119545	71	147	10	21031	P07900,P48643,P40227,P78371,Q99832,P50991,P17987,P49368,P50990,P08238
GO:BP	positive regulation of telomere maintenance via telomerase	GO:0032212	FALSE	1.3073021957277684e-7	6.883624009384318	34	147	8	21031	P48643,P40227,P78371,Q99832,P50991,P17987,P49368,P50990
GO:BP	RNA-templated DNA biosynthetic process	GO:0006278	FALSE	1.5565916616210365e-7	6.8078253003177185	73	147	10	21031	P07900,P48643,P40227,P78371,Q99832,P50991,P17987,P49368,P50990,P08238
GO:BP	positive regulation of telomere maintenance via telomere lengthening	GO:1904358	FALSE	2.7312114181733783e-7	6.563644680602757	37	147	8	21031	P48643,P40227,P78371,Q99832,P50991,P17987,P49368,P50990
GO:BP	telomere maintenance via telomere lengthening	GO:0010833	FALSE	6.479672242463545e-7	6.1884469612419775	84	147	10	21031	P07900,P48643,P40227,P78371,Q99832,P50991,P17987,P49368,P50990,P08238
GO:BP	positive regulation of organelle organization	GO:0010638	FALSE	7.01226640609431e-7	6.154141592792319	505	147	20	21031	P48643,P40227,P78371,Q99832,P50991,P17987,P49368,P50990,Q8IXJ6,P0DMV8,Q9Y265,Q7L576,Q14008,A5YKK6,P46821,P49023,Q14203,Q9UHD8,Q14247,Q14204
GO:BP	regulation of organelle organization	GO:0033043	FALSE	9.129858116851455e-7	6.039535971594647	1173	147	30	21031	P48643,P40227,P78371,Q99832,P50991,P17987,P49368,P50990,Q8IXJ6,Q02790,P0DMV8,Q9Y265,Q00610,Q07157,P27816,Q7L576,O94927,Q2M389,Q14008,A5YKK6,O60610,P46821,Q9Y5K6,P49023,Q14203,Q9UHD8,Q641Q2,Q9BR76,Q14247,Q14204
GO:BP	protein refolding	GO:0042026	FALSE	9.957837615002112e-7	6.001834960153705	27	147	7	21031	P07900,Q99832,P31689,P11142,P0DMV8,O60884,P54652
GO:BP	chromosome organization	GO:0051276	FALSE	0.0000010751366453145873	5.968536335250945	635	147	22	21031	P07900,P48643,P40227,P78371,Q99832,P50991,Q9Y2Z0,Q9Y266,P17987,P49368,P50990,P08238,Q8IXJ6,P0DMV8,Q9Y265,P54652,Q8N3C0,P49321,Q9HCK8,Q14974,P78527,Q9H1I8
GO:BP	establishment of protein localization	GO:0045184	FALSE	0.0000012750846157424734	5.894460994107915	1924	147	39	21031	P07900,P48643,P40227,P78371,Q99832,P50991,P17987,P49368,P50990,P31689,Q15036,P11142,P63244,Q00610,P34932,P49792,P53618,P50542,Q2M389,Q7Z3T8,P40763,Q9H4A3,O14579,Q14C86,P49321,Q9Y5K6,Q15154,P55196,P35658,Q14974,P53621,P42566,P35606,Q641Q2,Q9UBF2,Q9BZH6,P33176,Q14247,P46060
GO:BP	telomere organization	GO:0032200	FALSE	0.0000016307551588833676	5.787611238915525	191	147	13	21031	P07900,P48643,P40227,P78371,Q99832,P50991,P17987,P49368,P50990,P08238,Q8IXJ6,Q9Y265,P78527
GO:BP	regulation of cellular localization	GO:0060341	FALSE	0.000002175547019590319	5.662431525964486	995	147	27	21031	P07900,P48643,P40227,P78371,Q99832,P50991,P17987,P49368,P50990,P08238,P31689,P11142,P63244,Q00610,Q9H4A3,P46821,Q14C86,Q9Y5K6,Q15154,O43491,P55196,P11171,P35658,Q04637,P33176,P46060,Q14204
GO:BP	telomere maintenance	GO:0000723	FALSE	0.000002451773288918986	5.61051969072928	160	147	12	21031	P07900,P48643,P40227,P78371,Q99832,P50991,P17987,P49368,P50990,P08238,Q9Y265,P78527
GO:BP	positive regulation of protein localization to nucleus	GO:1900182	FALSE	0.0000024651287069864873	5.608160400818892	96	147	10	21031	P07900,P48643,P40227,P78371,Q99832,P50991,P17987,P49368,P50990,Q9Y5K6
GO:BP	positive regulation of telomere maintenance	GO:0032206	FALSE	0.0000025144596043091092	5.59955533708285	70	147	9	21031	P48643,P40227,P78371,Q99832,P50991,P17987,P49368,P50990,Q9Y265
GO:BP	regulation of biological quality	GO:0065008	FALSE	0.000003740083191419451	5.427118737592946	2846	147	48	21031	P07900,P48643,P40227,P78371,Q99832,P50991,Q9Y2Z0,P17987,P49368,Q8IZD4,P50990,Q9H2J4,P08238,P11142,P63244,Q9H6T3,Q9NWS0,P0DMV8,O95816,P07437,Q9Y265,Q9NPI6,P04264,Q07157,P26640,Q7L576,P15924,A5YKK6,Q9H4A3,O60610,Q14839,P46821,O75534,Q15154,P53621,P42566,Q04637,Q14203,Q02952,P78527,Q9UDY2,A0MZ66,Q9Y2J2,P33176,Q8NC51,Q9Y490,Q14247,Q6PKG0
GO:BP	positive regulation of cellular component organization	GO:0051130	FALSE	0.0000058255345782899184	5.2346642155811045	1116	147	28	21031	P07900,P48643,P40227,P78371,Q99832,P50991,P17987,P49368,P50990,Q8IXJ6,P63244,P0DMV8,Q9Y265,Q7L576,Q14008,A5YKK6,Q9H4A3,P46821,P49023,Q04637,Q09666,Q14203,Q9UHD8,A0MZ66,P23381,Q9BR76,Q14247,Q14204
GO:BP	regulation of telomere maintenance via telomerase	GO:0032210	FALSE	0.000006659463152681768	5.176560779722383	54	147	8	21031	P48643,P40227,P78371,Q99832,P50991,P17987,P49368,P50990
GO:BP	establishment of localization in cell	GO:0051649	FALSE	0.000009195668170628814	5.036416708810433	1972	147	38	21031	P07900,Q9Y266,Q8IXJ6,Q15036,P11142,P0DMV8,P07437,Q9BQE3,Q00610,P34932,P49792,P53618,Q03001,P27816,Q7L576,P50542,Q2M389,Q7Z3T8,P40763,Q9H4A3,P46821,O14579,Q15154,P35658,Q14974,P53621,P42566,P35606,Q9C0C9,Q14203,Q641Q2,Q9UBF2,Q9BZH6,P33176,Q14247,P46060,Q14204,O60271
GO:BP	actin cytoskeleton organization	GO:0030036	FALSE	0.000010061245336199661	4.99734826091362	717	147	22	21031	Q9H2J4,Q07157,Q8N8S7,Q7L576,Q969V6,Q2M389,O60610,Q9UKE5,Q9Y5K6,O43491,P37802,P11171,P49023,Q9UJU6,Q641Q2,O75369,A0MZ66,Q9Y2J2,Q01518,Q9BR76,Q9Y490,Q14247
GO:BP	protein localization to nucleus	GO:0034504	FALSE	0.000010946660082103107	4.960718367506164	315	147	15	21031	P07900,P48643,P40227,P78371,Q99832,P50991,P17987,P49368,P50990,P49792,P40763,Q9Y5K6,P35658,Q14974,P46060
GO:BP	actin filament-based process	GO:0030029	FALSE	0.000016632336269756987	4.779046743095564	805	147	23	21031	Q9H2J4,Q07157,Q8N8S7,Q7L576,Q969V6,Q2M389,P15924,O60610,Q9UKE5,Q9Y5K6,O43491,P37802,P11171,P49023,Q9UJU6,Q641Q2,O75369,A0MZ66,Q9Y2J2,Q01518,Q9BR76,Q9Y490,Q14247
GO:BP	regulation of DNA biosynthetic process	GO:2000278	FALSE	0.000017207890409427908	4.76427236846975	117	147	10	21031	P07900,P48643,P40227,P78371,Q99832,P50991,P17987,P49368,P50990,P08238
GO:BP	binding of sperm to zona pellucida	GO:0007339	TRUE	0.000019378428497073046	4.712681445175984	40	147	7	21031	P48643,P78371,Q99832,P50991,P17987,P49368,P50990
GO:BP	regulation of protein localization	GO:0032880	FALSE	0.000022709366557339084	4.6437949795842695	889	147	24	21031	P07900,P48643,P40227,P78371,Q99832,P50991,P17987,P49368,P50990,P08238,P31689,P11142,P63244,Q00610,Q9H4A3,Q14C86,Q9Y5K6,Q15154,O43491,P55196,P11171,Q04637,P33176,P46060
GO:BP	regulation of telomere maintenance via telomere lengthening	GO:1904356	FALSE	0.000023509637156873674	4.6287540736391435	63	147	8	21031	P48643,P40227,P78371,Q99832,P50991,P17987,P49368,P50990
GO:BP	establishment of localization	GO:0051234	FALSE	0.00002533902573851057	4.596210087342195	4881	147	65	21031	P07900,P48643,P40227,P78371,Q99832,P50991,Q9Y266,P17987,P49368,P50990,P31689,Q8IXJ6,Q15036,P11142,Q02790,P63244,P0DMV8,P07437,Q9BQE3,Q00610,P34932,P49792,P46939,P53618,Q03001,P27816,Q7L576,P50542,Q2M389,Q7Z3T8,Q9BSJ8,P40763,Q14008,Q9H4A3,O60610,O00763,P46821,Q96BY7,O14579,Q14C86,P49321,Q9Y5K6,Q15154,P55196,P11171,P35658,Q00341,Q14974,P53621,P42566,P35606,Q9C0C9,Q09666,Q14203,Q9UJU6,Q641Q2,Q9UDY2,…
GO:BP	regulation of cellular component biogenesis	GO:0044087	FALSE	0.000027727553027248806	4.557088455472773	971	147	25	21031	P07900,Q8IXJ6,P11142,Q02790,P63244,P0DMV8,P54652,Q07157,P27816,Q7L576,O94927,P50542,Q14008,A5YKK6,Q14839,P46821,P49023,Q04637,Q14203,Q9UHD8,Q9H2G2,P23381,Q9Y490,Q14247,Q14204
GO:BP	cell division	GO:0051301	TRUE	0.00005909785547715715	4.228428278362993	656	147	20	21031	Q9Y266,Q8IXJ6,P63244,P07437,Q9Y265,Q9BQE3,Q00610,P27816,O94927,Q14008,Q96AY4,Q9H4A3,Q9Y5K6,O43491,P11171,Q14141,Q14203,Q9UHD8,P62140,Q14204
GO:BP	translation	GO:0006412	TRUE	0.00005948034047169851	4.225626554195868	723	147	21	21031	P63244,O43432,P26640,Q8TEQ6,Q99613,P60228,Q7L576,Q8N3C0,Q92616,A5YKK6,Q7Z478,O75534,P56192,P55010,Q04637,Q15029,P78527,Q9H1I8,Q8NC51,P23381,Q6PKG0
GO:BP	protein metabolic process	GO:0019538	FALSE	0.0000866107843320975	4.062428028487025	4912	147	64	21031	P07900,P48643,P40227,P78371,Q99832,P50991,Q9Y266,P17987,P49368,P50990,Q9H2J4,P08238,P31689,Q8IXJ6,P11142,Q02790,Q8IVD9,P63244,Q9NWS0,P0DMV8,O95816,O60884,P13645,P04264,P54652,Q92526,P35908,P34932,P49792,O43432,P26640,Q8TEQ6,Q99613,P60228,Q7L576,Q8N3C0,Q92616,P15924,P40763,A5YKK6,Q9H4A3,Q7Z478,Q9UKE5,P51617,O75534,Q9Y4E8,Q7Z569,P56192,Q14145,P55010,Q04637,Q9C0C9,Q9H2G2,Q15029,P78527,P20810,Q9H1I8,…
GO:BP	regulation of telomere maintenance	GO:0032204	FALSE	0.00009445480824731746	4.024775929302479	105	147	9	21031	P48643,P40227,P78371,Q99832,P50991,P17987,P49368,P50990,Q9Y265
GO:BP	amide biosynthetic process	GO:0043604	FALSE	0.00009886509584085151	4.004957008294357	887	147	23	21031	P63244,O43432,P26640,Q8TEQ6,Q99613,P60228,Q7L576,Q8N3C0,Q92616,A5YKK6,Q7Z478,O00763,O75534,P56192,P55010,Q04637,Q15029,P78527,Q9H1I8,Q13085,Q8NC51,P23381,Q6PKG0
GO:BP	positive regulation of protein localization	GO:1903829	FALSE	0.0001102001104299793	3.9578179702836294	490	147	17	21031	P07900,P48643,P40227,P78371,Q99832,P50991,P17987,P49368,P50990,P08238,P63244,Q9Y5K6,Q15154,O43491,P11171,Q04637,P33176
GO:BP	peptide biosynthetic process	GO:0043043	FALSE	0.00011589571475251736	3.935932621790858	752	147	21	21031	P63244,O43432,P26640,Q8TEQ6,Q99613,P60228,Q7L576,Q8N3C0,Q92616,A5YKK6,Q7Z478,O75534,P56192,P55010,Q04637,Q15029,P78527,Q9H1I8,Q8NC51,P23381,Q6PKG0
GO:BP	intracellular protein transport	GO:0006886	TRUE	0.00012271724998190104	3.91109438555829	686	147	20	21031	P07900,Q15036,P11142,Q00610,P34932,P49792,P53618,P50542,Q7Z3T8,P40763,Q15154,P35658,Q14974,P53621,P35606,Q9UBF2,Q9BZH6,P33176,Q14247,P46060
GO:BP	regulation of translation	GO:0006417	FALSE	0.0001228152389190061	3.9107477425773784	378	147	15	21031	P63244,O43432,Q8TEQ6,Q99613,P60228,Q7L576,Q92616,A5YKK6,Q7Z478,O75534,P55010,Q04637,P78527,Q8NC51,Q6PKG0
GO:BP	positive regulation of chromosome organization	GO:2001252	FALSE	0.0001416968755100295	3.848639726066679	110	147	9	21031	P48643,P40227,P78371,Q99832,P50991,P17987,P49368,P50990,Q9Y265
GO:BP	sperm-egg recognition	GO:0035036	FALSE	0.00014852154398725838	3.828210544621875	53	147	7	21031	P48643,P78371,Q99832,P50991,P17987,P49368,P50990
GO:BP	regulation of protein localization to nucleus	GO:1900180	FALSE	0.00016343839228251215	3.7866459184403882	148	147	10	21031	P07900,P48643,P40227,P78371,Q99832,P50991,P17987,P49368,P50990,Q9Y5K6
GO:BP	regulation of localization	GO:0032879	FALSE	0.00018653297675338214	3.729244379104589	2018	147	36	21031	P07900,P48643,P40227,P78371,Q99832,P50991,P17987,P49368,P50990,P08238,P31689,Q15036,P11142,P63244,P0DMV8,Q9Y265,Q00610,P46939,Q7L576,Q7Z3T8,Q9H4A3,O60610,O00763,P46821,Q14C86,Q9Y5K6,Q15154,O43491,P55196,P11171,P35658,Q04637,Q09666,P33176,P46060,Q14204
GO:BP	organelle assembly	GO:0070925	FALSE	0.00021146805684681063	3.6747552253711135	1001	147	24	21031	Q9Y2Z0,Q96F86,Q8IVD9,P0DMV8,P07437,P27816,O94927,A5YKK6,Q9H4A3,Q7Z478,O75534,Q96BY7,Q15154,P50851,Q14974,P55010,Q14141,Q14203,Q9UHD8,P78527,Q9UJU6,Q9BZH6,Q9Y520,Q14204
GO:BP	regulation of cytoskeleton organization	GO:0051493	FALSE	0.0002244908659279698	3.648801324851219	515	147	17	21031	Q02790,P0DMV8,Q00610,Q07157,Q7L576,O94927,Q2M389,Q14008,O60610,P46821,Q9Y5K6,P49023,Q14203,Q641Q2,Q9BR76,Q14247,Q14204
GO:BP	cellular component disassembly	GO:0022411	FALSE	0.0002793807067550615	3.553803588340382	523	147	17	21031	P11142,P63244,P54652,P27816,Q8N3C0,P50542,Q92616,Q14008,Q9H4A3,P46821,Q96BY7,P50851,Q14203,Q07866,Q9H1I8,P33176,Q14247
GO:BP	protein transport	GO:0015031	FALSE	0.0002838742274746502	3.546874034644346	1424	147	29	21031	P07900,P31689,Q15036,P11142,P63244,Q00610,P34932,P49792,P53618,P50542,Q2M389,Q7Z3T8,P40763,O14579,Q14C86,P49321,Q9Y5K6,Q15154,P35658,Q14974,P53621,P42566,P35606,Q641Q2,Q9UBF2,Q9BZH6,P33176,Q14247,P46060
GO:BP	protein localization to organelle	GO:0033365	FALSE	0.0003283173175708026	3.4837062091771935	1184	147	26	21031	P07900,P48643,P40227,P78371,Q99832,P50991,P17987,P49368,P50990,P31689,P11142,Q8IVD9,Q9NPI6,P34932,P49792,P50542,Q7Z3T8,P40763,Q9H4A3,O60610,Q9Y5K6,Q15154,P35658,Q14974,Q641Q2,P46060
GO:BP	protein-containing complex assembly	GO:0065003	FALSE	0.00032871437730881486	3.4831813003317276	3272	147	48	21031	P07900,P78371,Q9Y2Z0,P17987,P08238,Q8IXJ6,P11142,Q02790,P63244,Q9NWS0,P0DMV8,Q9Y265,P13645,P04264,Q00610,P34932,Q8TEQ6,P27816,Q99613,P60228,Q7L576,O94927,P50542,Q14008,O60610,Q7Z478,O00763,P46821,P09661,P49321,Q9Y5K6,P55196,P11171,P55010,P42566,P49023,Q9UHX1,Q04637,O75643,Q14203,P78527,Q9UJU6,Q9Y3F4,Q6P2Q9,Q13085,P23381,Q9Y490,Q14247
GO:BP	non-membrane-bounded organelle assembly	GO:0140694	FALSE	0.00034044551107509125	3.467952387813058	409	147	15	21031	Q9Y2Z0,Q96F86,P0DMV8,P07437,O94927,A5YKK6,Q9H4A3,Q7Z478,O75534,Q14974,P55010,P78527,Q9UJU6,Q9Y520,Q14204
GO:BP	microtubule-based process	GO:0007017	FALSE	0.00035736428004140775	3.4468888590944378	953	147	23	21031	Q9Y2Z0,Q9Y266,P31689,P11142,Q02790,P0DMV8,P07437,Q9BQE3,Q00610,Q03001,P27816,O94927,Q14008,O60610,P46821,Q15154,Q14974,Q14203,Q9H2G2,Q07866,Q9UBF2,P33176,Q14204
GO:BP	spindle organization	GO:0007051	FALSE	0.0003836130690676733	3.416106605549106	205	147	11	21031	Q9Y2Z0,Q9Y266,P0DMV8,P07437,Q00610,P27816,O94927,Q14008,Q14974,Q14203,Q14204
GO:BP	regulation of protein-containing complex assembly	GO:0043254	FALSE	0.0004362797619105162	3.3602349325424994	417	147	15	21031	P07900,Q8IXJ6,P11142,Q02790,P63244,P0DMV8,Q7L576,O94927,P50542,Q14008,P46821,Q04637,Q14203,P23381,Q14247
GO:BP	organelle disassembly	GO:1903008	FALSE	0.0006308587394760968	3.200067876150572	171	147	10	21031	P63244,P27816,Q8N3C0,Q92616,Q96BY7,P50851,Q07866,Q9H1I8,P33176,Q14247
GO:BP	biological regulation	GO:0065007	FALSE	0.0007827483007107604	3.10637786653154	12680	147	117	21031	P07900,P48643,P40227,P78371,Q99832,P50991,Q9Y2Z0,P17987,P49368,Q8IZD4,P50990,Q96F86,Q9H2J4,P08238,P31689,Q8IXJ6,Q15036,P11142,Q02790,P63244,Q9H6T3,Q9NWS0,P0DMV8,O95816,P07437,O60884,Q9Y265,P13645,Q9NPI6,P04264,P54652,P35908,Q00610,P49792,P46939,Q07157,O43432,P26640,Q03001,Q8TEQ6,P27816,Q99613,P60228,Q7L576,O94927,P50542,Q969V6,Q2M389,Q92616,P15924,Q7Z3T8,P40763,Q14008,Q96AY4,A5YKK6,Q9H4A3,Q8TC07,…
GO:BP	regulation of amide metabolic process	GO:0034248	FALSE	0.0008384203114691997	3.0765382090672406	439	147	15	21031	P63244,O43432,Q8TEQ6,Q99613,P60228,Q7L576,Q92616,A5YKK6,Q7Z478,O75534,P55010,Q04637,P78527,Q8NC51,Q6PKG0
GO:BP	chaperone-mediated protein complex assembly	GO:0051131	FALSE	0.0008459681686564469	3.0726459779029804	23	147	5	21031	P07900,P78371,P08238,P0DMV8,P34932
GO:BP	regulation of supramolecular fiber organization	GO:1902903	FALSE	0.000925889660731879	3.0334407655756164	383	147	14	21031	P11142,Q02790,P0DMV8,Q07157,Q7L576,O94927,Q2M389,Q14008,P46821,P49023,Q14203,Q641Q2,Q9BR76,Q14247
GO:BP	protein-containing complex organization	GO:0043933	FALSE	0.001123969523152922	2.9492454646619386	4074	147	54	21031	P07900,P78371,Q9Y2Z0,P17987,P08238,Q8IXJ6,P11142,Q02790,P63244,Q9NWS0,P0DMV8,Q9Y265,P13645,P04264,Q00610,P34932,Q8TEQ6,P27816,Q99613,P60228,Q7L576,O94927,P50542,Q14008,Q9H4A3,O60610,Q7Z478,O00763,Q14839,P46821,Q9Y4E8,P09661,P49321,Q9Y5K6,P55196,Q9HCK8,P11171,P55010,P42566,P49023,Q9UHX1,Q04637,O75643,Q14203,P78527,Q9UJU6,Q9Y3F4,Q6P2Q9,Q07866,Q13085,P33176,P23381,Q9Y490,Q14247
GO:BP	positive regulation of biological process	GO:0048518	FALSE	0.0012012111499333617	2.9203806452275867	6250	147	72	21031	P07900,P48643,P40227,P78371,Q99832,P50991,P17987,P49368,Q8IZD4,P50990,Q9H2J4,P08238,P31689,Q8IXJ6,P11142,P63244,Q9NWS0,P0DMV8,O95816,O60884,Q9Y265,P13645,Q9NPI6,P04264,P54652,P35908,P46939,Q07157,O43432,Q99613,P60228,Q7L576,P50542,Q969V6,P40763,Q14008,A5YKK6,Q9H4A3,Q7Z478,Q9UKE5,O00763,P51617,Q14839,P46821,O75534,Q9Y4E8,P56192,Q9Y5K6,Q15154,O43491,P55196,Q9HCK8,P11171,Q14145,P42566,P49023,Q04637,…
GO:BP	establishment of endothelial intestinal barrier	GO:0090557	TRUE	0.0012996764424382595	2.886164752888159	11	147	4	21031	Q07157,P49327,P55196,Q9UDY2
GO:BP	cell-cell recognition	GO:0009988	FALSE	0.0015342709863590024	2.814097927553514	74	147	7	21031	P48643,P78371,Q99832,P50991,P17987,P49368,P50990
GO:BP	cell cycle	GO:0007049	TRUE	0.0015496819613940438	2.8097574222064465	1819	147	32	21031	Q9Y2Z0,Q9Y266,P08238,Q8IXJ6,P63244,P0DMV8,P07437,Q9Y265,Q9BQE3,P54652,Q00610,P27816,O94927,P40763,Q14008,Q96AY4,Q9H4A3,P49321,Q9Y5K6,Q15154,O43491,P11171,P35658,Q14974,Q14141,Q04637,Q14203,Q9UHD8,P78527,P62140,O75179,Q14204
GO:BP	DNA biosynthetic process	GO:0071897	FALSE	0.0018274329144672616	2.7381585571397062	192	147	10	21031	P07900,P48643,P40227,P78371,Q99832,P50991,P17987,P49368,P50990,P08238
GO:BP	establishment of protein localization to organelle	GO:0072594	FALSE	0.0018697793663412959	2.7282096371178572	669	147	18	21031	P07900,P48643,P40227,P78371,Q99832,P50991,P17987,P49368,P50990,P31689,P11142,P34932,P49792,P50542,Q7Z3T8,P40763,P35658,Q14974
GO:BP	regulation of establishment of protein localization	GO:0070201	FALSE	0.0020889421200718516	2.680073593184674	537	147	16	21031	P07900,P48643,P40227,P78371,Q99832,P50991,P17987,P49368,P50990,P31689,P11142,P63244,Q14C86,Q9Y5K6,Q15154,P46060
GO:BP	positive regulation of DNA metabolic process	GO:0051054	FALSE	0.002456837113990862	2.609623635884555	300	147	12	21031	P07900,P48643,P40227,P78371,Q99832,P50991,P17987,P49368,P50990,P08238,Q9Y265,P78527
GO:BP	organonitrogen compound metabolic process	GO:1901564	FALSE	0.0025731663876596674	2.589532130266101	5986	147	69	21031	P07900,P48643,P40227,P78371,Q99832,P50991,Q9Y266,P17987,P49368,P50990,Q9H2J4,P08238,P31689,Q8IXJ6,P11142,Q02790,Q8IVD9,P63244,Q9NWS0,P0DMV8,O95816,O60884,P13645,P04264,P54652,Q92526,P35908,Q00610,P34932,P49792,O43432,P26640,Q8TEQ6,Q99613,P60228,Q7L576,Q8N3C0,Q92616,P15924,P40763,A5YKK6,Q9H4A3,Q7Z478,Q9UKE5,O00763,P51617,O75534,Q9Y4E8,Q7Z569,P56192,Q14145,P55010,Q04637,Q9C0C9,Q9H2G2,Q15029,P78527,…
GO:BP	peptide metabolic process	GO:0006518	FALSE	0.0026823369341073713	2.5714866703946044	911	147	21	21031	P63244,O43432,P26640,Q8TEQ6,Q99613,P60228,Q7L576,Q8N3C0,Q92616,A5YKK6,Q7Z478,O75534,P56192,P55010,Q04637,Q15029,P78527,Q9H1I8,Q8NC51,P23381,Q6PKG0
GO:BP	regulation of translational initiation	GO:0006446	FALSE	0.0033591395757263964	2.4737719503981643	83	147	7	21031	O43432,P60228,Q7Z478,O75534,P55010,Q04637,Q6PKG0
GO:BP	protein localization to chromosome	GO:0034502	FALSE	0.0038840767559874057	2.4107121962788614	121	147	8	21031	P48643,P40227,P78371,Q99832,P50991,P17987,P49368,P50990
GO:BP	positive regulation of telomerase activity	GO:0051973	FALSE	0.00564030734605093	2.2486972302263752	33	147	5	21031	P07900,P78371,P50991,P17987,P08238
GO:BP	regulation of mRNA binding	GO:1902415	TRUE	0.005913715928052226	2.228139541129222	5	147	3	21031	Q99613,P60228,Q04637
GO:BP	positive regulation of mRNA binding	GO:1902416	FALSE	0.005913715928052226	2.228139541129222	5	147	3	21031	Q99613,P60228,Q04637
GO:BP	scaRNA localization to Cajal body	GO:0090666	FALSE	0.005913715928052226	2.228139541129222	5	147	3	21031	P78371,P50991,P17987
GO:BP	translational initiation	GO:0006413	FALSE	0.005923353041184106	2.227432381951513	128	147	8	21031	O43432,Q99613,P60228,Q7Z478,O75534,P55010,Q04637,Q6PKG0
GO:BP	positive regulation of establishment of protein localization	GO:1904951	FALSE	0.0061856467139452245	2.2086148878513545	328	147	12	21031	P07900,P48643,P40227,P78371,Q99832,P50991,P17987,P49368,P50990,P63244,Q9Y5K6,Q15154
GO:BP	regulation of microtubule polymerization	GO:0031113	FALSE	0.007604712886937679	2.1189171779255735	61	147	6	21031	Q02790,P0DMV8,O94927,Q14008,P46821,Q14203
GO:BP	intra-Golgi vesicle-mediated transport	GO:0006891	TRUE	0.007628614361508154	2.117554338820994	35	147	5	21031	P53618,O14579,P53621,P35606,Q9UBF2
GO:BP	mitotic spindle organization	GO:0007052	FALSE	0.007882660451440407	2.103327180432138	133	147	8	21031	Q9Y266,P0DMV8,Q00610,P27816,Q14008,Q14974,Q14203,Q14204
GO:BP	regulation of biological process	GO:0050789	FALSE	0.008070764390666856	2.0930853308383397	12287	147	112	21031	P07900,P48643,P40227,P78371,Q99832,P50991,P17987,P49368,Q8IZD4,P50990,Q96F86,Q9H2J4,P08238,P31689,Q8IXJ6,Q15036,P11142,Q02790,P63244,Q9NWS0,P0DMV8,O95816,P07437,O60884,Q9Y265,P13645,Q9NPI6,P04264,P54652,P35908,Q00610,P49792,P46939,Q07157,O43432,Q03001,Q8TEQ6,P27816,Q99613,P60228,Q7L576,O94927,P50542,Q969V6,Q2M389,Q92616,P15924,Q7Z3T8,P40763,Q14008,Q96AY4,A5YKK6,Q9H4A3,O60610,Q7Z478,Q9UKE5,O00763,…
GO:BP	microtubule polymerization	GO:0046785	FALSE	0.008337350340212657	2.0789719488179026	95	147	7	21031	Q02790,P0DMV8,P27816,O94927,Q14008,P46821,Q14203
GO:BP	transport	GO:0006810	FALSE	0.009071444951707941	2.042323530517405	4350	147	54	21031	P07900,Q9Y266,P31689,Q15036,P11142,Q02790,P63244,P0DMV8,P07437,Q9BQE3,Q00610,P34932,P49792,P46939,P53618,Q03001,Q7L576,P50542,Q2M389,Q7Z3T8,Q9BSJ8,P40763,Q14008,Q9H4A3,O60610,O00763,P46821,Q96BY7,O14579,Q14C86,P49321,Q9Y5K6,Q15154,P11171,P35658,Q00341,Q14974,P53621,P42566,P35606,Q9C0C9,Q09666,Q14203,Q9UJU6,Q641Q2,Q9UDY2,Q9UBF2,Q9BZH6,Q01518,P33176,Q14247,P46060,Q14204,O60271
GO:BP	response to unfolded protein	GO:0006986	TRUE	0.009822107727429126	2.0077953069004595	137	147	8	21031	P07900,P08238,P31689,P11142,P63244,P0DMV8,P54652,P34932
GO:BP	protein polymerization	GO:0051258	FALSE	0.010325330964888054	1.986096018710697	287	147	11	21031	P07900,Q02790,P0DMV8,P27816,Q7L576,O94927,Q14008,O60610,P46821,Q14203,Q14247
GO:BP	cell junction organization	GO:0034330	FALSE	0.010927022101023446	1.9614981785172838	759	147	18	21031	P07437,Q07157,Q03001,Q7L576,P15924,Q14839,P46821,Q9Y5K6,P55196,Q04637,Q14203,Q9H2G2,Q9UJU6,P20810,Q9UDY2,Q9Y2J2,Q9Y490,Q14247
GO:BP	response to heat	GO:0009408	TRUE	0.010974125018115276	1.9596300965940732	99	147	7	21031	P07900,P08238,P31689,P0DMV8,O60884,P54652,P51617
GO:BP	positive regulation of translation	GO:0045727	FALSE	0.011529089701098847	1.938204981811678	140	147	8	21031	O43432,Q99613,P60228,Q7Z478,O75534,Q04637,P78527,Q6PKG0
GO:BP	regulation of microtubule nucleation	GO:0010968	FALSE	0.011600836665790109	1.9355106878219972	18	147	4	21031	P0DMV8,O94927,Q14008,Q14203
GO:BP	deadenylation-independent decapping of nuclear-transcribed mRNA	GO:0031087	TRUE	0.011766723285011091	1.9293444596172167	6	147	3	21031	Q8IZD4,Q96F86,Q9NPI6
GO:BP	positive regulation of RNA binding	GO:1905216	FALSE	0.011766723285011091	1.9293444596172167	6	147	3	21031	Q99613,P60228,Q04637
GO:BP	negative regulation of protein metabolic process	GO:0051248	FALSE	0.012388636256421176	1.9069764982170128	766	147	18	21031	Q9H2J4,P08238,P31689,Q8IXJ6,P63244,Q9NWS0,P0DMV8,O95816,P60228,A5YKK6,Q9H4A3,Q04637,P78527,P20810,Q8NC51,P23381,O60271,Q6PKG0
GO:BP	nitrogen compound transport	GO:0071705	FALSE	0.01279069965032855	1.8931056989954356	1911	147	31	21031	P07900,P31689,Q15036,P11142,P63244,Q00610,P34932,P49792,P53618,P50542,Q2M389,Q7Z3T8,P40763,Q14008,Q9H4A3,O14579,Q14C86,P49321,Q9Y5K6,Q15154,P35658,Q14974,P53621,P42566,P35606,Q641Q2,Q9UBF2,Q9BZH6,P33176,Q14247,P46060
GO:BP	cytoplasmic translational initiation	GO:0002183	FALSE	0.015034152433320132	1.8229210506966698	40	147	5	21031	Q99613,P60228,Q7Z478,P55010,Q04637
GO:BP	amide metabolic process	GO:0043603	FALSE	0.01637331861478738	1.7858632869888005	1194	147	23	21031	P63244,O43432,P26640,Q8TEQ6,Q99613,P60228,Q7L576,Q8N3C0,Q92616,A5YKK6,Q7Z478,O00763,O75534,P56192,P55010,Q04637,Q15029,P78527,Q9H1I8,Q13085,Q8NC51,P23381,Q6PKG0
GO:BP	response to topologically incorrect protein	GO:0035966	FALSE	0.019143875293737064	1.7179701434490617	150	147	8	21031	P07900,P08238,P31689,P11142,P63244,P0DMV8,P54652,P34932
GO:BP	positive regulation of protein-containing complex assembly	GO:0031334	FALSE	0.02025002820600736	1.6935743675256176	199	147	9	21031	P07900,P63244,P0DMV8,Q14008,P46821,Q04637,Q14203,P23381,Q14247
GO:BP	organic substance transport	GO:0071702	FALSE	0.020400585434962214	1.6903573694601086	2358	147	35	21031	P07900,P31689,Q15036,P11142,P63244,Q00610,P34932,P49792,P53618,P50542,Q2M389,Q7Z3T8,Q9BSJ8,P40763,Q14008,Q9H4A3,O00763,Q96BY7,O14579,Q14C86,P49321,Q9Y5K6,Q15154,P35658,Q00341,Q14974,P53621,P42566,P35606,Q641Q2,Q9UBF2,Q9BZH6,P33176,Q14247,P46060
GO:BP	nuclear-transcribed mRNA catabolic process, deadenylation-independent decay	GO:0031086	FALSE	0.020486103543321997	1.6885406365501547	7	147	3	21031	Q8IZD4,Q96F86,Q9NPI6
GO:BP	positive regulation of cellular process	GO:0048522	FALSE	0.02468479659100448	1.6075704471265766	5717	147	64	21031	P07900,P48643,P40227,P78371,Q99832,P50991,P17987,P49368,Q8IZD4,P50990,Q9H2J4,P08238,P31689,Q8IXJ6,P63244,Q9NWS0,P0DMV8,O95816,O60884,Q9Y265,Q9NPI6,P54652,P46939,Q07157,O43432,Q99613,P60228,Q7L576,Q969V6,P40763,Q14008,A5YKK6,Q9H4A3,Q7Z478,Q9UKE5,P51617,Q14839,P46821,O75534,Q9Y4E8,P56192,Q9Y5K6,Q15154,O43491,P55196,Q9HCK8,P11171,P49023,Q04637,Q9C0C9,Q09666,Q14203,Q9UHD8,Q02952,P78527,A0MZ66,P33176,…
GO:BP	regulation of protein polymerization	GO:0032271	FALSE	0.024694010677975692	1.607408368397051	204	147	9	21031	P07900,Q02790,P0DMV8,Q7L576,O94927,Q14008,P46821,Q14203,Q14247
GO:BP	positive regulation of cellular component biogenesis	GO:0044089	FALSE	0.02488509619150827	1.6040606761833494	509	147	14	21031	P07900,P63244,P0DMV8,Q7L576,Q14008,A5YKK6,P46821,P49023,Q04637,Q14203,Q9UHD8,P23381,Q14247,Q14204
GO:BP	regulation of cellular process	GO:0050794	FALSE	0.02744607308647699	1.5615197845061624	11738	147	107	21031	P07900,P48643,P40227,P78371,Q99832,P50991,P17987,P49368,Q8IZD4,P50990,Q96F86,Q9H2J4,P08238,P31689,Q8IXJ6,Q15036,P11142,Q02790,P63244,Q9NWS0,P0DMV8,O95816,P07437,O60884,Q9Y265,Q9NPI6,P54652,Q00610,P46939,Q07157,O43432,Q03001,Q8TEQ6,P27816,Q99613,P60228,Q7L576,O94927,P50542,Q969V6,Q2M389,Q92616,P15924,Q7Z3T8,P40763,Q14008,Q96AY4,A5YKK6,Q9H4A3,O60610,Q7Z478,Q9UKE5,O00763,P51617,Q14839,Q70E73,P46821,…
GO:BP	microtubule cytoskeleton organization	GO:0000226	FALSE	0.02789115790251411	1.5545334556072392	659	147	16	21031	Q9Y2Z0,Q9Y266,Q02790,P0DMV8,P07437,Q9BQE3,Q00610,P27816,O94927,Q14008,P46821,Q15154,Q14974,Q14203,Q9H2G2,Q14204
GO:BP	regulation of molecular function	GO:0065009	FALSE	0.030277797275985143	1.518875723150883	1799	147	29	21031	P07900,P78371,P50991,P17987,Q8IZD4,P08238,P31689,Q8IXJ6,P63244,Q9NWS0,P0DMV8,O95816,Q9NPI6,P46939,Q99613,P60228,P40763,Q9H4A3,Q8TC07,P51617,Q14C86,P11171,Q14145,Q04637,Q09666,P20810,Q01518,P23381,P46060
GO:BP	regulation of protein metabolic process	GO:0051246	FALSE	0.03228400610433649	1.4910125792456428	2102	147	32	21031	P07900,Q9H2J4,P08238,P31689,Q8IXJ6,P63244,Q9NWS0,P0DMV8,O95816,P54652,O43432,Q8TEQ6,Q99613,P60228,Q7L576,Q92616,P40763,A5YKK6,Q9H4A3,Q7Z478,Q9UKE5,P51617,O75534,Q14145,P55010,Q04637,P78527,P20810,Q8NC51,P23381,O60271,Q6PKG0
GO:BP	cytoskeleton-dependent intracellular transport	GO:0030705	FALSE	0.03229584443382596	1.49085335555011	211	147	9	21031	P11142,P07437,Q9BQE3,Q03001,P46821,Q15154,Q9UBF2,P33176,Q14204
GO:BP	positive regulation of microtubule nucleation	GO:0090063	FALSE	0.032609625409329615	1.4866541899580876	8	147	3	21031	P0DMV8,Q14008,Q14203
GO:BP	regulation of RNA binding	GO:1905214	FALSE	0.032609625409329615	1.4866541899580876	8	147	3	21031	Q99613,P60228,Q04637
GO:BP	regulation of telomerase activity	GO:0051972	FALSE	0.03369612455010265	1.4724200452203218	47	147	5	21031	P07900,P78371,P50991,P17987,P08238
GO:BP	regulation of microtubule cytoskeleton organization	GO:0070507	FALSE	0.03502574291573618	1.4556126443139084	163	147	8	21031	Q02790,P0DMV8,Q00610,O94927,Q14008,P46821,Q14203,Q14204
GO:BP	response to organic substance	GO:0010033	FALSE	0.03787304503189168	1.4216697757510102	2637	147	37	21031	P07900,Q9Y266,P08238,P31689,P11142,Q02790,P63244,Q9NWS0,P0DMV8,P54652,P34932,P49792,Q07157,Q7L576,P40763,A5YKK6,Q9H4A3,O60610,Q9UKE5,O00763,P51617,P46821,P49327,P49321,Q14145,P49023,Q04637,Q15029,Q02952,P78527,Q6P2Q9,Q9UDY2,O75369,Q13085,P33176,P46060,Q6PKG0
GO:BP	positive regulation of amide metabolic process	GO:0034250	FALSE	0.03994916525403638	1.3984922909270434	166	147	8	21031	O43432,Q99613,P60228,Q7Z478,O75534,Q04637,P78527,Q6PKG0
GO:BP	actin filament organization	GO:0007015	FALSE	0.04126817893067375	1.3843846951111751	463	147	13	21031	Q07157,Q8N8S7,Q7L576,Q2M389,O60610,Q9Y5K6,P37802,P49023,Q641Q2,A0MZ66,Q01518,Q9BR76,Q14247
GO:BP	microtubule cytoskeleton organization involved in mitosis	GO:1902850	FALSE	0.04354391561125092	1.3610725203592624	168	147	8	21031	Q9Y266,P0DMV8,Q00610,P27816,Q14008,Q14974,Q14203,Q14204
GO:BP	nuclear migration	GO:0007097	FALSE	0.04616654646388285	1.335672612080358	25	147	4	21031	Q9Y266,Q15154,Q14203,Q14204
GO:BP	substrate-dependent cell migration, cell extension	GO:0006930	TRUE	0.048663598869531775	1.3127957763878684	9	147	3	21031	Q9Y5K6,A0MZ66,Q14247
GO:CC	cytosol	GO:0005829	TRUE	6.72635160000906e-48	47.172220434976666	5487	148	123	22097	P07900,P48643,P40227,P78371,Q99832,P50991,Q9Y2Z0,Q9Y266,P17987,P49368,Q8IZD4,P50990,Q96F86,Q9H2J4,P08238,P31689,P35527,Q8IXJ6,Q15036,P11142,Q02790,P63244,Q9H6T3,P0DMV8,O95816,P07437,O60884,Q9Y265,P13645,Q9NPI6,P04264,P54652,Q92526,P35908,Q00610,P34932,P49792,Q07157,Q8N8S7,O43432,P53618,P26640,Q03001,Q8TEQ6,P27816,Q99613,P60228,Q7L576,Q8N3C0,O94927,P50542,Q969V6,Q5SW79,Q92616,Q7Z3T8,P40763,Q14008,…
GO:CC	cytoplasm	GO:0005737	FALSE	1.8034063539494364e-27	26.743906404506657	12345	148	143	22097	P07900,P48643,P40227,P78371,Q99832,P50991,Q9Y2Z0,Q9Y266,P17987,P49368,Q8IZD4,P50990,Q96F86,Q9H2J4,P08238,P31689,P35527,Q8IXJ6,Q15036,P11142,Q02790,Q8IVD9,P63244,Q9H6T3,Q9NWS0,P0DMV8,O95816,P07437,O60884,Q9Y265,P13645,Q9NPI6,P04264,Q9BQE3,P54652,Q92526,P35908,Q00610,P34932,P49792,P46939,Q07157,Q8N8S7,O43432,P53618,P26640,Q03001,Q8TEQ6,P27816,Q99613,P60228,Q7L576,Q8N3C0,O94927,P50542,Q969V6,Q5SW79,…
GO:CC	cytoskeleton	GO:0005856	FALSE	1.9399316640266354e-24	23.712213568244444	2430	148	68	22097	P48643,P40227,P78371,Q99832,P50991,Q9Y266,P17987,P49368,P50990,P31689,P35527,Q8IXJ6,Q02790,Q8IVD9,P0DMV8,O95816,P07437,Q9Y265,P13645,P04264,Q9BQE3,P54652,P35908,Q00610,P46939,Q07157,Q8N8S7,Q03001,P27816,O94927,Q5SW79,P15924,Q14008,Q96AY4,Q9H4A3,O60610,Q9UKE5,Q14839,Q70E73,P46821,Q9Y5K6,Q15154,O43491,P37802,P11171,Q14145,Q14141,Q9P0K7,P49023,Q09666,Q14203,Q9UHD8,Q02952,Q9UJU6,Q07866,O75369,A0MZ66,…
GO:CC	supramolecular complex	GO:0099080	FALSE	1.4768257052501052e-22	21.83067075703382	1426	148	52	22097	P48643,P40227,P78371,Q99832,P50991,Q9Y2Z0,Q9Y266,P17987,P49368,Q8IZD4,P50990,Q96F86,P35527,Q8IXJ6,Q02790,O95816,P07437,P13645,Q9NPI6,P04264,Q9BQE3,P35908,Q00610,Q03001,P27816,O94927,Q5SW79,P15924,Q14008,A5YKK6,O60610,P46821,O75534,Q9Y5K6,Q14145,Q14974,Q14141,Q04637,Q09666,Q14203,Q9UHD8,Q07866,O75369,A0MZ66,P17812,Q9Y520,P33176,Q9BR76,Q14247,P46060,Q14204,Q6PKG0
GO:CC	protein folding chaperone complex	GO:0101031	FALSE	2.1954997633943753e-18	17.658466605362836	41	148	14	22097	P48643,P40227,P78371,Q99832,P50991,P17987,P49368,P50990,P08238,P11142,Q9H6T3,O95816,Q9Y265,Q92526
GO:CC	polymeric cytoskeletal fiber	GO:0099513	FALSE	2.449695465943841e-18	17.61088790162755	807	148	37	22097	P48643,P40227,P78371,Q99832,P50991,Q9Y266,P17987,P49368,P50990,P35527,Q8IXJ6,Q02790,O95816,P07437,P13645,P04264,Q9BQE3,P35908,Q00610,Q03001,P27816,O94927,Q5SW79,P15924,Q14008,O60610,P46821,Q9Y5K6,Q14145,Q14203,Q9UHD8,Q07866,A0MZ66,P33176,Q9BR76,Q14247,Q14204
GO:CC	intracellular non-membrane-bounded organelle	GO:0043232	FALSE	4.304943610718136e-18	17.366032532878002	6591	148	99	22097	P48643,P40227,P78371,Q99832,P50991,Q9Y2Z0,Q9Y266,P17987,P49368,Q8IZD4,P50990,Q96F86,P08238,P31689,P35527,Q8IXJ6,P11142,Q02790,Q8IVD9,P63244,Q9NWS0,P0DMV8,O95816,P07437,Q9Y265,P13645,Q9NPI6,P04264,Q9BQE3,P54652,P35908,Q00610,P46939,Q07157,Q8N8S7,O43432,Q03001,P27816,P60228,Q8N3C0,O94927,Q5SW79,Q92616,P15924,P40763,Q14008,Q96AY4,A5YKK6,Q9H4A3,O60610,Q7Z478,Q9UKE5,P51617,Q14839,Q70E73,P46821,O75534,…
GO:CC	non-membrane-bounded organelle	GO:0043228	FALSE	4.357012825364599e-18	17.360811161666984	6592	148	99	22097	P48643,P40227,P78371,Q99832,P50991,Q9Y2Z0,Q9Y266,P17987,P49368,Q8IZD4,P50990,Q96F86,P08238,P31689,P35527,Q8IXJ6,P11142,Q02790,Q8IVD9,P63244,Q9NWS0,P0DMV8,O95816,P07437,Q9Y265,P13645,Q9NPI6,P04264,Q9BQE3,P54652,P35908,Q00610,P46939,Q07157,Q8N8S7,O43432,Q03001,P27816,P60228,Q8N3C0,O94927,Q5SW79,Q92616,P15924,P40763,Q14008,Q96AY4,A5YKK6,Q9H4A3,O60610,Q7Z478,Q9UKE5,P51617,Q14839,Q70E73,P46821,O75534,…
GO:CC	microtubule cytoskeleton	GO:0015630	FALSE	1.4090714179743135e-17	16.851066994366786	1405	148	46	22097	P48643,P40227,P78371,Q99832,P50991,Q9Y266,P17987,P49368,P50990,P31689,Q8IXJ6,Q02790,Q8IVD9,P0DMV8,O95816,P07437,Q9Y265,Q9BQE3,P54652,Q00610,Q03001,P27816,O94927,Q5SW79,Q14008,Q96AY4,Q9H4A3,O60610,Q14839,P46821,Q9Y5K6,Q15154,P11171,Q14145,Q14141,P49023,Q14203,Q9UHD8,Q07866,A0MZ66,Q9BZH6,P33176,Q14247,P46060,Q14204,O60271
GO:CC	supramolecular fiber	GO:0099512	FALSE	4.187537639302269e-17	16.378041276320992	1054	148	40	22097	P48643,P40227,P78371,Q99832,P50991,Q9Y266,P17987,P49368,P50990,P35527,Q8IXJ6,Q02790,O95816,P07437,P13645,P04264,Q9BQE3,P35908,Q00610,Q03001,P27816,O94927,Q5SW79,P15924,Q14008,O60610,P46821,Q9Y5K6,Q14145,Q09666,Q14203,Q9UHD8,Q07866,O75369,A0MZ66,P17812,P33176,Q9BR76,Q14247,Q14204
GO:CC	supramolecular polymer	GO:0099081	FALSE	5.475674114508416e-17	16.261562406864243	1062	148	40	22097	P48643,P40227,P78371,Q99832,P50991,Q9Y266,P17987,P49368,P50990,P35527,Q8IXJ6,Q02790,O95816,P07437,P13645,P04264,Q9BQE3,P35908,Q00610,Q03001,P27816,O94927,Q5SW79,P15924,Q14008,O60610,P46821,Q9Y5K6,Q14145,Q09666,Q14203,Q9UHD8,Q07866,O75369,A0MZ66,P17812,P33176,Q9BR76,Q14247,Q14204
GO:CC	chaperonin-containing T-complex	GO:0005832	FALSE	7.865751479424327e-17	16.104259779362796	10	148	9	22097	P48643,P40227,P78371,Q99832,P50991,P17987,P49368,P50990,Q92526
GO:CC	microtubule	GO:0005874	FALSE	4.943215114856817e-15	14.305990489850268	477	148	27	22097	P48643,P40227,P78371,Q99832,P50991,Q9Y266,P17987,P49368,P50990,Q8IXJ6,Q02790,O95816,P07437,Q9BQE3,Q00610,Q03001,P27816,O94927,Q5SW79,Q14008,P46821,Q14203,Q9UHD8,Q07866,A0MZ66,P33176,Q14204
GO:CC	extracellular exosome	GO:0070062	FALSE	1.5561571820387881e-13	12.807946538551686	2109	148	50	22097	P07900,P48643,P40227,P78371,Q99832,P50991,P17987,P49368,P50990,P08238,P31689,P35527,P11142,Q02790,P63244,P0DMV8,P07437,O60884,Q9Y265,P13645,P04264,P54652,P35908,Q00610,P34932,P46939,P60228,Q7L576,P15924,Q9UKE5,P49327,P56192,Q9Y5K6,O43491,P37802,Q14974,P53621,Q09666,Q9H2G2,Q9UJU6,O75369,Q01518,P62140,Q8NC51,P22234,P23381,Q9BR76,Q9Y490,Q14204,O60271
GO:CC	extracellular vesicle	GO:1903561	FALSE	2.458996241908154e-13	12.609242134994426	2133	148	50	22097	P07900,P48643,P40227,P78371,Q99832,P50991,P17987,P49368,P50990,P08238,P31689,P35527,P11142,Q02790,P63244,P0DMV8,P07437,O60884,Q9Y265,P13645,P04264,P54652,P35908,Q00610,P34932,P46939,P60228,Q7L576,P15924,Q9UKE5,P49327,P56192,Q9Y5K6,O43491,P37802,Q14974,P53621,Q09666,Q9H2G2,Q9UJU6,O75369,Q01518,P62140,Q8NC51,P22234,P23381,Q9BR76,Q9Y490,Q14204,O60271
GO:CC	extracellular organelle	GO:0043230	FALSE	2.5059622292916056e-13	12.601025479125529	2134	148	50	22097	P07900,P48643,P40227,P78371,Q99832,P50991,P17987,P49368,P50990,P08238,P31689,P35527,P11142,Q02790,P63244,P0DMV8,P07437,O60884,Q9Y265,P13645,P04264,P54652,P35908,Q00610,P34932,P46939,P60228,Q7L576,P15924,Q9UKE5,P49327,P56192,Q9Y5K6,O43491,P37802,Q14974,P53621,Q09666,Q9H2G2,Q9UJU6,O75369,Q01518,P62140,Q8NC51,P22234,P23381,Q9BR76,Q9Y490,Q14204,O60271
GO:CC	extracellular membrane-bounded organelle	GO:0065010	FALSE	2.5059622292916056e-13	12.601025479125529	2134	148	50	22097	P07900,P48643,P40227,P78371,Q99832,P50991,P17987,P49368,P50990,P08238,P31689,P35527,P11142,Q02790,P63244,P0DMV8,P07437,O60884,Q9Y265,P13645,P04264,P54652,P35908,Q00610,P34932,P46939,P60228,Q7L576,P15924,Q9UKE5,P49327,P56192,Q9Y5K6,O43491,P37802,Q14974,P53621,Q09666,Q9H2G2,Q9UJU6,O75369,Q01518,P62140,Q8NC51,P22234,P23381,Q9BR76,Q9Y490,Q14204,O60271
GO:CC	vesicle	GO:0031982	FALSE	5.683767130577037e-13	12.245363723843996	4004	148	69	22097	P07900,P48643,P40227,P78371,Q99832,P50991,P17987,P49368,P50990,P08238,P31689,P35527,Q15036,P11142,Q02790,P63244,P0DMV8,P07437,O60884,Q9Y265,P13645,P04264,Q9BQE3,P54652,P35908,Q00610,P34932,P46939,P53618,Q03001,P60228,Q7L576,Q2M389,P15924,Q7Z3T8,O60610,Q9UKE5,P51617,O14579,P49327,Q14C86,P56192,Q9Y5K6,O43491,P37802,Q14974,Q14141,P53621,P42566,P35606,Q09666,Q9H2G2,Q9UJU6,Q641Q2,Q07866,Q9UBF2,O75369,…
GO:CC	intracellular anatomical structure	GO:0005622	FALSE	5.546127908588911e-12	11.256010118646765	17834	148	148	22097	P07900,P48643,P40227,P78371,Q99832,P50991,Q9Y2Z0,Q9Y266,P17987,P49368,Q8IZD4,P50990,Q96F86,Q9H2J4,P08238,P31689,P35527,Q8IXJ6,Q15036,P11142,Q02790,Q8IVD9,P63244,Q9H6T3,Q9NWS0,P0DMV8,O95816,P07437,O60884,Q9Y265,P13645,Q9NPI6,P04264,Q9BQE3,P54652,Q92526,P35908,Q00610,P34932,P49792,P46939,Q07157,Q8N8S7,O43432,P53618,P26640,Q03001,Q8TEQ6,P27816,Q99613,P60228,Q7L576,Q8N3C0,O94927,P50542,Q969V6,Q5SW79,…
GO:CC	protein-containing complex	GO:0032991	FALSE	4.758430817621927e-8	7.322536240473244	8588	148	96	22097	P07900,P48643,P40227,P78371,Q99832,P50991,Q9Y2Z0,P17987,P49368,P50990,Q9H2J4,P08238,Q8IXJ6,Q15036,P11142,Q02790,Q8IVD9,P63244,Q9H6T3,Q9NWS0,P0DMV8,O95816,P07437,Q9Y265,P54652,Q92526,Q00610,P49792,P46939,Q07157,O43432,P53618,Q8TEQ6,P27816,Q99613,P60228,Q7L576,Q8N3C0,O94927,P50542,Q5SW79,Q2M389,P40763,Q14008,A5YKK6,Q9H4A3,Q7Z478,O00763,P51617,Q14839,P46821,O75534,O14579,P09661,Q7Z569,P56192,P49321,…
GO:CC	intracellular organelle	GO:0043229	FALSE	5.431576099197709e-8	7.265074131393786	16018	148	138	22097	P07900,P48643,P40227,P78371,Q99832,P50991,Q9Y2Z0,Q9Y266,P17987,P49368,Q8IZD4,P50990,Q96F86,Q9H2J4,P08238,P31689,P35527,Q8IXJ6,Q15036,P11142,Q02790,Q8IVD9,P63244,Q9NWS0,P0DMV8,O95816,P07437,Q9Y265,P13645,Q9NPI6,P04264,Q9BQE3,P54652,P35908,Q00610,P34932,P49792,P46939,Q07157,Q8N8S7,O43432,P53618,Q03001,Q8TEQ6,P27816,P60228,Q7L576,Q8N3C0,O94927,P50542,Q969V6,Q5SW79,Q2M389,Q92616,P15924,Q7Z3T8,Q9BSJ8,…
GO:CC	intracellular protein-containing complex	GO:0140535	FALSE	6.761249800402639e-8	7.16997301837059	951	148	27	22097	P48643,P40227,P78371,Q99832,P50991,Q9Y2Z0,P17987,P49368,P50990,P08238,P11142,Q9H6T3,O95816,Q9Y265,Q92526,O43432,Q5SW79,Q2M389,A5YKK6,O75534,Q7Z569,P56192,Q14145,Q04637,Q14203,P78527,Q6PKG0
GO:CC	organelle	GO:0043226	FALSE	8.451400697325112e-8	7.073071307061359	16808	148	141	22097	P07900,P48643,P40227,P78371,Q99832,P50991,Q9Y2Z0,Q9Y266,P17987,P49368,Q8IZD4,P50990,Q96F86,Q9H2J4,P08238,P31689,P35527,Q8IXJ6,Q15036,P11142,Q02790,Q8IVD9,P63244,Q9NWS0,P0DMV8,O95816,P07437,O60884,Q9Y265,P13645,Q9NPI6,P04264,Q9BQE3,P54652,P35908,Q00610,P34932,P49792,P46939,Q07157,Q8N8S7,O43432,P53618,Q03001,Q8TEQ6,P27816,P60228,Q7L576,Q8N3C0,O94927,P50542,Q969V6,Q5SW79,Q2M389,Q92616,P15924,Q7Z3T8,…
GO:CC	axon	GO:0030424	TRUE	1.8934609937782862e-7	6.722743637129549	656	148	22	22097	P07900,P08238,Q8IXJ6,P11142,Q02790,O95816,Q03001,P27816,Q7L576,P46821,Q9Y5K6,Q14141,P53621,Q14203,Q07866,Q9UBF2,A0MZ66,Q9Y2J2,P33176,Q14247,P46060,Q14204
GO:CC	zona pellucida receptor complex	GO:0002199	FALSE	2.5894021882579075e-7	6.586800489319633	8	148	5	22097	P78371,P50991,P17987,P49368,P50990
GO:CC	extracellular space	GO:0005615	FALSE	3.157980122737859e-7	6.500590607897209	3303	148	52	22097	P07900,P48643,P40227,P78371,Q99832,P50991,P17987,P49368,P50990,P08238,P31689,P35527,P11142,Q02790,P63244,P0DMV8,P07437,O60884,Q9Y265,P13645,P04264,P54652,P35908,Q00610,P34932,P46939,P60228,Q7L576,P15924,A5YKK6,Q9UKE5,P49327,P56192,Q9Y5K6,O43491,P37802,Q00341,Q14974,P53621,Q09666,Q9H2G2,Q9UJU6,O75369,Q01518,P62140,Q8NC51,P22234,P23381,Q9BR76,Q9Y490,Q14204,O60271
GO:CC	anchoring junction	GO:0070161	TRUE	6.134767385110594e-7	6.212201899974977	905	148	25	22097	Q8IXJ6,P11142,P0DMV8,Q00610,Q07157,Q8N8S7,Q03001,Q7L576,P15924,Q9Y5K6,O43491,P55196,Q9P0K7,P49023,Q09666,Q02952,Q9UJU6,Q9UDY2,O75369,Q9Y2J2,Q01518,P62140,Q9BR76,Q9Y490,Q14247
GO:CC	mitotic spindle	GO:0072686	FALSE	0.0000016762996881521767	5.775648335779879	185	148	12	22097	Q9Y266,Q8IXJ6,P07437,Q00610,P27816,O94927,Q9H4A3,O60610,P11171,Q14203,Q14247,P46060
GO:CC	spindle	GO:0005819	FALSE	0.000002269269458017577	5.644113931976672	436	148	17	22097	Q9Y266,Q8IXJ6,P07437,P54652,Q00610,P27816,O94927,Q5SW79,Q14008,Q96AY4,Q9H4A3,O60610,P11171,Q14141,Q14203,Q14247,P46060
GO:CC	cell body	GO:0044297	TRUE	0.0000030534124701247675	5.515214525082449	565	148	19	22097	P07900,P48643,P78371,Q99832,P50991,P17987,P49368,P50990,P08238,Q8IXJ6,Q02790,P63244,P07437,Q7L576,P46821,Q14203,Q02952,Q9UJU6,A0MZ66
GO:CC	membrane	GO:0016020	FALSE	0.000005249383129135999	5.279891728851709	9864	148	100	22097	P07900,Q9Y266,Q8IZD4,Q96F86,P08238,P31689,P35527,Q8IXJ6,Q15036,P11142,P63244,P07437,O60884,Q9Y265,P13645,Q9NPI6,P04264,P54652,P35908,Q00610,P49792,P46939,Q07157,Q8N8S7,P53618,Q03001,Q8TEQ6,P27816,P60228,Q8N3C0,P50542,Q5SW79,Q2M389,Q92616,P15924,Q7Z3T8,Q9BSJ8,P40763,Q14008,A5YKK6,Q9H4A3,O60610,Q9UKE5,O00763,P51617,Q14839,Q70E73,P46821,O75534,Q96BY7,O14579,P49327,Q7Z569,Q14C86,P56192,Q9Y5K6,Q15154,…
GO:CC	COPI vesicle coat	GO:0030126	FALSE	0.000005792313148431251	5.237147967018194	13	148	5	22097	P53618,O14579,P53621,P35606,Q9UBF2
GO:CC	growth cone	GO:0030426	FALSE	0.000007290625817657389	5.137235190819208	169	148	11	22097	P07900,P08238,Q8IXJ6,Q02790,Q7L576,P46821,P53621,Q07866,Q9UBF2,A0MZ66,Q14247
GO:CC	focal adhesion	GO:0005925	FALSE	0.000009641723208795718	5.015845340247546	422	148	16	22097	P11142,P0DMV8,Q00610,Q8N8S7,Q03001,Q7L576,O43491,P49023,Q09666,Q02952,O75369,Q01518,P62140,Q9BR76,Q9Y490,Q14247
GO:CC	site of polarized growth	GO:0030427	FALSE	0.000009860705921903154	5.006091993069634	174	148	11	22097	P07900,P08238,Q8IXJ6,Q02790,Q7L576,P46821,P53621,Q07866,Q9UBF2,A0MZ66,Q14247
GO:CC	cell cortex	GO:0005938	FALSE	0.000010194345587687164	4.991640647941587	314	148	14	22097	Q03001,O43491,P11171,Q14141,Q9P0K7,P49023,Q14203,Q9UHD8,Q02952,Q9UJU6,O75369,Q01518,Q14247,Q14204
GO:CC	cell-substrate junction	GO:0030055	FALSE	0.000013338823217557752	4.874882483212897	432	148	16	22097	P11142,P0DMV8,Q00610,Q8N8S7,Q03001,Q7L576,O43491,P49023,Q09666,Q02952,O75369,Q01518,P62140,Q9BR76,Q9Y490,Q14247
GO:CC	ficolin-1-rich granule	GO:0101002	FALSE	0.00001753352690483621	4.756130715894545	184	148	11	22097	P07900,P50990,P08238,P11142,P0DMV8,P04264,P53618,P15924,O60610,Q14974,Q9UJU6
GO:CC	distal axon	GO:0150034	FALSE	0.0000195701733114577	4.708405328257356	279	148	13	22097	P07900,P08238,Q8IXJ6,P11142,Q02790,Q7L576,P46821,Q14141,P53621,Q07866,Q9UBF2,A0MZ66,Q14247
GO:CC	actin cytoskeleton	GO:0015629	FALSE	0.00002581158853942837	4.58818526656507	515	148	17	22097	Q07157,Q03001,O60610,Q9Y5K6,O43491,P37802,Q14145,Q9P0K7,P49023,Q09666,Q9UHD8,Q9UJU6,O75369,Q01518,Q13085,Q9BR76,Q14247
GO:CC	microtubule organizing center	GO:0005815	FALSE	0.00002811763764185305	4.5510211702171235	865	148	22	22097	P48643,P50991,P17987,P50990,Q8IXJ6,P0DMV8,Q9Y265,P27816,O94927,Q5SW79,Q14008,Q96AY4,O60610,Q14839,Q9Y5K6,Q15154,Q14145,Q14203,Q9BZH6,P33176,Q14204,O60271
GO:CC	centrosome	GO:0005813	FALSE	0.00003259259432097515	4.486881068978218	726	148	20	22097	P48643,P50991,P17987,P50990,Q8IXJ6,P0DMV8,Q9Y265,O94927,Q5SW79,Q14008,Q96AY4,O60610,Q14839,Q9Y5K6,Q15154,Q14145,Q14203,P33176,Q14204,O60271
GO:CC	cell projection	GO:0042995	FALSE	0.00003411770938927443	4.467020134391743	2389	148	39	22097	P07900,P50991,P50990,P08238,Q8IXJ6,P11142,Q02790,P63244,O95816,P46939,Q07157,Q8N8S7,Q03001,P27816,Q7L576,Q5SW79,O60610,Q70E73,P46821,Q9Y5K6,Q15154,Q14141,P53621,P49023,Q14203,Q9UHD8,Q9UJU6,Q07866,Q9UBF2,A0MZ66,Q9Y2J2,Q9BZH6,Q92625,P33176,Q9BR76,Q9Y490,Q14247,P46060,Q14204
GO:CC	COPI-coated vesicle membrane	GO:0030663	FALSE	0.000037533742437482195	4.425578130526553	18	148	5	22097	P53618,O14579,P53621,P35606,Q9UBF2
GO:CC	cytoplasmic vesicle	GO:0031410	FALSE	0.00004377988464511852	4.358725387081803	2513	148	40	22097	P07900,P78371,P50991,P17987,P50990,P08238,Q15036,P11142,P0DMV8,P07437,P04264,Q00610,P53618,Q03001,Q7L576,Q2M389,P15924,Q7Z3T8,O60610,Q9UKE5,P51617,O14579,P49327,Q14C86,Q14974,Q14141,P53621,P42566,P35606,Q9UJU6,Q641Q2,Q07866,Q9UBF2,O75369,Q9BZH6,Q01518,P33176,Q14247,Q14204,O60271
GO:CC	microtubule associated complex	GO:0005875	FALSE	0.00004544290467044728	4.342533916688989	159	148	10	22097	Q8IVD9,P27816,O94927,P46821,P49023,Q14203,Q07866,A0MZ66,P33176,Q14204
GO:CC	intracellular vesicle	GO:0097708	FALSE	0.00004618921469289732	4.335459421547361	2518	148	40	22097	P07900,P78371,P50991,P17987,P50990,P08238,Q15036,P11142,P0DMV8,P07437,P04264,Q00610,P53618,Q03001,Q7L576,Q2M389,P15924,Q7Z3T8,O60610,Q9UKE5,P51617,O14579,P49327,Q14C86,Q14974,Q14141,P53621,P42566,P35606,Q9UJU6,Q641Q2,Q07866,Q9UBF2,O75369,Q9BZH6,Q01518,P33176,Q14247,Q14204,O60271
GO:CC	cell leading edge	GO:0031252	TRUE	0.00007229066479193235	4.140917781420685	427	148	15	22097	Q8N8S7,Q03001,Q7L576,O60610,Q70E73,Q9Y5K6,P49023,Q14203,Q9H2G2,Q9UJU6,A0MZ66,Q9Y2J2,Q9BR76,Q9Y490,Q14247
GO:CC	plasma membrane bounded cell projection	GO:0120025	FALSE	0.00009086089459158204	4.041622991555346	2277	148	37	22097	P07900,P50990,P08238,Q8IXJ6,P11142,Q02790,P63244,O95816,P46939,Q8N8S7,Q03001,P27816,Q7L576,Q5SW79,O60610,Q70E73,P46821,Q9Y5K6,Q15154,Q14141,P53621,P49023,Q14203,Q9UHD8,Q9UJU6,Q07866,Q9UBF2,A0MZ66,Q9Y2J2,Q9BZH6,Q92625,P33176,Q9BR76,Q9Y490,Q14247,P46060,Q14204
GO:CC	cell junction	GO:0030054	FALSE	0.00016255934714808158	3.788988053555593	2230	148	36	22097	Q8IXJ6,P11142,P0DMV8,Q00610,P46939,Q07157,Q8N8S7,Q03001,P60228,Q7L576,P15924,Q9UKE5,Q14839,P46821,Q9Y5K6,O43491,P55196,P11171,P55010,Q14141,P42566,Q9P0K7,P49023,Q9UHX1,Q04637,Q09666,Q02952,Q9UJU6,Q9UDY2,O75369,Q9Y2J2,Q01518,P62140,Q9BR76,Q9Y490,Q14247
GO:CC	perinuclear region of cytoplasm	GO:0048471	FALSE	0.0001894047207783185	3.7226092007159353	736	148	19	22097	P07900,Q9H2J4,P08238,P31689,Q8IXJ6,Q02790,P63244,P0DMV8,P49792,Q7L576,P46821,Q9UHD8,Q9H2G2,A0MZ66,P33176,Q8NC51,Q9BR76,P46060,O60271
GO:CC	COPI-coated vesicle	GO:0030137	FALSE	0.00022411476298624713	3.6495295344855148	25	148	5	22097	P53618,O14579,P53621,P35606,Q9UBF2
GO:CC	extracellular region	GO:0005576	FALSE	0.00044484100487503155	3.351795186870774	4213	148	53	22097	P07900,P48643,P40227,P78371,Q99832,P50991,P17987,P49368,P50990,P08238,P31689,P35527,P11142,Q02790,P63244,P0DMV8,P07437,O60884,Q9Y265,P13645,P04264,P54652,P35908,Q00610,P34932,P46939,P60228,Q7L576,P15924,A5YKK6,Q8TC07,Q9UKE5,P49327,P56192,Q9Y5K6,O43491,P37802,Q00341,Q14974,P53621,Q09666,Q9H2G2,Q9UJU6,O75369,Q01518,P62140,Q8NC51,P22234,P23381,Q9BR76,Q9Y490,Q14204,O60271
GO:CC	axonal growth cone	GO:0044295	FALSE	0.0004902421064384739	3.3095893903329205	29	148	5	22097	P07900,P08238,Q02790,Q7L576,A0MZ66
GO:CC	ficolin-1-rich granule lumen	GO:1904813	FALSE	0.000714371460280845	3.146075904189679	124	148	8	22097	P07900,P50990,P08238,P11142,P0DMV8,P04264,Q14974,Q9UJU6
GO:CC	Golgi-associated vesicle membrane	GO:0030660	FALSE	0.0009243319947735866	3.0341720140594344	58	148	6	22097	Q00610,P53618,O14579,P53621,P35606,Q9UBF2
GO:CC	neuron projection	GO:0043005	FALSE	0.001020810284510311	2.991054963149189	1334	148	25	22097	P07900,P08238,Q8IXJ6,P11142,Q02790,P63244,O95816,Q03001,P27816,Q7L576,P46821,Q9Y5K6,Q14141,P53621,Q14203,Q9UJU6,Q07866,Q9UBF2,A0MZ66,Q9Y2J2,Q92625,P33176,Q14247,P46060,Q14204
GO:CC	R2TP complex	GO:0097255	TRUE	0.0010878546624146846	2.963429122585912	5	148	3	22097	Q9H6T3,Q9NWS0,Q9Y265
GO:CC	vesicle coat	GO:0030120	FALSE	0.0015095679068653476	2.821147345765385	63	148	6	22097	Q00610,P53618,O14579,P53621,P35606,Q9UBF2
GO:CC	membrane coat	GO:0030117	FALSE	0.0017409749365542315	2.7592074810334704	99	148	7	22097	Q00610,P53618,O14579,P53621,P42566,P35606,Q9UBF2
GO:CC	coated membrane	GO:0048475	FALSE	0.0017409749365542315	2.7592074810334704	99	148	7	22097	Q00610,P53618,O14579,P53621,P42566,P35606,Q9UBF2
GO:CC	nucleoplasm	GO:0005654	FALSE	0.0026299126546520703	2.5800586751728085	4220	148	51	22097	P07900,P50991,Q9Y266,P50990,Q9H2J4,P08238,P11142,Q02790,P63244,P0DMV8,Q9Y265,P49792,P46939,Q03001,Q8TEQ6,P60228,Q8N3C0,Q969V6,Q2M389,P40763,Q9UKE5,P51617,Q14839,Q70E73,Q9Y4E8,O14579,P09661,Q7Z569,P49321,Q15154,O43491,P55196,Q9HCK8,P11171,P35658,Q14145,Q14974,O75182,Q9P0K7,Q9UHX1,O75643,Q9C0C9,Q15029,P78527,Q6P2Q9,Q9UDY2,Q92625,Q9H1I8,P62140,O75179,P46060
GO:CC	cytoplasmic ribonucleoprotein granule	GO:0036464	FALSE	0.0033094133835476405	2.480248981108356	255	148	10	22097	Q8IZD4,Q96F86,P07437,Q9NPI6,A5YKK6,O75534,Q14974,Q04637,Q9Y520,Q6PKG0
GO:CC	secretory granule lumen	GO:0034774	FALSE	0.004053698840382634	2.3921485192883747	320	148	11	22097	P07900,P78371,P50990,P08238,P11142,P07437,Q7L576,Q14974,Q9UJU6,Q01518,Q14204
GO:CC	cytoplasmic vesicle lumen	GO:0060205	FALSE	0.0044230207934768595	2.3542810189231766	323	148	11	22097	P07900,P78371,P50990,P08238,P11142,P07437,Q7L576,Q14974,Q9UJU6,Q01518,Q14204
GO:CC	vesicle lumen	GO:0031983	FALSE	0.004552465128091348	2.341753372218491	324	148	11	22097	P07900,P78371,P50990,P08238,P11142,P07437,Q7L576,Q14974,Q9UJU6,Q01518,Q14204
GO:CC	ribonucleoprotein granule	GO:0035770	FALSE	0.00579460912858181	2.2369758537513293	272	148	10	22097	Q8IZD4,Q96F86,P07437,Q9NPI6,A5YKK6,O75534,Q14974,Q04637,Q9Y520,Q6PKG0
GO:CC	organelle lumen	GO:0043233	FALSE	0.00623276669207955	2.2053191295236636	6657	148	69	22097	P07900,P78371,P50991,Q9Y266,P17987,P50990,Q9H2J4,P08238,Q8IXJ6,P11142,Q02790,P63244,Q9NWS0,P0DMV8,P07437,Q9Y265,P04264,P54652,P49792,P46939,Q03001,Q8TEQ6,P60228,Q7L576,Q8N3C0,P50542,Q969V6,Q2M389,P40763,Q14008,Q9UKE5,O00763,P51617,Q14839,Q70E73,Q9Y4E8,O14579,P09661,Q7Z569,P56192,P49321,Q9Y5K6,Q15154,O43491,P55196,Q9HCK8,P11171,P35658,Q14145,Q14974,O75182,Q9P0K7,Q9UHX1,O75643,Q9C0C9,Q15029,P78527,…
GO:CC	intracellular organelle lumen	GO:0070013	FALSE	0.00623276669207955	2.2053191295236636	6657	148	69	22097	P07900,P78371,P50991,Q9Y266,P17987,P50990,Q9H2J4,P08238,Q8IXJ6,P11142,Q02790,P63244,Q9NWS0,P0DMV8,P07437,Q9Y265,P04264,P54652,P49792,P46939,Q03001,Q8TEQ6,P60228,Q7L576,Q8N3C0,P50542,Q969V6,Q2M389,P40763,Q14008,Q9UKE5,O00763,P51617,Q14839,Q70E73,Q9Y4E8,O14579,P09661,Q7Z569,P56192,P49321,Q9Y5K6,Q15154,O43491,P55196,Q9HCK8,P11171,P35658,Q14145,Q14974,O75182,Q9P0K7,Q9UHX1,O75643,Q9C0C9,Q15029,P78527,…
GO:CC	membrane-enclosed lumen	GO:0031974	FALSE	0.00623276669207955	2.2053191295236636	6657	148	69	22097	P07900,P78371,P50991,Q9Y266,P17987,P50990,Q9H2J4,P08238,Q8IXJ6,P11142,Q02790,P63244,Q9NWS0,P0DMV8,P07437,Q9Y265,P04264,P54652,P49792,P46939,Q03001,Q8TEQ6,P60228,Q7L576,Q8N3C0,P50542,Q969V6,Q2M389,P40763,Q14008,Q9UKE5,O00763,P51617,Q14839,Q70E73,Q9Y4E8,O14579,P09661,Q7Z569,P56192,P49321,Q9Y5K6,Q15154,O43491,P55196,Q9HCK8,P11171,P35658,Q14145,Q14974,O75182,Q9P0K7,Q9UHX1,O75643,Q9C0C9,Q15029,P78527,…
GO:CC	nuclear lumen	GO:0031981	FALSE	0.00817082633212201	2.0877340201709504	5521	148	60	22097	P07900,P50991,Q9Y266,P17987,P50990,Q9H2J4,P08238,Q8IXJ6,P11142,Q02790,P63244,Q9NWS0,P0DMV8,Q9Y265,P54652,P49792,P46939,Q03001,Q8TEQ6,P60228,Q8N3C0,Q969V6,Q2M389,P40763,Q14008,Q9UKE5,P51617,Q14839,Q70E73,Q9Y4E8,O14579,P09661,Q7Z569,P56192,P49321,Q9Y5K6,Q15154,O43491,P55196,Q9HCK8,P11171,P35658,Q14145,Q14974,O75182,Q9P0K7,Q9UHX1,O75643,Q9C0C9,Q15029,P78527,Q641Q2,Q6P2Q9,Q9UDY2,Q92625,Q9H1I8,Q13085,…
GO:CC	dendritic growth cone	GO:0044294	FALSE	0.00895957165590958	2.0477127528291255	9	148	3	22097	P07900,P08238,Q7L576
GO:CC	stress fiber	GO:0001725	FALSE	0.009205545379020217	2.0359504767870504	86	148	6	22097	Q03001,Q9P0K7,P49023,Q9UHD8,O75369,Q9BR76
GO:CC	contractile actin filament bundle	GO:0097517	FALSE	0.009205545379020217	2.0359504767870504	86	148	6	22097	Q03001,Q9P0K7,P49023,Q9UHD8,O75369,Q9BR76
GO:CC	secretory granule	GO:0030141	FALSE	0.011983155261159496	1.9214288136589326	896	148	18	22097	P07900,P78371,P17987,P50990,P08238,P11142,P0DMV8,P07437,P04264,P53618,Q7L576,P15924,O60610,Q14974,Q9UJU6,Q01518,Q14204,O60271
GO:CC	membrane-bounded organelle	GO:0043227	FALSE	0.014295867066950855	1.8447894988598634	15671	148	126	22097	P07900,P48643,P40227,P78371,Q99832,P50991,Q9Y2Z0,Q9Y266,P17987,P49368,Q8IZD4,P50990,Q9H2J4,P08238,P31689,P35527,Q8IXJ6,Q15036,P11142,Q02790,P63244,Q9NWS0,P0DMV8,P07437,O60884,Q9Y265,P13645,Q9NPI6,P04264,Q9BQE3,P54652,P35908,Q00610,P34932,P49792,P46939,Q07157,P53618,Q03001,Q8TEQ6,P27816,P60228,Q7L576,Q8N3C0,P50542,Q969V6,Q5SW79,Q2M389,P15924,Q7Z3T8,Q9BSJ8,P40763,Q14008,A5YKK6,Q9H4A3,O60610,Q9UKE5,…
GO:CC	actomyosin	GO:0042641	FALSE	0.014362216705379719	1.8427785246746766	93	148	6	22097	Q03001,Q9P0K7,P49023,Q9UHD8,O75369,Q9BR76
GO:CC	actin filament bundle	GO:0032432	FALSE	0.016197050767567243	1.7905640565669045	95	148	6	22097	Q03001,Q9P0K7,P49023,Q9UHD8,O75369,Q9BR76
GO:CC	cytoplasmic periphery of the nuclear pore complex	GO:1990723	FALSE	0.016626363806485706	1.7792027208014893	2	148	2	22097	P49792,P46060
GO:CC	Golgi-associated vesicle	GO:0005798	FALSE	0.017182360682537517	1.764917168737132	96	148	6	22097	Q00610,P53618,O14579,P53621,P35606,Q9UBF2
GO:CC	somatodendritic compartment	GO:0036477	TRUE	0.020683505471582944	1.6843758544587653	848	148	17	22097	P07900,P08238,Q8IXJ6,P11142,Q02790,P63244,O95816,Q7L576,P46821,Q9Y5K6,Q14203,Q02952,Q9UJU6,A0MZ66,P33176,Q14247,P46060
GO:CC	coated vesicle membrane	GO:0030662	FALSE	0.022521474555814845	1.6474031781861926	199	148	8	22097	P11142,Q00610,P53618,O14579,P53621,P35606,Q9UJU6,Q9UBF2
GO:CC	RPAP3/R2TP/prefoldin-like complex	GO:1990062	FALSE	0.023121452952600804	1.6359848783194038	12	148	3	22097	Q9H6T3,Q9NWS0,Q9Y265
GO:CC	lamellipodium	GO:0030027	FALSE	0.025015367927842407	1.6017931050989171	202	148	8	22097	Q8N8S7,Q7L576,Q70E73,P49023,Q9UJU6,A0MZ66,Q9BR76,Q14247
GO:CC	filopodium	GO:0030175	TRUE	0.03153636693438794	1.5011883398983201	107	148	6	22097	P46939,Q8N8S7,Q7L576,Q70E73,A0MZ66,Q14204
GO:CC	secretory vesicle	GO:0099503	FALSE	0.03685017093786295	1.433560493226953	1069	148	19	22097	P07900,P78371,P17987,P50990,P08238,P11142,P0DMV8,P07437,P04264,P53618,Q7L576,P15924,O60610,Q14974,Q14141,Q9UJU6,Q01518,Q14204,O60271
GO:CC	dendrite terminus	GO:0044292	FALSE	0.03788087475241348	1.4215800007416308	14	148	3	22097	P07900,P08238,Q7L576
GO:CC	melanosome	GO:0042470	FALSE	0.03865466212834	1.4127981184466756	111	148	6	22097	P07900,P50991,P08238,P11142,Q00610,P49327
GO:CC	pigment granule	GO:0048770	FALSE	0.03865466212834	1.4127981184466756	111	148	6	22097	P07900,P50991,P08238,P11142,Q00610,P49327
GO:CC	endomembrane system	GO:0012505	FALSE	0.03964053252865542	1.4018605198602478	4777	148	52	22097	P07900,P78371,P17987,P50990,Q9H2J4,P08238,P31689,Q15036,P11142,P0DMV8,P07437,P04264,Q00610,P49792,P53618,Q03001,Q7L576,P50542,Q2M389,P15924,Q7Z3T8,Q9BSJ8,O60610,Q9UKE5,P51617,O75534,Q96BY7,O14579,P49327,Q7Z569,Q14C86,Q15154,P50851,P35658,Q14145,Q14974,Q14141,P53621,P42566,P35606,Q14203,Q9UJU6,P20810,Q641Q2,Q9UBF2,Q9BZH6,Q01518,Q14247,O75179,P46060,Q14204,O60271
GO:CC	inclusion body	GO:0016234	FALSE	0.04583209228316858	1.338830316303248	72	148	5	22097	P0DMV8,P49792,Q14145,P42566,P46060
GO:CC	activating signal cointegrator 1 complex	GO:0099053	TRUE	0.049659363054148586	1.3039988551367214	3	148	2	22097	Q8N3C0,Q9H1I8
KEGG	Salmonella infection	KEGG:05132	FALSE	0.0003715511892991138	3.429981344221984	249	82	12	8484	P07900,P08238,P07437,Q9BQE3,Q7L576,P51617,Q09666,Q14203,Q07866,O75369,P33176,Q14204
KEGG	Antigen processing and presentation	KEGG:04612	FALSE	0.00443173459912876	2.353426255857497	69	82	6	8484	P07900,P08238,P11142,P0DMV8,P54652,P34932
KEGG	Bacterial invasion of epithelial cells	KEGG:05100	FALSE	0.008242891751868894	2.0839204034044716	77	82	6	8484	Q00610,Q9Y5K6,Q14141,P49023,Q9UHD8,Q14247
KEGG	Estrogen signaling pathway	KEGG:04915	FALSE	0.028878072967391626	1.5394317905882289	136	82	7	8484	P07900,P08238,P35527,P11142,Q02790,P0DMV8,P13645
REAC	Folding of actin by CCT/TriC	REAC:R-HSA-390450	FALSE	8.001718505683085e-15	14.09681673083491	10	121	9	10842	P48643,P40227,P78371,Q99832,P50991,P17987,P49368,P50990,Q92526
REAC	Formation of tubulin folding intermediates by CCT/TriC	REAC:R-HSA-389960	FALSE	3.818649077573702e-11	10.418090250156618	26	121	10	10842	P48643,P40227,P78371,Q99832,P50991,P17987,P49368,P50990,Q9BQE3,Q92526
REAC	Prefoldin mediated transfer of substrate to CCT/TriC	REAC:R-HSA-389957	FALSE	9.259336368829786e-11	10.033420138769824	28	121	10	10842	P48643,P40227,P78371,Q99832,P50991,P17987,P49368,P50990,Q9BQE3,Q92526
REAC	Cooperation of Prefoldin and TriC/CCT in actin and tubulin folding	REAC:R-HSA-389958	FALSE	6.23225757470851e-10	9.20535460588701	33	121	10	10842	P48643,P40227,P78371,Q99832,P50991,P17987,P49368,P50990,Q9BQE3,Q92526
REAC	Association of TriC/CCT with target proteins during biosynthesis	REAC:R-HSA-390471	FALSE	3.03743863873143e-9	8.517492486769603	38	121	10	10842	P48643,P40227,P78371,Q99832,P50991,P17987,P49368,P50990,Q92526,P40763
REAC	HSP90 chaperone cycle for steroid hormone receptors (SHR) in the presence of ligand	REAC:R-HSA-3371497	FALSE	1.0266277372228954e-8	7.988587006235284	57	121	11	10842	P07900,P08238,P31689,P11142,Q02790,P0DMV8,O60884,Q9BQE3,P54652,Q14203,Q14204
REAC	Cooperation of PDCL (PhLP1) and TRiC/CCT in G-protein beta folding	REAC:R-HSA-6814122	FALSE	1.0040214693154546e-7	6.998257000432491	38	121	9	10842	P48643,P40227,P78371,Q99832,P50991,P17987,P49368,P50990,Q92526
REAC	Chaperonin-mediated protein folding	REAC:R-HSA-390466	FALSE	0.0000019152991630431755	5.717763381114989	91	121	11	10842	P48643,P40227,P78371,Q99832,P50991,P17987,P49368,P50990,Q9BQE3,Q92526,P40763
REAC	Attenuation phase	REAC:R-HSA-3371568	FALSE	0.0000019358288759511163	5.713133036239845	14	121	6	10842	P07900,P08238,P11142,Q02790,P0DMV8,P54652
REAC	Protein folding	REAC:R-HSA-391251	FALSE	0.000004246824110892937	5.371935725647056	98	121	11	10842	P48643,P40227,P78371,Q99832,P50991,P17987,P49368,P50990,Q9BQE3,Q92526,P40763
REAC	Cellular response to heat stress	REAC:R-HSA-3371556	FALSE	0.000016249159151179994	4.7891691076359315	87	121	10	10842	P07900,P08238,P11142,Q02790,P0DMV8,O95816,P54652,P34932,P49792,P35658
REAC	Signaling by Rho GTPases	REAC:R-HSA-194315	FALSE	0.000017364004186210587	4.760350118131199	702	121	26	10842	P07900,P40227,P78371,Q99832,Q9Y266,P08238,Q9BQE3,Q00610,P49792,Q03001,Q7L576,Q969V6,P15924,Q9BSJ8,Q14008,O60610,Q9H2G2,Q02952,Q07866,Q9UDY2,Q9BZH6,P33176,P62140,Q14247,P46060,Q14204
REAC	Signaling by Rho GTPases, Miro GTPases and RHOBTB3	REAC:R-HSA-9716542	FALSE	0.000026571956225865955	4.575576471678348	717	121	26	10842	P07900,P40227,P78371,Q99832,Q9Y266,P08238,Q9BQE3,Q00610,P49792,Q03001,Q7L576,Q969V6,P15924,Q9BSJ8,Q14008,O60610,Q9H2G2,Q02952,Q07866,Q9UDY2,Q9BZH6,P33176,P62140,Q14247,P46060,Q14204
REAC	BBSome-mediated cargo-targeting to cilium	REAC:R-HSA-5620922	FALSE	0.00005994256051984016	4.222264709573784	23	121	6	10842	P48643,P78371,P50991,P17987,P49368,P50990
REAC	HSF1-dependent transactivation	REAC:R-HSA-3371571	FALSE	0.00007919778434726179	4.101286968148106	24	121	6	10842	P07900,P08238,P11142,Q02790,P0DMV8,P54652
REAC	Cilium Assembly	REAC:R-HSA-5617833	FALSE	0.00014285656596153018	3.8450997938158666	201	121	13	10842	P07900,P48643,P78371,P50991,P17987,P49368,P50990,P07437,Q9BQE3,O94927,Q14008,Q15154,Q14204
REAC	Golgi-to-ER retrograde transport	REAC:R-HSA-8856688	FALSE	0.0008910499247539494	3.050097962138517	133	121	10	10842	Q9BQE3,P53618,O14579,P53621,P35606,Q14203,Q07866,Q9UBF2,P33176,Q14204
REAC	RHOBTB2 GTPase cycle	REAC:R-HSA-9013418	FALSE	0.0018558241690446082	2.731463173608028	23	121	5	10842	P07900,P40227,P78371,Q99832,P08238
REAC	Regulation of HSF1-mediated heat shock response	REAC:R-HSA-3371453	FALSE	0.0036789606697204625	2.43427485501059	67	121	7	10842	P11142,P0DMV8,O95816,P54652,P34932,P49792,P35658
REAC	COPI-dependent Golgi-to-ER retrograde traffic	REAC:R-HSA-6811434	FALSE	0.005688797198645905	2.244979548228871	99	121	8	10842	Q9BQE3,P53618,O14579,P53621,P35606,Q07866,Q9UBF2,P33176
REAC	COPI-mediated anterograde transport	REAC:R-HSA-6807878	FALSE	0.007086918538891551	2.149542559239784	102	121	8	10842	Q9BQE3,P53618,O14579,P53621,P35606,Q14203,Q9UBF2,Q14204
REAC	Cargo trafficking to the periciliary membrane	REAC:R-HSA-5620920	FALSE	0.008287376491214268	2.081582930935141	51	121	6	10842	P48643,P78371,P50991,P17987,P49368,P50990
REAC	Organelle biogenesis and maintenance	REAC:R-HSA-1852241	FALSE	0.009186167355343932	2.036865646786556	293	121	13	10842	P07900,P48643,P78371,P50991,P17987,P49368,P50990,P07437,Q9BQE3,O94927,Q14008,Q15154,Q14204
REAC	Signaling by ALK fusions and activated point mutants	REAC:R-HSA-9725370	FALSE	0.01037400820380409	1.984053412900614	53	121	6	10842	Q00610,P49792,P40763,Q14203,Q07866,P33176
REAC	Signaling by ALK in cancer	REAC:R-HSA-9700206	FALSE	0.01037400820380409	1.984053412900614	53	121	6	10842	Q00610,P49792,P40763,Q14203,Q07866,P33176
REAC	RHO GTPase cycle	REAC:R-HSA-9012999	FALSE	0.015175379607541273	1.818860436371422	449	121	16	10842	P07900,P40227,P78371,Q99832,Q9Y266,P08238,Q00610,Q03001,Q7L576,P15924,Q9BSJ8,O60610,Q9H2G2,Q02952,Q9UDY2,Q9BZH6
REAC	RHOBTB GTPase Cycle	REAC:R-HSA-9706574	FALSE	0.016086583061722115	1.7935361942496988	35	121	5	10842	P07900,P40227,P78371,Q99832,P08238
REAC	Regulation of PLK1 Activity at G2/M Transition	REAC:R-HSA-2565942	FALSE	0.017693699363268468	1.7521813561751485	85	121	7	10842	P07900,P07437,O94927,Q14008,Q15154,P62140,Q14204
REAC	ChREBP activates metabolic gene expression	REAC:R-HSA-163765	FALSE	0.018672672704863235	1.7287935150504494	7	121	3	10842	O00763,P49327,Q13085
REAC	RHO GTPase Effectors	REAC:R-HSA-195258	FALSE	0.02222900436909831	1.6530799887940342	319	121	13	10842	Q9Y266,Q9BQE3,P49792,Q7L576,Q969V6,Q14008,O60610,Q07866,P33176,P62140,Q14247,P46060,Q14204
REAC	Mitotic Prometaphase	REAC:R-HSA-68877	FALSE	0.030380993215684906	1.5173980322823042	199	121	10	10842	P07900,Q9Y266,P07437,Q9BQE3,P49792,O94927,Q14008,Q15154,P46060,Q14204
REAC	Neutrophil degranulation	REAC:R-HSA-6798695	FALSE	0.030472232539410254	1.5160957261505574	476	121	16	10842	P07900,P78371,P50990,P08238,P11142,P0DMV8,P07437,P04264,P53618,Q7L576,P15924,O60610,Q14974,Q9UJU6,Q01518,Q14204
REAC	Recruitment of NuMA to mitotic centrosomes	REAC:R-HSA-380320	FALSE	0.03378023572228505	1.4713373241986847	94	121	7	10842	P07900,P07437,Q9BQE3,O94927,Q14008,Q15154,Q14204
REAC	Intra-Golgi and retrograde Golgi-to-ER traffic	REAC:R-HSA-6811442	FALSE	0.03442815834551419	1.4630862082500942	202	121	10	10842	Q9BQE3,P53618,O14579,P53621,P35606,Q14203,Q07866,Q9UBF2,P33176,Q14204
REAC	Loss of proteins required for interphase microtubule organization from the centrosome	REAC:R-HSA-380284	FALSE	0.04316315733798467	1.3648867946584597	68	121	6	10842	P07900,P07437,O94927,Q14008,Q15154,Q14204
REAC	Loss of Nlp from mitotic centrosomes	REAC:R-HSA-380259	FALSE	0.04316315733798467	1.3648867946584597	68	121	6	10842	P07900,P07437,O94927,Q14008,Q15154,Q14204

## Sheet: gProfiler BioID reduced
source	term_name	term_id	highlighted	adjusted_p_value	negative_log10_of_adjusted_p_value	term_size	query_size	intersection_size	effective_domain_size	intersections
GO:MF	cadherin binding	GO:0045296	TRUE	1.118718747261499e-25	24.95127908403935	335	109	30	20212	Q07157,P60228,Q92616,Q14008,Q7Z478,P49327,Q14C86,Q9Y5K6,P55196,P37802,Q00341,P55010,P42566,Q9UHX1,Q09666,Q9UHD8,Q9H2G2,Q9UJU6,P20810,Q9UDY2,O75369,A0MZ66,P33176,Q8NC51,P22234,Q9BR76,Q9Y490,Q14247,P46060,Q6PKG0
GO:MF	cell adhesion molecule binding	GO:0050839	FALSE	1.2026643301481015e-22	21.919855569589867	561	109	33	20212	P46939,Q07157,Q03001,P60228,Q92616,P15924,Q14008,Q7Z478,P49327,Q14C86,Q9Y5K6,P55196,P37802,Q00341,P55010,P42566,Q9UHX1,Q09666,Q9UHD8,Q9H2G2,Q9UJU6,P20810,Q9UDY2,O75369,A0MZ66,P33176,Q8NC51,P22234,Q9BR76,Q9Y490,Q14247,P46060,Q6PKG0
GO:MF	actin binding	GO:0003779	TRUE	1.5253832528926657e-9	8.81662102601878	443	109	19	20212	P46939,Q8N8S7,Q03001,Q7L576,Q969V6,O60610,P46821,O43491,P55196,P37802,P11171,Q9P0K7,Q9UJU6,O75369,A0MZ66,Q9Y2J2,Q01518,Q9BR76,Q9Y490
GO:MF	cytoskeletal protein binding	GO:0008092	FALSE	8.7527720822195e-9	8.057854380195039	1002	109	26	20212	P46939,Q8N8S7,Q03001,P27816,Q7L576,Q969V6,Q14008,O60610,P46821,O43491,P55196,P37802,P11171,Q9P0K7,P49023,Q14203,Q9UJU6,Q07866,O75369,A0MZ66,Q9Y2J2,Q01518,P33176,Q9BR76,Q9Y490,O60271
GO:MF	protein binding	GO:0005515	FALSE	1.3297546920765227e-8	7.876228468584485	14838	109	106	20212	P49792,P46939,Q07157,Q8N8S7,O43432,P53618,P26640,Q03001,Q8TEQ6,P27816,Q99613,P60228,Q7L576,Q8N3C0,O94927,P50542,Q969V6,Q5SW79,Q2M389,Q92616,P15924,Q7Z3T8,Q9BSJ8,P40763,Q14008,Q96AY4,A5YKK6,Q9H4A3,Q8TC07,O60610,Q7Z478,Q9UKE5,O00763,P51617,Q14839,Q70E73,P46821,O75534,Q9Y4E8,O14579,P49327,P09661,Q7Z569,Q14C86,P49321,Q9Y5K6,Q15154,O43491,P55196,P37802,Q9HCK8,P50851,P11171,P35658,Q14145,Q00341,Q14974,…
GO:MF	translation regulator activity	GO:0045182	TRUE	0.000004032455772684782	5.394430387183708	147	109	10	20212	O43432,Q99613,P60228,Q92616,Q7Z478,P55010,Q04637,Q15029,Q8NC51,Q6PKG0
GO:MF	protein-containing complex binding	GO:0044877	FALSE	0.00000429475003090481	5.36706210851677	1752	109	30	20212	P49792,P46939,Q03001,Q8TEQ6,Q99613,Q7L576,Q92616,P40763,Q14008,Q7Z478,Q14839,P46821,P49321,O43491,P55196,P37802,Q9HCK8,P11171,O75182,Q9UJU6,Q641Q2,Q9Y3F4,O75369,A0MZ66,P33176,Q8NC51,Q9BR76,Q9Y490,O75179,Q6PKG0
GO:MF	translation regulator activity, nucleic acid binding	GO:0090079	FALSE	0.000008068424466017268	5.09321126236805	117	109	9	20212	O43432,Q99613,P60228,Q92616,Q7Z478,P55010,Q04637,Q15029,Q6PKG0
GO:MF	translation factor activity, RNA binding	GO:0008135	FALSE	0.00002207955764896104	4.656009631691918	93	109	8	20212	O43432,Q99613,P60228,Q92616,Q7Z478,P55010,Q04637,Q15029
GO:MF	RNA binding	GO:0003723	TRUE	0.0002578776901848945	3.58858622842699	3123	109	38	20212	P49792,O43432,Q8TEQ6,P27816,Q99613,P60228,Q7L576,Q8N3C0,Q92616,P15924,P40763,A5YKK6,O60610,Q7Z478,O75534,P49327,P09661,P56192,Q00341,Q14974,P55010,Q9UHX1,Q04637,O75643,Q9C0C9,Q09666,Q15029,P78527,P20810,Q9Y3F4,Q6P2Q9,O75369,Q9Y520,Q8NC51,O75179,P46060,Q14204,Q6PKG0
GO:MF	translation initiation factor activity	GO:0003743	FALSE	0.00028777329154065177	3.5409495157321795	55	109	6	20212	O43432,Q99613,P60228,Q7Z478,P55010,Q04637
GO:MF	RNA cap binding	GO:0000339	FALSE	0.0020847830718724327	2.6809391280235855	20	109	4	20212	O43432,Q8TEQ6,Q7L576,Q6PKG0
GO:MF	ribonucleoprotein complex binding	GO:0043021	FALSE	0.0024575609907698365	2.609495695214606	172	109	8	20212	Q8TEQ6,Q99613,Q92616,Q14008,Q7Z478,Q9Y3F4,Q8NC51,Q6PKG0
GO:MF	protein domain specific binding	GO:0019904	FALSE	0.0063884693828876885	2.1946031822472296	653	109	14	20212	Q07157,Q8N8S7,Q969V6,A5YKK6,Q9Y5K6,O43491,Q14145,Q14974,P42566,P78527,Q9UJU6,Q9UDY2,P23381,Q9Y490
GO:MF	purine ribonucleoside triphosphate binding	GO:0035639	TRUE	0.007858002483540164	2.1046878382643985	1853	109	25	20212	P26640,Q8N3C0,Q9H4A3,Q7Z478,Q9UKE5,O00763,P51617,Q14839,P56192,Q9HCK8,P55010,Q14141,Q04637,O75643,Q9C0C9,Q9UHD8,Q9H2G2,Q15029,P78527,P17812,Q13085,P33176,P22234,P23381,Q14204
GO:MF	actin filament binding	GO:0051015	FALSE	0.00986119227090572	2.0060705733577917	208	109	8	20212	Q7L576,P55196,P37802,Q9UJU6,O75369,A0MZ66,Q9BR76,Q9Y490
GO:MF	purine ribonucleotide binding	GO:0032555	FALSE	0.014252484570048815	1.8461094204972235	1919	109	25	20212	P26640,Q8N3C0,Q9H4A3,Q7Z478,Q9UKE5,O00763,P51617,Q14839,P56192,Q9HCK8,P55010,Q14141,Q04637,O75643,Q9C0C9,Q9UHD8,Q9H2G2,Q15029,P78527,P17812,Q13085,P33176,P22234,P23381,Q14204
GO:MF	ribonucleotide binding	GO:0032553	FALSE	0.016531098333870467	1.7816982907423566	1936	109	25	20212	P26640,Q8N3C0,Q9H4A3,Q7Z478,Q9UKE5,O00763,P51617,Q14839,P56192,Q9HCK8,P55010,Q14141,Q04637,O75643,Q9C0C9,Q9UHD8,Q9H2G2,Q15029,P78527,P17812,Q13085,P33176,P22234,P23381,Q14204
GO:MF	RNA 7-methylguanosine cap binding	GO:0000340	FALSE	0.018618787183894307	1.730048612103171	12	109	3	20212	Q8TEQ6,Q7L576,Q6PKG0
GO:MF	vinculin binding	GO:0017166	FALSE	0.018618787183894307	1.730048612103171	12	109	3	20212	P46939,P49023,Q9Y490
GO:MF	structural constituent of cytoskeleton	GO:0005200	TRUE	0.01947522692073989	1.7105174733292867	113	109	6	20212	P15924,Q9Y5K6,P11171,Q9UJU6,Q9Y2J2,Q9Y490
GO:MF	ribosome binding	GO:0043022	FALSE	0.01947522692073989	1.7105174733292867	113	109	6	20212	Q8TEQ6,Q99613,Q92616,Q7Z478,Q8NC51,Q6PKG0
GO:MF	translation initiation factor binding	GO:0031369	TRUE	0.02116974966150612	1.6742842776097484	35	109	4	20212	Q99613,P55010,Q04637,Q6PKG0
GO:MF	ATP binding	GO:0005524	FALSE	0.025903582900746826	1.586640161540147	1500	109	21	20212	P26640,Q8N3C0,Q9H4A3,Q7Z478,Q9UKE5,O00763,P51617,Q14839,P56192,Q9HCK8,Q04637,O75643,Q9C0C9,Q9H2G2,P78527,P17812,Q13085,P33176,P22234,P23381,Q14204
GO:MF	ligase activity	GO:0016874	TRUE	0.026370455446746533	1.5788823693988026	175	109	7	20212	P26640,O00763,P56192,P17812,Q13085,P22234,P23381
GO:MF	purine nucleotide binding	GO:0017076	FALSE	0.0337002926965397	1.47236632714231	2021	109	25	20212	P26640,Q8N3C0,Q9H4A3,Q7Z478,Q9UKE5,O00763,P51617,Q14839,P56192,Q9HCK8,P55010,Q14141,Q04637,O75643,Q9C0C9,Q9UHD8,Q9H2G2,Q15029,P78527,P17812,Q13085,P33176,P22234,P23381,Q14204
GO:MF	adenyl ribonucleotide binding	GO:0032559	FALSE	0.04557973410728637	1.3412282126368877	1560	109	21	20212	P26640,Q8N3C0,Q9H4A3,Q7Z478,Q9UKE5,O00763,P51617,Q14839,P56192,Q9HCK8,Q04637,O75643,Q9C0C9,Q9H2G2,P78527,P17812,Q13085,P33176,P22234,P23381,Q14204
GO:MF	structural molecule activity	GO:0005198	FALSE	0.04657784823460582	1.3318205785197224	1100	109	17	20212	P53618,Q03001,P27816,P15924,P46821,O14579,Q9Y5K6,O43491,P11171,P35658,P53621,P35606,Q09666,Q9UJU6,Q9UBF2,Q9Y2J2,Q9Y490
GO:MF	U5 snRNA binding	GO:0030623	TRUE	0.04950961717950581	1.3053104317269073	3	109	2	20212	Q15029,Q6P2Q9
GO:MF	acetyl-CoA carboxylase activity	GO:0003989	TRUE	0.04950961717950581	1.3053104317269073	3	109	2	20212	O00763,Q13085
GO:BP	organelle organization	GO:0006996	TRUE	3.343531243716715e-13	12.475794614168771	3613	108	56	21031	Q07157,Q8N8S7,Q03001,P27816,Q7L576,Q8N3C0,O94927,P50542,Q969V6,Q2M389,Q92616,P15924,Q7Z3T8,Q9BSJ8,Q14008,A5YKK6,Q9H4A3,O60610,Q7Z478,Q9UKE5,P46821,O75534,Q96BY7,P49321,Q9Y5K6,Q15154,O43491,P37802,Q9HCK8,P50851,P11171,Q14974,P55010,Q14141,P42566,P49023,Q14203,Q9UHD8,Q9H2G2,P78527,Q9UJU6,Q641Q2,Q07866,O75369,A0MZ66,Q9Y2J2,Q9BZH6,Q9H1I8,Q9Y520,Q01518,P33176,Q8NC51,Q9BR76,Q9Y490,Q14247,Q14204
GO:BP	cytoskeleton organization	GO:0007010	FALSE	4.376399901584564e-9	8.358883000404905	1512	108	32	21031	Q07157,Q8N8S7,Q03001,P27816,Q7L576,O94927,Q969V6,Q2M389,P15924,Q14008,O60610,Q9UKE5,P46821,Q9Y5K6,Q15154,O43491,P37802,P11171,Q14974,P49023,Q14203,Q9H2G2,Q9UJU6,Q641Q2,O75369,A0MZ66,Q9Y2J2,Q01518,Q9BR76,Q9Y490,Q14247,Q14204
GO:BP	cellular component organization	GO:0016043	FALSE	4.723092563654539e-8	7.325773542991907	8151	108	76	21031	Q07157,Q8N8S7,Q03001,Q8TEQ6,P27816,Q99613,P60228,Q7L576,Q8N3C0,O94927,P50542,Q969V6,Q2M389,Q92616,P15924,Q7Z3T8,Q9BSJ8,Q14008,A5YKK6,Q9H4A3,O60610,Q7Z478,Q9UKE5,O00763,Q14839,Q70E73,P46821,O75534,Q9Y4E8,Q96BY7,P09661,P49321,Q9Y5K6,Q15154,O43491,P55196,P37802,Q9HCK8,P50851,P11171,Q14974,P55010,Q14141,P42566,P49023,Q9UHX1,Q04637,O75643,Q09666,Q14203,Q9UHD8,Q9H2G2,P78527,Q9UJU6,P20810,Q641Q2,Q9Y3F4,…
GO:BP	supramolecular fiber organization	GO:0097435	FALSE	7.136000661553247e-8	7.146545118370034	842	108	23	21031	Q07157,Q8N8S7,P27816,Q7L576,O94927,Q2M389,P15924,Q14008,O60610,P46821,Q9Y5K6,Q15154,P37802,Q14974,P49023,Q14203,Q9H2G2,Q641Q2,A0MZ66,Q01518,Q9BR76,Q14247,Q14204
GO:BP	actin cytoskeleton organization	GO:0030036	FALSE	1.609572291634376e-7	6.793289512825627	717	108	21	21031	Q07157,Q8N8S7,Q7L576,Q969V6,Q2M389,O60610,Q9UKE5,Q9Y5K6,O43491,P37802,P11171,P49023,Q9UJU6,Q641Q2,O75369,A0MZ66,Q9Y2J2,Q01518,Q9BR76,Q9Y490,Q14247
GO:BP	cellular component organization or biogenesis	GO:0071840	FALSE	1.973881610312667e-7	6.704678899047238	8361	108	76	21031	Q07157,Q8N8S7,Q03001,Q8TEQ6,P27816,Q99613,P60228,Q7L576,Q8N3C0,O94927,P50542,Q969V6,Q2M389,Q92616,P15924,Q7Z3T8,Q9BSJ8,Q14008,A5YKK6,Q9H4A3,O60610,Q7Z478,Q9UKE5,O00763,Q14839,Q70E73,P46821,O75534,Q9Y4E8,Q96BY7,P09661,P49321,Q9Y5K6,Q15154,O43491,P55196,P37802,Q9HCK8,P50851,P11171,Q14974,P55010,Q14141,P42566,P49023,Q9UHX1,Q04637,O75643,Q09666,Q14203,Q9UHD8,Q9H2G2,P78527,Q9UJU6,P20810,Q641Q2,Q9Y3F4,…
GO:BP	actin filament-based process	GO:0030029	FALSE	2.0150091630562557e-7	6.695722974606881	805	108	22	21031	Q07157,Q8N8S7,Q7L576,Q969V6,Q2M389,P15924,O60610,Q9UKE5,Q9Y5K6,O43491,P37802,P11171,P49023,Q9UJU6,Q641Q2,O75369,A0MZ66,Q9Y2J2,Q01518,Q9BR76,Q9Y490,Q14247
GO:BP	amide biosynthetic process	GO:0043604	TRUE	0.0000012552412830932067	5.901272785860936	887	108	22	21031	O43432,P26640,Q8TEQ6,Q99613,P60228,Q7L576,Q8N3C0,Q92616,A5YKK6,Q7Z478,O00763,O75534,P56192,P55010,Q04637,Q15029,P78527,Q9H1I8,Q13085,Q8NC51,P23381,Q6PKG0
GO:BP	translation	GO:0006412	FALSE	0.0000012999590830494906	5.886070317143533	723	108	20	21031	O43432,P26640,Q8TEQ6,Q99613,P60228,Q7L576,Q8N3C0,Q92616,A5YKK6,Q7Z478,O75534,P56192,P55010,Q04637,Q15029,P78527,Q9H1I8,Q8NC51,P23381,Q6PKG0
GO:BP	peptide biosynthetic process	GO:0043043	FALSE	0.000002560802714666172	5.5916238784750165	752	108	20	21031	O43432,P26640,Q8TEQ6,Q99613,P60228,Q7L576,Q8N3C0,Q92616,A5YKK6,Q7Z478,O75534,P56192,P55010,Q04637,Q15029,P78527,Q9H1I8,Q8NC51,P23381,Q6PKG0
GO:BP	cellular component assembly	GO:0022607	FALSE	0.0000049487853755522044	5.30550138074826	4684	108	52	21031	Q07157,Q03001,Q8TEQ6,P27816,Q99613,P60228,Q7L576,O94927,P50542,Q14008,A5YKK6,Q9H4A3,O60610,Q7Z478,Q9UKE5,O00763,Q14839,P46821,O75534,Q96BY7,P09661,P49321,Q9Y5K6,Q15154,P55196,P50851,P11171,Q14974,P55010,Q14141,P42566,P49023,Q9UHX1,Q04637,O75643,Q14203,Q9UHD8,Q9H2G2,P78527,Q9UJU6,Q9Y3F4,Q6P2Q9,A0MZ66,Q9Y2J2,Q9BZH6,Q9Y520,Q13085,P23381,Q9BR76,Q9Y490,Q14247,Q14204
GO:BP	intracellular transport	GO:0046907	TRUE	0.000008273814956364672	5.082294196315584	1371	108	26	21031	P49792,P53618,Q03001,P50542,Q2M389,Q7Z3T8,P40763,Q9H4A3,P46821,O14579,Q15154,P35658,Q14974,P53621,P42566,P35606,Q9C0C9,Q14203,Q641Q2,Q9UBF2,Q9BZH6,P33176,Q14247,P46060,Q14204,O60271
GO:BP	regulation of translation	GO:0006417	FALSE	0.000016202386672219578	4.7904210075419495	378	108	14	21031	O43432,Q8TEQ6,Q99613,P60228,Q7L576,Q92616,A5YKK6,Q7Z478,O75534,P55010,Q04637,P78527,Q8NC51,Q6PKG0
GO:BP	cellular component biogenesis	GO:0044085	FALSE	0.00003785036681418578	4.421929907323622	4955	108	52	21031	Q07157,Q03001,Q8TEQ6,P27816,Q99613,P60228,Q7L576,O94927,P50542,Q14008,A5YKK6,Q9H4A3,O60610,Q7Z478,Q9UKE5,O00763,Q14839,P46821,O75534,Q96BY7,P09661,P49321,Q9Y5K6,Q15154,P55196,P50851,P11171,Q14974,P55010,Q14141,P42566,P49023,Q9UHX1,Q04637,O75643,Q14203,Q9UHD8,Q9H2G2,P78527,Q9UJU6,Q9Y3F4,Q6P2Q9,A0MZ66,Q9Y2J2,Q9BZH6,Q9Y520,Q13085,P23381,Q9BR76,Q9Y490,Q14247,Q14204
GO:BP	cellular localization	GO:0051641	FALSE	0.000041556850298461856	4.381357376173441	3621	108	43	21031	P49792,Q07157,P53618,Q03001,P27816,Q7L576,P50542,Q2M389,P15924,Q7Z3T8,P40763,Q9H4A3,O60610,Q9UKE5,P46821,O14579,Q14C86,P49321,Q9Y5K6,Q15154,O43491,P55196,P50851,P11171,P35658,Q14974,P53621,P42566,P35606,Q04637,Q9C0C9,Q14203,Q641Q2,Q9UDY2,Q9UBF2,Q9Y2J2,Q9BZH6,P33176,Q9BR76,Q14247,P46060,Q14204,O60271
GO:BP	macromolecule localization	GO:0033036	FALSE	0.00004426012248857416	4.353987388510021	3210	108	40	21031	P49792,Q07157,P53618,P50542,Q2M389,P15924,Q7Z3T8,Q9BSJ8,P40763,Q14008,Q9H4A3,O60610,Q9UKE5,O00763,Q96BY7,O14579,Q14C86,P49321,Q9Y5K6,Q15154,O43491,P55196,P50851,P11171,P35658,Q00341,Q14974,P53621,P42566,P35606,Q04637,Q641Q2,Q9UDY2,Q9UBF2,Q9Y2J2,Q9BZH6,P33176,Q9BR76,Q14247,P46060
GO:BP	peptide metabolic process	GO:0006518	FALSE	0.00006455185021719313	4.190091305255013	911	108	20	21031	O43432,P26640,Q8TEQ6,Q99613,P60228,Q7L576,Q8N3C0,Q92616,A5YKK6,Q7Z478,O75534,P56192,P55010,Q04637,Q15029,P78527,Q9H1I8,Q8NC51,P23381,Q6PKG0
GO:BP	regulation of amide metabolic process	GO:0034248	FALSE	0.00010524350527377084	3.977804695594844	439	108	14	21031	O43432,Q8TEQ6,Q99613,P60228,Q7L576,Q92616,A5YKK6,Q7Z478,O75534,P55010,Q04637,P78527,Q8NC51,Q6PKG0
GO:BP	protein localization	GO:0008104	FALSE	0.00025138483884314865	3.599660918397517	2731	108	35	21031	P49792,Q07157,P53618,P50542,Q2M389,P15924,Q7Z3T8,P40763,Q9H4A3,O60610,Q9UKE5,O14579,Q14C86,P49321,Q9Y5K6,Q15154,O43491,P55196,P50851,P11171,P35658,Q14974,P53621,P42566,P35606,Q04637,Q641Q2,Q9UDY2,Q9UBF2,Q9Y2J2,Q9BZH6,P33176,Q9BR76,Q14247,P46060
GO:BP	amide metabolic process	GO:0043603	FALSE	0.0002659553381056395	3.5751912883418706	1194	108	22	21031	O43432,P26640,Q8TEQ6,Q99613,P60228,Q7L576,Q8N3C0,Q92616,A5YKK6,Q7Z478,O00763,O75534,P56192,P55010,Q04637,Q15029,P78527,Q9H1I8,Q13085,Q8NC51,P23381,Q6PKG0
GO:BP	cellular macromolecule localization	GO:0070727	FALSE	0.00027768778182941104	3.5564432286429777	2742	108	35	21031	P49792,Q07157,P53618,P50542,Q2M389,P15924,Q7Z3T8,P40763,Q9H4A3,O60610,Q9UKE5,O14579,Q14C86,P49321,Q9Y5K6,Q15154,O43491,P55196,P50851,P11171,P35658,Q14974,P53621,P42566,P35606,Q04637,Q641Q2,Q9UDY2,Q9UBF2,Q9Y2J2,Q9BZH6,P33176,Q9BR76,Q14247,P46060
GO:BP	establishment of endothelial intestinal barrier	GO:0090557	TRUE	0.00039089384842050953	3.4079411640984496	11	108	4	21031	Q07157,P49327,P55196,Q9UDY2
GO:BP	regulation of translational initiation	GO:0006446	FALSE	0.00043166241028397924	3.3648557686173595	83	108	7	21031	O43432,P60228,Q7Z478,O75534,P55010,Q04637,Q6PKG0
GO:BP	organelle disassembly	GO:1903008	FALSE	0.00045722714411035076	3.3398679948397243	171	108	9	21031	P27816,Q8N3C0,Q92616,Q96BY7,P50851,Q07866,Q9H1I8,P33176,Q14247
GO:BP	cell junction organization	GO:0034330	FALSE	0.0005911372083544169	3.228311703695559	759	108	17	21031	Q07157,Q03001,Q7L576,P15924,Q14839,P46821,Q9Y5K6,P55196,Q04637,Q14203,Q9H2G2,Q9UJU6,P20810,Q9UDY2,Q9Y2J2,Q9Y490,Q14247
GO:BP	translational initiation	GO:0006413	FALSE	0.000591541240272067	3.228014972425317	128	108	8	21031	O43432,Q99613,P60228,Q7Z478,O75534,P55010,Q04637,Q6PKG0
GO:BP	regulation of cytoskeleton organization	GO:0051493	FALSE	0.0007361602406803237	3.133027642090962	515	108	14	21031	Q07157,Q7L576,O94927,Q2M389,Q14008,O60610,P46821,Q9Y5K6,P49023,Q14203,Q641Q2,Q9BR76,Q14247,Q14204
GO:BP	cellular component disassembly	GO:0022411	FALSE	0.000885495048400297	3.052813862998401	523	108	14	21031	P27816,Q8N3C0,P50542,Q92616,Q14008,Q9H4A3,P46821,Q96BY7,P50851,Q14203,Q07866,Q9H1I8,P33176,Q14247
GO:BP	establishment of localization in cell	GO:0051649	FALSE	0.0008963322716333446	3.047530966915163	1972	108	28	21031	P49792,P53618,Q03001,P27816,Q7L576,P50542,Q2M389,Q7Z3T8,P40763,Q9H4A3,P46821,O14579,Q15154,P35658,Q14974,P53621,P42566,P35606,Q9C0C9,Q14203,Q641Q2,Q9UBF2,Q9BZH6,P33176,Q14247,P46060,Q14204,O60271
GO:BP	positive regulation of translation	GO:0045727	FALSE	0.0011742079299311597	2.9302549909710316	140	108	8	21031	O43432,Q99613,P60228,Q7Z478,O75534,Q04637,P78527,Q6PKG0
GO:BP	actin filament organization	GO:0007015	FALSE	0.0013761468292718437	2.861335226172764	463	108	13	21031	Q07157,Q8N8S7,Q7L576,Q2M389,O60610,Q9Y5K6,P37802,P49023,Q641Q2,A0MZ66,Q01518,Q9BR76,Q14247
GO:BP	organelle assembly	GO:0070925	FALSE	0.00138436684952688	2.858748809002242	1001	108	19	21031	P27816,O94927,A5YKK6,Q9H4A3,Q7Z478,O75534,Q96BY7,Q15154,P50851,Q14974,P55010,Q14141,Q14203,Q9UHD8,P78527,Q9UJU6,Q9BZH6,Q9Y520,Q14204
GO:BP	localization	GO:0051179	FALSE	0.0015446005152805738	2.811183824616466	5520	108	52	21031	P49792,P46939,Q07157,P53618,Q03001,P27816,Q7L576,P50542,Q2M389,P15924,Q7Z3T8,Q9BSJ8,P40763,Q14008,Q9H4A3,O60610,Q9UKE5,O00763,P46821,Q96BY7,O14579,Q14C86,P49321,Q9Y5K6,Q15154,O43491,P55196,P50851,P11171,P35658,Q00341,Q14974,P53621,P42566,P35606,Q04637,Q9C0C9,Q09666,Q14203,Q9UJU6,Q641Q2,Q9UDY2,Q9UBF2,Q9Y2J2,Q9BZH6,Q01518,P33176,Q9BR76,Q14247,P46060,Q14204,O60271
GO:BP	intra-Golgi vesicle-mediated transport	GO:0006891	TRUE	0.001729835170351578	2.761995277227952	35	108	5	21031	P53618,O14579,P53621,P35606,Q9UBF2
GO:BP	regulation of mRNA binding	GO:1902415	TRUE	0.0024207123780703985	2.61605680908676	5	108	3	21031	Q99613,P60228,Q04637
GO:BP	positive regulation of mRNA binding	GO:1902416	FALSE	0.0024207123780703985	2.61605680908676	5	108	3	21031	Q99613,P60228,Q04637
GO:BP	cytoplasmic translational initiation	GO:0002183	FALSE	0.0034354546391084048	2.4640157814019172	40	108	5	21031	Q99613,P60228,Q7Z478,P55010,Q04637
GO:BP	regulation of cellular component biogenesis	GO:0044087	FALSE	0.003937991617243796	2.4047252126744465	971	108	18	21031	Q07157,P27816,Q7L576,O94927,P50542,Q14008,A5YKK6,Q14839,P46821,P49023,Q04637,Q14203,Q9UHD8,Q9H2G2,P23381,Q9Y490,Q14247,Q14204
GO:BP	intracellular protein transport	GO:0006886	FALSE	0.0042159160414482495	2.3751080465381103	686	108	15	21031	P49792,P53618,P50542,Q7Z3T8,P40763,Q15154,P35658,Q14974,P53621,P35606,Q9UBF2,Q9BZH6,P33176,Q14247,P46060
GO:BP	positive regulation of amide metabolic process	GO:0034250	FALSE	0.004245268543518416	2.3720948323271247	166	108	8	21031	O43432,Q99613,P60228,Q7Z478,O75534,Q04637,P78527,Q6PKG0
GO:BP	positive regulation of RNA binding	GO:1905216	FALSE	0.0048233013024201535	2.316655607683908	6	108	3	21031	Q99613,P60228,Q04637
GO:BP	protein transport	GO:0015031	FALSE	0.005139061102402603	2.289116218610113	1424	108	22	21031	P49792,P53618,P50542,Q2M389,Q7Z3T8,P40763,O14579,Q14C86,P49321,Q9Y5K6,Q15154,P35658,Q14974,P53621,P42566,P35606,Q641Q2,Q9UBF2,Q9BZH6,P33176,Q14247,P46060
GO:BP	regulation of supramolecular fiber organization	GO:1902903	FALSE	0.00833694559815907	2.078993032435604	383	108	11	21031	Q07157,Q7L576,O94927,Q2M389,Q14008,P46821,P49023,Q14203,Q641Q2,Q9BR76,Q14247
GO:BP	regulation of RNA binding	GO:1905214	FALSE	0.013404353708836634	1.8727541206928402	8	108	3	21031	Q99613,P60228,Q04637
GO:BP	organonitrogen compound biosynthetic process	GO:1901566	FALSE	0.014526793256157963	1.837830244260688	1761	108	24	21031	O43432,P26640,Q8TEQ6,Q99613,P60228,Q7L576,Q8N3C0,Q92616,A5YKK6,Q7Z478,O00763,O75534,P56192,P55010,Q04637,Q15029,P78527,P17812,Q9H1I8,Q13085,Q8NC51,P22234,P23381,Q6PKG0
GO:BP	non-membrane-bounded organelle assembly	GO:0140694	FALSE	0.015515471268735356	1.809235028568188	409	108	11	21031	O94927,A5YKK6,Q9H4A3,Q7Z478,O75534,Q14974,P55010,P78527,Q9UJU6,Q9Y520,Q14204
GO:BP	regulation of cellular component organization	GO:0051128	FALSE	0.01707918941633221	1.7675327449097589	2425	108	29	21031	Q07157,P27816,Q7L576,O94927,P50542,Q2M389,Q7Z3T8,Q14008,A5YKK6,Q9H4A3,O60610,Q9UKE5,Q14839,P46821,Q9Y5K6,P49023,Q04637,Q09666,Q14203,Q9UHD8,Q9H2G2,Q641Q2,A0MZ66,P23381,Q9BR76,Q9Y490,Q14247,Q14204,O60271
GO:BP	substrate-dependent cell migration	GO:0006929	TRUE	0.01951298056188273	1.7096763880779497	27	108	4	21031	Q9Y5K6,A0MZ66,Q92625,Q14247
GO:BP	substrate-dependent cell migration, cell extension	GO:0006930	FALSE	0.020031311709037828	1.6982906108988942	9	108	3	21031	Q9Y5K6,A0MZ66,Q14247
GO:BP	transport	GO:0006810	FALSE	0.020500148661676754	1.6882429895436708	4350	108	42	21031	P49792,P46939,P53618,Q03001,Q7L576,P50542,Q2M389,Q7Z3T8,Q9BSJ8,P40763,Q14008,Q9H4A3,O60610,O00763,P46821,Q96BY7,O14579,Q14C86,P49321,Q9Y5K6,Q15154,P11171,P35658,Q00341,Q14974,P53621,P42566,P35606,Q9C0C9,Q09666,Q14203,Q9UJU6,Q641Q2,Q9UDY2,Q9UBF2,Q9BZH6,Q01518,P33176,Q14247,P46060,Q14204,O60271
GO:BP	regulation of Arp2/3 complex-mediated actin nucleation	GO:0034315	TRUE	0.026199626105796132	1.5817049064416366	29	108	4	21031	Q7L576,Q2M389,Q641Q2,Q9BR76
GO:BP	organic substance transport	GO:0071702	FALSE	0.029209546242260177	1.5344751895520639	2358	108	28	21031	P49792,P53618,P50542,Q2M389,Q7Z3T8,Q9BSJ8,P40763,Q14008,Q9H4A3,O00763,Q96BY7,O14579,Q14C86,P49321,Q9Y5K6,Q15154,P35658,Q00341,Q14974,P53621,P42566,P35606,Q641Q2,Q9UBF2,Q9BZH6,P33176,Q14247,P46060
GO:BP	cell junction assembly	GO:0034329	FALSE	0.036972342726641176	1.43212302978887	449	108	11	21031	Q07157,Q03001,Q14839,P46821,P55196,Q04637,Q9H2G2,Q9UJU6,Q9Y2J2,Q9Y490,Q14247
GO:BP	malonyl-CoA biosynthetic process	GO:2001295	TRUE	0.04838542691536142	1.315285422720391	2	108	2	21031	O00763,Q13085
GO:CC	cytosol	GO:0005829	TRUE	6.40227393457122e-31	30.193665747604022	5487	109	87	22097	P49792,Q07157,Q8N8S7,O43432,P53618,P26640,Q03001,Q8TEQ6,P27816,Q99613,P60228,Q7L576,Q8N3C0,O94927,P50542,Q969V6,Q5SW79,Q92616,Q7Z3T8,P40763,Q14008,A5YKK6,Q9H4A3,O60610,Q7Z478,Q9UKE5,O00763,P51617,Q70E73,P46821,O75534,Q9Y4E8,O14579,P49327,Q7Z569,Q14C86,P56192,Q15154,O43491,P55196,P37802,P50851,P11171,P35658,Q14145,Q14974,P55010,P53621,P42566,Q9P0K7,P49023,P35606,Q04637,Q9C0C9,Q09666,Q14203,Q9H2G2,…
GO:CC	cytoplasm	GO:0005737	FALSE	3.042818391387369e-18	17.5167239674486	12345	109	104	22097	P49792,P46939,Q07157,Q8N8S7,O43432,P53618,P26640,Q03001,Q8TEQ6,P27816,Q99613,P60228,Q7L576,Q8N3C0,O94927,P50542,Q969V6,Q5SW79,Q2M389,Q92616,P15924,Q7Z3T8,Q9BSJ8,P40763,Q14008,Q96AY4,A5YKK6,Q9H4A3,Q8TC07,O60610,Q7Z478,Q9UKE5,O00763,P51617,Q14839,Q70E73,P46821,O75534,Q9Y4E8,Q96BY7,O14579,P49327,Q7Z569,Q14C86,P56192,P49321,Q9Y5K6,Q15154,O43491,P55196,P37802,P50851,P11171,P35658,Q14145,Q00341,Q14974,…
GO:CC	cytoskeleton	GO:0005856	FALSE	7.304582760594088e-13	12.136404586019452	2430	109	44	22097	P46939,Q07157,Q8N8S7,Q03001,P27816,O94927,Q5SW79,P15924,Q14008,Q96AY4,Q9H4A3,O60610,Q9UKE5,Q14839,Q70E73,P46821,Q9Y5K6,Q15154,O43491,P37802,P11171,Q14145,Q14141,Q9P0K7,P49023,Q09666,Q14203,Q9UHD8,Q02952,Q9UJU6,Q07866,O75369,A0MZ66,Q9Y2J2,Q9BZH6,Q01518,Q13085,P33176,Q9BR76,Q9Y490,Q14247,P46060,Q14204,O60271
GO:CC	intracellular non-membrane-bounded organelle	GO:0043232	FALSE	2.498037154651307e-9	8.602401106418233	6591	109	67	22097	P46939,Q07157,Q8N8S7,O43432,Q03001,P27816,P60228,Q8N3C0,O94927,Q5SW79,Q92616,P15924,P40763,Q14008,Q96AY4,A5YKK6,Q9H4A3,O60610,Q7Z478,Q9UKE5,P51617,Q14839,Q70E73,P46821,O75534,Q96BY7,P56192,P49321,Q9Y5K6,Q15154,O43491,P37802,Q9HCK8,P11171,Q14145,Q14974,O75182,Q14141,Q9P0K7,P49023,Q04637,Q09666,Q14203,Q9UHD8,Q02952,P78527,Q9UJU6,Q641Q2,Q07866,O75369,A0MZ66,Q9Y2J2,Q9BZH6,Q9H1I8,Q9Y520,Q01518,Q13085,…
GO:CC	non-membrane-bounded organelle	GO:0043228	FALSE	2.5170385453541126e-9	8.599110133714087	6592	109	67	22097	P46939,Q07157,Q8N8S7,O43432,Q03001,P27816,P60228,Q8N3C0,O94927,Q5SW79,Q92616,P15924,P40763,Q14008,Q96AY4,A5YKK6,Q9H4A3,O60610,Q7Z478,Q9UKE5,P51617,Q14839,Q70E73,P46821,O75534,Q96BY7,P56192,P49321,Q9Y5K6,Q15154,O43491,P37802,Q9HCK8,P11171,Q14145,Q14974,O75182,Q14141,Q9P0K7,P49023,Q04637,Q09666,Q14203,Q9UHD8,Q02952,P78527,Q9UJU6,Q641Q2,Q07866,O75369,A0MZ66,Q9Y2J2,Q9BZH6,Q9H1I8,Q9Y520,Q01518,Q13085,…
GO:CC	supramolecular complex	GO:0099080	FALSE	1.1737990584905186e-8	7.930406243171855	1426	109	29	22097	Q03001,P27816,O94927,Q5SW79,P15924,Q14008,A5YKK6,O60610,P46821,O75534,Q9Y5K6,Q14145,Q14974,Q14141,Q04637,Q09666,Q14203,Q9UHD8,Q07866,O75369,A0MZ66,P17812,Q9Y520,P33176,Q9BR76,Q14247,P46060,Q14204,Q6PKG0
GO:CC	intracellular anatomical structure	GO:0005622	FALSE	2.2942796498649474e-8	7.639353647031476	17834	109	109	22097	P49792,P46939,Q07157,Q8N8S7,O43432,P53618,P26640,Q03001,Q8TEQ6,P27816,Q99613,P60228,Q7L576,Q8N3C0,O94927,P50542,Q969V6,Q5SW79,Q2M389,Q92616,P15924,Q7Z3T8,Q9BSJ8,P40763,Q14008,Q96AY4,A5YKK6,Q9H4A3,Q8TC07,O60610,Q7Z478,Q9UKE5,O00763,P51617,Q14839,Q70E73,P46821,O75534,Q9Y4E8,Q96BY7,O14579,P49327,P09661,Q7Z569,Q14C86,P56192,P49321,Q9Y5K6,Q15154,O43491,P55196,P37802,Q9HCK8,P50851,P11171,P35658,Q14145,…
GO:CC	cell cortex	GO:0005938	FALSE	1.6750896230710507e-7	6.7759619517531435	314	109	14	22097	Q03001,O43491,P11171,Q14141,Q9P0K7,P49023,Q14203,Q9UHD8,Q02952,Q9UJU6,O75369,Q01518,Q14247,Q14204
GO:CC	actin cytoskeleton	GO:0015629	FALSE	2.1036641971951563e-7	6.677023584358773	515	109	17	22097	Q07157,Q03001,O60610,Q9Y5K6,O43491,P37802,Q14145,Q9P0K7,P49023,Q09666,Q9UHD8,Q9UJU6,O75369,Q01518,Q13085,Q9BR76,Q14247
GO:CC	membrane	GO:0016020	FALSE	3.380872795995908e-7	6.470971169085254	9864	109	80	22097	P49792,P46939,Q07157,Q8N8S7,P53618,Q03001,Q8TEQ6,P27816,P60228,Q8N3C0,P50542,Q5SW79,Q2M389,Q92616,P15924,Q7Z3T8,Q9BSJ8,P40763,Q14008,A5YKK6,Q9H4A3,O60610,Q9UKE5,O00763,P51617,Q14839,Q70E73,P46821,O75534,Q96BY7,O14579,P49327,Q7Z569,Q14C86,P56192,Q9Y5K6,Q15154,O43491,P55196,P50851,P11171,Q00341,Q14974,P55010,Q14141,P53621,P42566,P49023,P35606,Q04637,O75643,Q09666,Q14203,Q15029,Q02952,P78527,Q9UJU6,…
GO:CC	anchoring junction	GO:0070161	TRUE	9.826270046639701e-7	6.007611304708227	905	109	21	22097	Q07157,Q8N8S7,Q03001,Q7L576,P15924,Q9Y5K6,O43491,P55196,Q9P0K7,P49023,Q09666,Q02952,Q9UJU6,Q9UDY2,O75369,Q9Y2J2,Q01518,P62140,Q9BR76,Q9Y490,Q14247
GO:CC	cell leading edge	GO:0031252	TRUE	0.0000010172123045678171	5.992588395081479	427	109	15	22097	Q8N8S7,Q03001,Q7L576,O60610,Q70E73,Q9Y5K6,P49023,Q14203,Q9H2G2,Q9UJU6,A0MZ66,Q9Y2J2,Q9BR76,Q9Y490,Q14247
GO:CC	microtubule cytoskeleton	GO:0015630	FALSE	0.0000011303918499680231	5.946770982375593	1405	109	26	22097	Q03001,P27816,O94927,Q5SW79,Q14008,Q96AY4,Q9H4A3,O60610,Q14839,P46821,Q9Y5K6,Q15154,P11171,Q14145,Q14141,P49023,Q14203,Q9UHD8,Q07866,A0MZ66,Q9BZH6,P33176,Q14247,P46060,Q14204,O60271
GO:CC	COPI vesicle coat	GO:0030126	FALSE	0.0000011371080781469166	5.944198255178478	13	109	5	22097	P53618,O14579,P53621,P35606,Q9UBF2
GO:CC	cell junction	GO:0030054	FALSE	0.000005815291445046909	5.235428514847164	2230	109	32	22097	P46939,Q07157,Q8N8S7,Q03001,P60228,Q7L576,P15924,Q9UKE5,Q14839,P46821,Q9Y5K6,O43491,P55196,P11171,P55010,Q14141,P42566,Q9P0K7,P49023,Q9UHX1,Q04637,Q09666,Q02952,Q9UJU6,Q9UDY2,O75369,Q9Y2J2,Q01518,P62140,Q9BR76,Q9Y490,Q14247
GO:CC	COPI-coated vesicle membrane	GO:0030663	FALSE	0.0000074228996854290435	5.129426408551316	18	109	5	22097	P53618,O14579,P53621,P35606,Q9UBF2
GO:CC	intracellular organelle	GO:0043229	FALSE	0.00000776390937482337	5.109919542609259	16018	109	102	22097	P49792,P46939,Q07157,Q8N8S7,O43432,P53618,Q03001,Q8TEQ6,P27816,P60228,Q7L576,Q8N3C0,O94927,P50542,Q969V6,Q5SW79,Q2M389,Q92616,P15924,Q7Z3T8,Q9BSJ8,P40763,Q14008,Q96AY4,A5YKK6,Q9H4A3,O60610,Q7Z478,Q9UKE5,O00763,P51617,Q14839,Q70E73,P46821,O75534,Q9Y4E8,Q96BY7,O14579,P49327,P09661,Q7Z569,Q14C86,P56192,P49321,Q9Y5K6,Q15154,O43491,P55196,P37802,Q9HCK8,P50851,P11171,P35658,Q14145,Q00341,Q14974,O75182,…
GO:CC	supramolecular fiber	GO:0099512	FALSE	0.00001386617654066827	4.858043274774058	1054	109	21	22097	Q03001,P27816,O94927,Q5SW79,P15924,Q14008,O60610,P46821,Q9Y5K6,Q14145,Q09666,Q14203,Q9UHD8,Q07866,O75369,A0MZ66,P17812,P33176,Q9BR76,Q14247,Q14204
GO:CC	organelle	GO:0043226	FALSE	0.000015310258324744446	4.815017481537886	16808	109	104	22097	P49792,P46939,Q07157,Q8N8S7,O43432,P53618,Q03001,Q8TEQ6,P27816,P60228,Q7L576,Q8N3C0,O94927,P50542,Q969V6,Q5SW79,Q2M389,Q92616,P15924,Q7Z3T8,Q9BSJ8,P40763,Q14008,Q96AY4,A5YKK6,Q9H4A3,O60610,Q7Z478,Q9UKE5,O00763,P51617,Q14839,Q70E73,P46821,O75534,Q9Y4E8,Q96BY7,O14579,P49327,P09661,Q7Z569,Q14C86,P56192,P49321,Q9Y5K6,Q15154,O43491,P55196,P37802,Q9HCK8,P50851,P11171,P35658,Q14145,Q00341,Q14974,O75182,…
GO:CC	supramolecular polymer	GO:0099081	FALSE	0.00001577094171244017	4.802142373360661	1062	109	21	22097	Q03001,P27816,O94927,Q5SW79,P15924,Q14008,O60610,P46821,Q9Y5K6,Q14145,Q09666,Q14203,Q9UHD8,Q07866,O75369,A0MZ66,P17812,P33176,Q9BR76,Q14247,Q14204
GO:CC	polymeric cytoskeletal fiber	GO:0099513	FALSE	0.000027896104990631503	4.554456431105047	807	109	18	22097	Q03001,P27816,O94927,Q5SW79,P15924,Q14008,O60610,P46821,Q9Y5K6,Q14145,Q14203,Q9UHD8,Q07866,A0MZ66,P33176,Q9BR76,Q14247,Q14204
GO:CC	microtubule associated complex	GO:0005875	FALSE	0.00003255231067993162	4.4874181782194045	159	109	9	22097	P27816,O94927,P46821,P49023,Q14203,Q07866,A0MZ66,P33176,Q14204
GO:CC	COPI-coated vesicle	GO:0030137	FALSE	0.00004478150213346134	4.348901342705809	25	109	5	22097	P53618,O14579,P53621,P35606,Q9UBF2
GO:CC	axon	GO:0030424	TRUE	0.00004785578978300567	4.3200655120418014	656	109	16	22097	Q03001,P27816,Q7L576,P46821,Q9Y5K6,Q14141,P53621,Q14203,Q07866,Q9UBF2,A0MZ66,Q9Y2J2,P33176,Q14247,P46060,Q14204
GO:CC	focal adhesion	GO:0005925	FALSE	0.000056927416070161884	4.244678528325075	422	109	13	22097	Q8N8S7,Q03001,Q7L576,O43491,P49023,Q09666,Q02952,O75369,Q01518,P62140,Q9BR76,Q9Y490,Q14247
GO:CC	protein-containing complex	GO:0032991	FALSE	0.00006949216538036543	4.158064155465576	8588	109	69	22097	P49792,P46939,Q07157,O43432,P53618,Q8TEQ6,P27816,Q99613,P60228,Q7L576,Q8N3C0,O94927,P50542,Q5SW79,Q2M389,P40763,Q14008,A5YKK6,Q9H4A3,Q7Z478,O00763,P51617,Q14839,P46821,O75534,O14579,P09661,Q7Z569,P56192,P49321,Q9Y5K6,Q15154,O43491,P55196,Q9HCK8,P11171,P35658,Q14145,Q00341,Q14974,O75182,Q14141,P53621,P42566,P49023,Q9UHX1,P35606,Q04637,O75643,Q09666,Q14203,Q9UHD8,Q15029,P78527,Q641Q2,Q9Y3F4,Q6P2Q9,…
GO:CC	cell-substrate junction	GO:0030055	FALSE	0.00007442870723703086	4.12825952426622	432	109	13	22097	Q8N8S7,Q03001,Q7L576,O43491,P49023,Q09666,Q02952,O75369,Q01518,P62140,Q9BR76,Q9Y490,Q14247
GO:CC	vesicle	GO:0031982	FALSE	0.00014359643417641692	3.8428563444720836	4004	109	42	22097	P46939,P53618,Q03001,P60228,Q7L576,Q2M389,P15924,Q7Z3T8,O60610,Q9UKE5,P51617,O14579,P49327,Q14C86,P56192,Q9Y5K6,O43491,P37802,Q14974,Q14141,P53621,P42566,P35606,Q09666,Q9H2G2,Q9UJU6,Q641Q2,Q07866,Q9UBF2,O75369,Q9BZH6,Q01518,P33176,P62140,Q8NC51,P22234,P23381,Q9BR76,Q9Y490,Q14247,Q14204,O60271
GO:CC	cell projection	GO:0042995	FALSE	0.00034166081102510025	3.466404832531634	2389	109	30	22097	P46939,Q07157,Q8N8S7,Q03001,P27816,Q7L576,Q5SW79,O60610,Q70E73,P46821,Q9Y5K6,Q15154,Q14141,P53621,P49023,Q14203,Q9UHD8,Q9UJU6,Q07866,Q9UBF2,A0MZ66,Q9Y2J2,Q9BZH6,Q92625,P33176,Q9BR76,Q9Y490,Q14247,P46060,Q14204
GO:CC	plasma membrane bounded cell projection	GO:0120025	FALSE	0.0004120023238605715	3.385100334362553	2277	109	29	22097	P46939,Q8N8S7,Q03001,P27816,Q7L576,Q5SW79,O60610,Q70E73,P46821,Q9Y5K6,Q15154,Q14141,P53621,P49023,Q14203,Q9UHD8,Q9UJU6,Q07866,Q9UBF2,A0MZ66,Q9Y2J2,Q9BZH6,Q92625,P33176,Q9BR76,Q9Y490,Q14247,P46060,Q14204
GO:CC	spindle	GO:0005819	FALSE	0.0005713822675170474	3.2430732417954093	436	109	12	22097	P27816,O94927,Q5SW79,Q14008,Q96AY4,Q9H4A3,O60610,P11171,Q14141,Q14203,Q14247,P46060
GO:CC	mitotic spindle	GO:0072686	FALSE	0.0013128183600598167	2.8817953582065563	185	109	8	22097	P27816,O94927,Q9H4A3,O60610,P11171,Q14203,Q14247,P46060
GO:CC	microtubule	GO:0005874	FALSE	0.0014396745651256463	2.8417356680041337	477	109	12	22097	Q03001,P27816,O94927,Q5SW79,Q14008,P46821,Q14203,Q9UHD8,Q07866,A0MZ66,P33176,Q14204
GO:CC	stress fiber	GO:0001725	FALSE	0.001465682663930713	2.8339600489460426	86	109	6	22097	Q03001,Q9P0K7,P49023,Q9UHD8,O75369,Q9BR76
GO:CC	contractile actin filament bundle	GO:0097517	FALSE	0.001465682663930713	2.8339600489460426	86	109	6	22097	Q03001,Q9P0K7,P49023,Q9UHD8,O75369,Q9BR76
GO:CC	actomyosin	GO:0042641	FALSE	0.00231082834250042	2.6362323144402797	93	109	6	22097	Q03001,Q9P0K7,P49023,Q9UHD8,O75369,Q9BR76
GO:CC	lamellipodium	GO:0030027	FALSE	0.002508028341523315	2.6006675601468876	202	109	8	22097	Q8N8S7,Q7L576,Q70E73,P49023,Q9UJU6,A0MZ66,Q9BR76,Q14247
GO:CC	actin filament bundle	GO:0032432	FALSE	0.0026138622166462537	2.5827173089235402	95	109	6	22097	Q03001,Q9P0K7,P49023,Q9UHD8,O75369,Q9BR76
GO:CC	membrane coat	GO:0030117	FALSE	0.00331669678689071	2.4792942299575453	99	109	6	22097	P53618,O14579,P53621,P42566,P35606,Q9UBF2
GO:CC	coated membrane	GO:0048475	FALSE	0.00331669678689071	2.4792942299575453	99	109	6	22097	P53618,O14579,P53621,P42566,P35606,Q9UBF2
GO:CC	Golgi-associated vesicle membrane	GO:0030660	FALSE	0.0033934795517253117	2.46935476341656	58	109	5	22097	P53618,O14579,P53621,P35606,Q9UBF2
GO:CC	nucleoplasm	GO:0005654	TRUE	0.004244676075379817	2.372155446537291	4220	109	40	22097	P49792,P46939,Q03001,Q8TEQ6,P60228,Q8N3C0,Q969V6,Q2M389,P40763,Q9UKE5,P51617,Q14839,Q70E73,Q9Y4E8,O14579,P09661,Q7Z569,P49321,Q15154,O43491,P55196,Q9HCK8,P11171,P35658,Q14145,Q14974,O75182,Q9P0K7,Q9UHX1,O75643,Q9C0C9,Q15029,P78527,Q6P2Q9,Q9UDY2,Q92625,Q9H1I8,P62140,O75179,P46060
GO:CC	vesicle coat	GO:0030120	FALSE	0.005104625956414112	2.2920360755196394	63	109	5	22097	P53618,O14579,P53621,P35606,Q9UBF2
GO:CC	filopodium	GO:0030175	TRUE	0.005181447410824472	2.2855489053652907	107	109	6	22097	P46939,Q8N8S7,Q7L576,Q70E73,A0MZ66,Q14204
GO:CC	growth cone	GO:0030426	FALSE	0.007164645628852572	2.1448052854117696	169	109	7	22097	Q7L576,P46821,P53621,Q07866,Q9UBF2,A0MZ66,Q14247
GO:CC	microtubule organizing center	GO:0005815	FALSE	0.007744709176675433	2.1109948858888234	865	109	15	22097	P27816,O94927,Q5SW79,Q14008,Q96AY4,O60610,Q14839,Q9Y5K6,Q15154,Q14145,Q14203,Q9BZH6,P33176,Q14204,O60271
GO:CC	cytoplasmic periphery of the nuclear pore complex	GO:1990723	TRUE	0.008256964645814378	2.083179574936678	2	109	2	22097	P49792,P46060
GO:CC	cytoplasmic vesicle	GO:0031410	FALSE	0.00846815752218247	2.0722110719589155	2513	109	28	22097	P53618,Q03001,Q7L576,Q2M389,P15924,Q7Z3T8,O60610,Q9UKE5,P51617,O14579,P49327,Q14C86,Q14974,Q14141,P53621,P42566,P35606,Q9UJU6,Q641Q2,Q07866,Q9UBF2,O75369,Q9BZH6,Q01518,P33176,Q14247,Q14204,O60271
GO:CC	site of polarized growth	GO:0030427	FALSE	0.008643193708765779	2.063325753608121	174	109	7	22097	Q7L576,P46821,P53621,Q07866,Q9UBF2,A0MZ66,Q14247
GO:CC	intracellular vesicle	GO:0097708	FALSE	0.008782093045790777	2.0564019658812063	2518	109	28	22097	P53618,Q03001,Q7L576,Q2M389,P15924,Q7Z3T8,O60610,Q9UKE5,P51617,O14579,P49327,Q14C86,Q14974,Q14141,P53621,P42566,P35606,Q9UJU6,Q641Q2,Q07866,Q9UBF2,O75369,Q9BZH6,Q01518,P33176,Q14247,Q14204,O60271
GO:CC	extracellular exosome	GO:0070062	FALSE	0.009324312805191767	2.030383165515041	2109	109	25	22097	P46939,P60228,Q7L576,P15924,Q9UKE5,P49327,P56192,Q9Y5K6,O43491,P37802,Q14974,P53621,Q09666,Q9H2G2,Q9UJU6,O75369,Q01518,P62140,Q8NC51,P22234,P23381,Q9BR76,Q9Y490,Q14204,O60271
GO:CC	extracellular vesicle	GO:1903561	FALSE	0.01126953970662473	1.948093821926857	2133	109	25	22097	P46939,P60228,Q7L576,P15924,Q9UKE5,P49327,P56192,Q9Y5K6,O43491,P37802,Q14974,P53621,Q09666,Q9H2G2,Q9UJU6,O75369,Q01518,P62140,Q8NC51,P22234,P23381,Q9BR76,Q9Y490,Q14204,O60271
GO:CC	extracellular membrane-bounded organelle	GO:0065010	FALSE	0.011358050388097425	1.9446962089732036	2134	109	25	22097	P46939,P60228,Q7L576,P15924,Q9UKE5,P49327,P56192,Q9Y5K6,O43491,P37802,Q14974,P53621,Q09666,Q9H2G2,Q9UJU6,O75369,Q01518,P62140,Q8NC51,P22234,P23381,Q9BR76,Q9Y490,Q14204,O60271
GO:CC	extracellular organelle	GO:0043230	FALSE	0.011358050388097425	1.9446962089732036	2134	109	25	22097	P46939,P60228,Q7L576,P15924,Q9UKE5,P49327,P56192,Q9Y5K6,O43491,P37802,Q14974,P53621,Q09666,Q9H2G2,Q9UJU6,O75369,Q01518,P62140,Q8NC51,P22234,P23381,Q9BR76,Q9Y490,Q14204,O60271
GO:CC	cell-cell contact zone	GO:0044291	TRUE	0.011959717516738314	1.9222790780709025	75	109	5	22097	Q07157,P15924,P55196,Q09666,Q9UDY2
GO:CC	centrosome	GO:0005813	FALSE	0.020573183883828682	1.6866984921566919	726	109	13	22097	O94927,Q5SW79,Q14008,Q96AY4,O60610,Q14839,Q9Y5K6,Q15154,Q14145,Q14203,P33176,Q14204,O60271
GO:CC	activating signal cointegrator 1 complex	GO:0099053	TRUE	0.02469092152584759	1.6074627008286198	3	109	2	22097	Q8N3C0,Q9H1I8
GO:CC	distal axon	GO:0150034	FALSE	0.025271429905873978	1.5973701841718269	279	109	8	22097	Q7L576,P46821,Q14141,P53621,Q07866,Q9UBF2,A0MZ66,Q14247
GO:CC	neuron projection	GO:0043005	FALSE	0.030486860402212095	1.5158872978452052	1334	109	18	22097	Q03001,P27816,Q7L576,P46821,Q9Y5K6,Q14141,P53621,Q14203,Q9UJU6,Q07866,Q9UBF2,A0MZ66,Q9Y2J2,Q92625,P33176,Q14247,P46060,Q14204
GO:CC	eukaryotic 43S preinitiation complex	GO:0016282	FALSE	0.03091372638150217	1.509848641349471	18	109	3	22097	Q99613,P60228,Q7Z478
GO:CC	cytoplasmic stress granule	GO:0010494	TRUE	0.03188711533722581	1.4963847673606825	92	109	5	22097	O75534,Q14974,Q04637,Q9Y520,Q6PKG0
GO:CC	translation preinitiation complex	GO:0070993	FALSE	0.036578366305969515	1.4367756952550794	19	109	3	22097	Q99613,P60228,Q7Z478
GO:CC	U2-type precatalytic spliceosome	GO:0071005	TRUE	0.037097636313816386	1.4306537606967817	50	109	4	22097	P09661,O75643,Q15029,Q6P2Q9
GO:CC	Golgi-associated vesicle	GO:0005798	FALSE	0.039019667597024354	1.4087164346184096	96	109	5	22097	P53618,O14579,P53621,P35606,Q9UBF2
GO:CC	cytoplasmic region	GO:0099568	FALSE	0.040824687615092364	1.3890771297403615	299	109	8	22097	Q03001,P27816,Q14203,Q9UHD8,Q9BZH6,P33176,P46060,Q14204
GO:CC	precatalytic spliceosome	GO:0071011	FALSE	0.043280389803321405	1.363708836425767	52	109	4	22097	P09661,O75643,Q15029,Q6P2Q9
GO:CC	nuclear lumen	GO:0031981	FALSE	0.04586612792972943	1.3385079219506886	5521	109	45	22097	P49792,P46939,Q03001,Q8TEQ6,P60228,Q8N3C0,Q969V6,Q2M389,P40763,Q14008,Q9UKE5,P51617,Q14839,Q70E73,Q9Y4E8,O14579,P09661,Q7Z569,P56192,P49321,Q9Y5K6,Q15154,O43491,P55196,Q9HCK8,P11171,P35658,Q14145,Q14974,O75182,Q9P0K7,Q9UHX1,O75643,Q9C0C9,Q15029,P78527,Q641Q2,Q6P2Q9,Q9UDY2,Q92625,Q9H1I8,Q13085,P62140,O75179,P46060
GO:CC	nuclear pore cytoplasmic filaments	GO:0044614	TRUE	0.04922247375187882	1.307836563940939	4	109	2	22097	P49792,P46060
KEGG	Bacterial invasion of epithelial cells	KEGG:05100	FALSE	0.016271203138707186	1.7885803329154555	77	60	5	8484	Q9Y5K6,Q14141,P49023,Q9UHD8,Q14247
KEGG	Fatty acid biosynthesis	KEGG:00061	FALSE	0.02072102894073679	1.683588682701462	18	60	3	8484	O00763,P49327,Q13085
KEGG	Salmonella infection	KEGG:05132	FALSE	0.02736818719922098	1.5627539682255573	249	60	8	8484	Q7L576,P51617,Q09666,Q14203,Q07866,O75369,P33176,Q14204
REAC	Golgi-to-ER retrograde transport	REAC:R-HSA-8856688	FALSE	0.000464185730589085	3.3333082142068386	133	87	9	10842	P53618,O14579,P53621,P35606,Q14203,Q07866,Q9UBF2,P33176,Q14204
REAC	Signaling by Rho GTPases	REAC:R-HSA-194315	FALSE	0.003816925593801903	2.418286305996988	702	87	18	10842	P49792,Q03001,Q7L576,Q969V6,P15924,Q9BSJ8,Q14008,O60610,Q9H2G2,Q02952,Q07866,Q9UDY2,Q9BZH6,P33176,P62140,Q14247,P46060,Q14204
REAC	Signaling by Rho GTPases, Miro GTPases and RHOBTB3	REAC:R-HSA-9716542	FALSE	0.005101184035397314	2.292329008145783	717	87	18	10842	P49792,Q03001,Q7L576,Q969V6,P15924,Q9BSJ8,Q14008,O60610,Q9H2G2,Q02952,Q07866,Q9UDY2,Q9BZH6,P33176,P62140,Q14247,P46060,Q14204
REAC	COPI-dependent Golgi-to-ER retrograde traffic	REAC:R-HSA-6811434	FALSE	0.0058264062262834175	2.234599238952611	99	87	7	10842	P53618,O14579,P53621,P35606,Q07866,Q9UBF2,P33176
REAC	COPI-mediated anterograde transport	REAC:R-HSA-6807878	FALSE	0.007088683846869203	2.1494343926170676	102	87	7	10842	P53618,O14579,P53621,P35606,Q14203,Q9UBF2,Q14204
REAC	ChREBP activates metabolic gene expression	REAC:R-HSA-163765	FALSE	0.007232075125187591	2.140737071154794	7	87	3	10842	O00763,P49327,Q13085
REAC	ISG15 antiviral mechanism	REAC:R-HSA-1169408	FALSE	0.00825967754964016	2.0830369068134456	70	87	6	10842	P49792,O43432,P35658,Q14974,Q04637,O75369
REAC	Intra-Golgi and retrograde Golgi-to-ER traffic	REAC:R-HSA-6811442	FALSE	0.014017258617454151	1.853336913881888	202	87	9	10842	P53618,O14579,P53621,P35606,Q14203,Q07866,Q9UBF2,P33176,Q14204
REAC	Antiviral mechanism by IFN-stimulated genes	REAC:R-HSA-1169410	FALSE	0.015372659956630908	1.813250979309775	78	87	6	10842	P49792,O43432,P35658,Q14974,Q04637,O75369
REAC	RHO GTPase Effectors	REAC:R-HSA-195258	FALSE	0.01943328562137715	1.7114537662246996	319	87	11	10842	P49792,Q7L576,Q969V6,Q14008,O60610,Q07866,P33176,P62140,Q14247,P46060,Q14204
REAC	Apoptotic execution phase	REAC:R-HSA-75153	FALSE	0.0220579698062626	1.6564344620912765	51	87	5	10842	Q07157,P15924,Q14974,Q9UJU6,Q9UDY2
REAC	Signaling by ALK fusions and activated point mutants	REAC:R-HSA-9725370	FALSE	0.026609660879546672	1.5749606601754076	53	87	5	10842	P49792,P40763,Q14203,Q07866,P33176
REAC	Signaling by ALK in cancer	REAC:R-HSA-9700206	FALSE	0.026609660879546672	1.5749606601754076	53	87	5	10842	P49792,P40763,Q14203,Q07866,P33176
REAC	Apoptotic cleavage of cell adhesion proteins	REAC:R-HSA-351906	FALSE	0.03330964733267521	1.4774299653960012	11	87	3	10842	Q07157,P15924,Q9UDY2

## Sheet: gProfiler BioID increased 
source	term_name	term_id	highlighted	adjusted_p_value	negative_log10_of_adjusted_p_value	term_size	query_size	intersection_size	effective_domain_size	intersections
GO:MF	ATP-dependent protein folding chaperone	GO:0140662	TRUE	1.0249431932470428e-31	30.98930020440629	31	39	15	20212	P07900,P48643,P40227,P78371,Q99832,P50991,P17987,P49368,P50990,P08238,P11142,P0DMV8,P54652,Q92526,P34932
GO:MF	protein folding chaperone	GO:0044183	FALSE	5.887263155424645e-29	28.230086551177042	60	39	16	20212	P07900,P48643,P40227,P78371,Q99832,P50991,P17987,P49368,P50990,Q9H2J4,P08238,P11142,P0DMV8,P54652,Q92526,P34932
GO:MF	unfolded protein binding	GO:0051082	TRUE	1.5720120107835198e-28	27.803544140105085	113	39	18	20212	P07900,P48643,P40227,P78371,Q99832,P50991,Q9Y266,P17987,P49368,P50990,P08238,P31689,P11142,Q8IVD9,P0DMV8,O60884,P54652,Q92526
GO:MF	ATP hydrolysis activity	GO:0016887	FALSE	1.6430541520790714e-13	12.78434812277214	404	39	15	20212	P07900,P48643,P40227,P78371,Q99832,P50991,P17987,P49368,P50990,P08238,P11142,P0DMV8,Q9Y265,P54652,Q92526
GO:MF	pyrophosphatase activity	GO:0016462	FALSE	4.755830797705358e-13	12.322773605047894	794	39	18	20212	P07900,P48643,P40227,P78371,Q99832,P50991,P17987,P49368,Q8IZD4,P50990,P08238,P11142,P0DMV8,P07437,Q9Y265,Q9NPI6,P54652,Q92526
GO:MF	hydrolase activity, acting on acid anhydrides	GO:0016817	FALSE	4.861040692013954e-13	12.313270743409484	795	39	18	20212	P07900,P48643,P40227,P78371,Q99832,P50991,P17987,P49368,Q8IZD4,P50990,P08238,P11142,P0DMV8,P07437,Q9Y265,Q9NPI6,P54652,Q92526
GO:MF	hydrolase activity, acting on acid anhydrides, in phosphorus-containing anhydrides	GO:0016818	FALSE	4.861040692013954e-13	12.313270743409484	795	39	18	20212	P07900,P48643,P40227,P78371,Q99832,P50991,P17987,P49368,Q8IZD4,P50990,P08238,P11142,P0DMV8,P07437,Q9Y265,Q9NPI6,P54652,Q92526
GO:MF	ATP-dependent activity	GO:0140657	FALSE	1.4227376457114548e-12	11.846875176882975	580	39	16	20212	P07900,P48643,P40227,P78371,Q99832,P50991,P17987,P49368,P50990,P08238,P11142,P0DMV8,Q9Y265,P54652,Q92526,P34932
GO:MF	purine nucleotide binding	GO:0017076	TRUE	2.755939064644895e-11	10.559730389152307	2021	39	23	20212	P07900,P48643,P40227,P78371,Q99832,P50991,P17987,P49368,P50990,P08238,P31689,Q8IXJ6,P11142,Q02790,P0DMV8,O95816,P07437,O60884,Q9Y265,Q9BQE3,P54652,Q92526,P34932
GO:MF	ribonucleoside triphosphate phosphatase activity	GO:0017111	FALSE	5.430305834424896e-11	10.265175710289096	734	39	16	20212	P07900,P48643,P40227,P78371,Q99832,P50991,P17987,P49368,P50990,P08238,P11142,P0DMV8,P07437,Q9Y265,P54652,Q92526
GO:MF	adenyl nucleotide binding	GO:0030554	FALSE	8.504734446729326e-11	10.070339242324264	1661	39	21	20212	P07900,P48643,P40227,P78371,Q99832,P50991,P17987,P49368,P50990,P08238,P31689,Q8IXJ6,P11142,Q02790,P0DMV8,O95816,O60884,Q9Y265,P54652,Q92526,P34932
GO:MF	nucleotide binding	GO:0000166	FALSE	1.487125813804279e-10	9.827652287746005	2187	39	23	20212	P07900,P48643,P40227,P78371,Q99832,P50991,P17987,P49368,P50990,P08238,P31689,Q8IXJ6,P11142,Q02790,P0DMV8,O95816,P07437,O60884,Q9Y265,Q9BQE3,P54652,Q92526,P34932
GO:MF	nucleoside phosphate binding	GO:1901265	FALSE	1.5016567516674713e-10	9.823429326914228	2188	39	23	20212	P07900,P48643,P40227,P78371,Q99832,P50991,P17987,P49368,P50990,P08238,P31689,Q8IXJ6,P11142,Q02790,P0DMV8,O95816,P07437,O60884,Q9Y265,Q9BQE3,P54652,Q92526,P34932
GO:MF	heterocyclic compound binding	GO:1901363	FALSE	5.442620617769153e-10	9.2641919374727	2325	39	23	20212	P07900,P48643,P40227,P78371,Q99832,P50991,P17987,P49368,P50990,P08238,P31689,Q8IXJ6,P11142,Q02790,P0DMV8,O95816,P07437,O60884,Q9Y265,Q9BQE3,P54652,Q92526,P34932
GO:MF	purine ribonucleoside triphosphate binding	GO:0035639	FALSE	7.177312978112945e-10	9.144038115255247	1853	39	21	20212	P07900,P48643,P40227,P78371,Q99832,P50991,P17987,P49368,P50990,P08238,P31689,P11142,Q02790,P0DMV8,P07437,O60884,Q9Y265,Q9BQE3,P54652,Q92526,P34932
GO:MF	purine ribonucleotide binding	GO:0032555	FALSE	1.4131955832167592e-9	8.84979772857344	1919	39	21	20212	P07900,P48643,P40227,P78371,Q99832,P50991,P17987,P49368,P50990,P08238,P31689,P11142,Q02790,P0DMV8,P07437,O60884,Q9Y265,Q9BQE3,P54652,Q92526,P34932
GO:MF	ribonucleotide binding	GO:0032553	FALSE	1.675639933703371e-9	8.775819298119629	1936	39	21	20212	P07900,P48643,P40227,P78371,Q99832,P50991,P17987,P49368,P50990,P08238,P31689,P11142,Q02790,P0DMV8,P07437,O60884,Q9Y265,Q9BQE3,P54652,Q92526,P34932
GO:MF	ATP binding	GO:0005524	FALSE	2.0447633415101686e-9	8.689356949477562	1500	39	19	20212	P07900,P48643,P40227,P78371,Q99832,P50991,P17987,P49368,P50990,P08238,P31689,P11142,Q02790,P0DMV8,O60884,Q9Y265,P54652,Q92526,P34932
GO:MF	adenyl ribonucleotide binding	GO:0032559	FALSE	4.072857609585714e-9	8.390100772936876	1560	39	19	20212	P07900,P48643,P40227,P78371,Q99832,P50991,P17987,P49368,P50990,P08238,P31689,P11142,Q02790,P0DMV8,O60884,Q9Y265,P54652,Q92526,P34932
GO:MF	anion binding	GO:0043168	FALSE	1.6669010693753592e-8	7.778090174796671	2452	39	22	20212	P07900,P48643,P40227,P78371,Q99832,P50991,P17987,P49368,P50990,P08238,P31689,Q8IXJ6,P11142,Q02790,P0DMV8,P07437,O60884,Q9Y265,Q9BQE3,P54652,Q92526,P34932
GO:MF	carbohydrate derivative binding	GO:0097367	FALSE	4.661418860033256e-8	7.331481871015488	2304	39	21	20212	P07900,P48643,P40227,P78371,Q99832,P50991,P17987,P49368,P50990,P08238,P31689,P11142,Q02790,P0DMV8,P07437,O60884,Q9Y265,Q9BQE3,P54652,Q92526,P34932
GO:MF	heat shock protein binding	GO:0031072	TRUE	4.943570396287978e-8	7.3059592771239545	130	39	8	20212	P08238,P31689,P11142,Q02790,P0DMV8,O95816,O60884,P54652
GO:MF	disordered domain specific binding	GO:0097718	FALSE	9.487761593880721e-7	6.022836236686694	29	39	5	20212	P07900,P08238,P0DMV8,P54652,Q00610
GO:MF	hydrolase activity	GO:0016787	FALSE	0.0000014801013428088631	5.829708547364597	2478	39	20	20212	P07900,P48643,P40227,P78371,Q99832,P50991,P17987,P49368,Q8IZD4,P50990,P08238,Q8IXJ6,P11142,P0DMV8,P07437,Q9Y265,Q9NPI6,Q9BQE3,P54652,Q92526
GO:MF	ubiquitin protein ligase binding	GO:0031625	FALSE	0.000002255560134299497	5.6467455899157235	308	39	9	20212	P07900,P78371,P17987,P08238,P31689,P11142,P0DMV8,O95816,P07437
GO:MF	ubiquitin-like protein ligase binding	GO:0044389	FALSE	0.0000036945014313154547	5.432444160851789	326	39	9	20212	P07900,P78371,P17987,P08238,P31689,P11142,P0DMV8,O95816,P07437
GO:MF	tau protein binding	GO:0048156	TRUE	0.000007540932089725255	5.122574970256786	43	39	5	20212	P07900,P08238,Q02790,O95816,P54652
GO:MF	C3HC4-type RING finger domain binding	GO:0055131	FALSE	0.0000533486037821308	4.2728769422685815	6	39	3	20212	P31689,P11142,P0DMV8
GO:MF	protein-folding chaperone binding	GO:0051087	FALSE	0.00008715874495308778	4.059689032026893	135	39	6	20212	Q9Y2Z0,P31689,P11142,O95816,O60884,P54652
GO:MF	protein domain specific binding	GO:0019904	FALSE	0.0001270816771994704	3.8959170620722396	653	39	10	20212	P07900,P40227,P08238,P31689,P11142,P63244,P0DMV8,P07437,P54652,Q00610
GO:MF	ATPase regulator activity	GO:0060590	TRUE	0.0008733832200924729	3.058795156233376	48	39	4	20212	P31689,O95816,O60884,P34932
GO:MF	organic cyclic compound binding	GO:0097159	FALSE	0.001132188166927819	2.9460813884593806	7546	39	29	20212	P07900,P48643,P40227,P78371,Q99832,P50991,Q9Y2Z0,P17987,P49368,Q8IZD4,P50990,Q96F86,P08238,P31689,Q8IXJ6,P11142,Q02790,P63244,P0DMV8,O95816,P07437,O60884,Q9Y265,Q9NPI6,Q9BQE3,P54652,Q92526,Q00610,P34932
GO:MF	cadherin binding	GO:0045296	FALSE	0.0012688252043836952	2.89659820296465	335	39	7	20212	Q9Y266,P50990,P08238,P11142,P63244,P0DMV8,Q9Y265
GO:MF	enzyme binding	GO:0019899	FALSE	0.0015403829879576175	2.812371286385927	2103	39	15	20212	P07900,P78371,P17987,P08238,P31689,Q8IXJ6,P11142,P63244,Q9NWS0,P0DMV8,O95816,P07437,Q9Y265,P54652,Q00610
GO:MF	MHC class II protein complex binding	GO:0023026	TRUE	0.005270579546253037	2.2781416276904456	24	39	3	20212	P07900,P08238,P11142
GO:MF	low-density lipoprotein particle receptor binding	GO:0050750	TRUE	0.005270579546253037	2.2781416276904456	24	39	3	20212	P31689,Q15036,Q00610
GO:MF	lipoprotein particle receptor binding	GO:0070325	FALSE	0.009451846116926337	2.0244833576187813	29	39	3	20212	P31689,Q15036,Q00610
GO:MF	MHC protein complex binding	GO:0023023	FALSE	0.014037933433215338	1.8526968213094588	33	39	3	20212	P07900,P08238,P11142
GO:MF	5'-(N(7)-methylguanosine 5'-triphospho)-[mRNA] hydrolase activity	GO:0140933	TRUE	0.014574996246244755	1.8363915484204336	5	39	2	20212	Q8IZD4,Q9NPI6
GO:MF	structural constituent of skin epidermis	GO:0030280	TRUE	0.018297336577766242	1.7376121230434665	36	39	3	20212	P13645,P04264,P35908
GO:MF	ATP-dependent protein disaggregase activity	GO:0140545	FALSE	0.02183582006747602	1.6608304930445998	6	39	2	20212	P11142,P0DMV8
GO:MF	structural constituent of cytoskeleton	GO:0005200	TRUE	0.026413070424786578	1.5781811106812458	113	39	4	20212	P35527,P07437,Q9BQE3,P35908
GO:MF	nitric-oxide synthase regulator activity	GO:0030235	TRUE	0.030532853957434263	1.5152325995651978	7	39	2	20212	P07900,P08238
GO:MF	TPR domain binding	GO:0030911	FALSE	0.030532853957434263	1.5152325995651978	7	39	2	20212	P07900,P08238
GO:MF	cell adhesion molecule binding	GO:0050839	FALSE	0.03504123877878573	1.4554205490427345	561	39	7	20212	Q9Y266,P50990,P08238,P11142,P63244,P0DMV8,Q9Y265
GO:MF	protein binding	GO:0005515	FALSE	0.035106227592104786	1.4546158359847916	14838	39	38	20212	P07900,P48643,P40227,P78371,Q99832,P50991,Q9Y2Z0,Q9Y266,P17987,P49368,Q8IZD4,P50990,Q96F86,Q9H2J4,P08238,P31689,Q8IXJ6,Q15036,P11142,Q02790,Q8IVD9,P63244,Q9H6T3,Q9NWS0,P0DMV8,O95816,P07437,O60884,Q9Y265,P13645,Q9NPI6,P04264,Q9BQE3,P54652,Q92526,P35908,Q00610,P34932
GO:MF	histone deacetylase binding	GO:0042826	FALSE	0.041581481797784106	1.381100038209594	127	39	4	20212	P07900,P08238,Q8IXJ6,P0DMV8
GO:MF	RNA binding	GO:0003723	TRUE	0.04369492779916383	1.3595689739376755	3123	39	16	20212	P07900,P48643,P40227,P50991,Q9Y2Z0,P17987,P49368,Q8IZD4,Q96F86,P08238,P11142,Q02790,P63244,P0DMV8,Q9NPI6,Q00610
GO:BP	protein folding	GO:0006457	TRUE	5.058807535403424e-31	30.295951843205046	217	39	22	21031	P07900,P48643,P40227,P78371,Q99832,P50991,Q9Y266,P17987,P49368,P50990,Q9H2J4,P08238,P31689,P11142,Q02790,Q8IVD9,P0DMV8,O95816,O60884,P54652,Q92526,P34932
GO:BP	protein maturation	GO:0051604	FALSE	3.9294708923504125e-22	21.40566592392546	540	39	22	21031	P07900,P48643,P40227,P78371,Q99832,P50991,Q9Y266,P17987,P49368,P50990,Q9H2J4,P08238,P31689,P11142,Q02790,Q8IVD9,P0DMV8,O95816,O60884,P54652,Q92526,P34932
GO:BP	chaperone-mediated protein folding	GO:0061077	FALSE	4.475593031582585e-20	19.349149411011755	73	39	13	21031	P48643,P40227,P78371,Q99832,P50991,P17987,P49368,P50990,Q9H2J4,P11142,Q02790,P0DMV8,P54652
GO:BP	regulation of protein stability	GO:0031647	TRUE	1.1950328596721508e-19	18.922620152809493	324	39	18	21031	P07900,P48643,P40227,P78371,Q99832,P50991,Q9Y2Z0,P17987,P49368,P50990,Q9H2J4,P08238,P11142,Q9H6T3,Q9NWS0,P0DMV8,O95816,Q9Y265
GO:BP	protein stabilization	GO:0050821	FALSE	4.274651326500755e-19	18.369099303895414	215	39	16	21031	P07900,P48643,P40227,P78371,Q99832,P50991,P17987,P49368,P50990,Q9H2J4,P08238,Q9H6T3,Q9NWS0,P0DMV8,O95816,Q9Y265
GO:BP	positive regulation of telomerase RNA localization to Cajal body	GO:1904874	TRUE	8.1951350951043765e-19	18.086443882779903	15	39	9	21031	P48643,P40227,P78371,Q99832,P50991,P17987,P49368,P50990,Q9Y265
GO:BP	positive regulation of establishment of protein localization to telomere	GO:1904851	FALSE	5.022355669701703e-18	17.29909253496852	10	39	8	21031	P48643,P40227,P78371,Q99832,P50991,P17987,P49368,P50990
GO:BP	regulation of telomerase RNA localization to Cajal body	GO:1904872	FALSE	7.930346746824323e-18	17.100707823156522	18	39	9	21031	P48643,P40227,P78371,Q99832,P50991,P17987,P49368,P50990,Q9Y265
GO:BP	RNA localization to nucleus	GO:0090685	FALSE	1.504830112121117e-17	16.82251252700234	19	39	9	21031	P48643,P40227,P78371,Q99832,P50991,P17987,P49368,P50990,Q9Y265
GO:BP	telomerase RNA localization	GO:0090672	FALSE	1.504830112121117e-17	16.82251252700234	19	39	9	21031	P48643,P40227,P78371,Q99832,P50991,P17987,P49368,P50990,Q9Y265
GO:BP	telomerase RNA localization to Cajal body	GO:0090671	FALSE	1.504830112121117e-17	16.82251252700234	19	39	9	21031	P48643,P40227,P78371,Q99832,P50991,P17987,P49368,P50990,Q9Y265
GO:BP	RNA localization to Cajal body	GO:0090670	FALSE	1.504830112121117e-17	16.82251252700234	19	39	9	21031	P48643,P40227,P78371,Q99832,P50991,P17987,P49368,P50990,Q9Y265
GO:BP	regulation of establishment of protein localization to telomere	GO:0070203	FALSE	1.8391165287314255e-17	16.735390752446687	11	39	8	21031	P48643,P40227,P78371,Q99832,P50991,P17987,P49368,P50990
GO:BP	positive regulation of protein localization to Cajal body	GO:1904871	FALSE	1.8391165287314255e-17	16.735390752446687	11	39	8	21031	P48643,P40227,P78371,Q99832,P50991,P17987,P49368,P50990
GO:BP	regulation of protein localization to Cajal body	GO:1904869	FALSE	1.8391165287314255e-17	16.735390752446687	11	39	8	21031	P48643,P40227,P78371,Q99832,P50991,P17987,P49368,P50990
GO:BP	protein localization to nuclear body	GO:1903405	FALSE	5.510117237228981e-17	16.25883916068724	12	39	8	21031	P48643,P40227,P78371,Q99832,P50991,P17987,P49368,P50990
GO:BP	regulation of establishment of protein localization to chromosome	GO:0070202	FALSE	5.510117237228981e-17	16.25883916068724	12	39	8	21031	P48643,P40227,P78371,Q99832,P50991,P17987,P49368,P50990
GO:BP	protein localization to Cajal body	GO:1904867	FALSE	5.510117237228981e-17	16.25883916068724	12	39	8	21031	P48643,P40227,P78371,Q99832,P50991,P17987,P49368,P50990
GO:BP	positive regulation of protein localization to chromosome, telomeric region	GO:1904816	FALSE	1.4307524863085313e-16	15.844435490718096	13	39	8	21031	P48643,P40227,P78371,Q99832,P50991,P17987,P49368,P50990
GO:BP	protein localization to nucleoplasm	GO:1990173	FALSE	3.334046107625193e-16	15.477028398464602	14	39	8	21031	P48643,P40227,P78371,Q99832,P50991,P17987,P49368,P50990
GO:BP	regulation of protein localization to chromosome, telomeric region	GO:1904814	FALSE	7.135018647659591e-16	15.14660488750167	15	39	8	21031	P48643,P40227,P78371,Q99832,P50991,P17987,P49368,P50990
GO:BP	establishment of protein localization to telomere	GO:0070200	FALSE	4.832755355424041e-15	14.315805189234919	18	39	8	21031	P48643,P40227,P78371,Q99832,P50991,P17987,P49368,P50990
GO:BP	positive regulation of DNA biosynthetic process	GO:2000573	TRUE	8.663286604871482e-14	13.062317317731292	70	39	10	21031	P07900,P48643,P40227,P78371,Q99832,P50991,P17987,P49368,P50990,P08238
GO:BP	telomere maintenance via telomerase	GO:0007004	FALSE	1.0070826100518713e-13	12.99693490321187	71	39	10	21031	P07900,P48643,P40227,P78371,Q99832,P50991,P17987,P49368,P50990,P08238
GO:BP	RNA-templated DNA biosynthetic process	GO:0006278	FALSE	1.3517487039451422e-13	12.86910403815311	73	39	10	21031	P07900,P48643,P40227,P78371,Q99832,P50991,P17987,P49368,P50990,P08238
GO:BP	establishment of protein localization to chromosome	GO:0070199	FALSE	3.387931889520934e-13	12.470065329245271	28	39	8	21031	P48643,P40227,P78371,Q99832,P50991,P17987,P49368,P50990
GO:BP	telomere maintenance via telomere lengthening	GO:0010833	FALSE	5.924326374083561e-13	12.227361023992975	84	39	10	21031	P07900,P48643,P40227,P78371,Q99832,P50991,P17987,P49368,P50990,P08238
GO:BP	protein localization to chromosome, telomeric region	GO:0070198	FALSE	1.14052491944261e-12	11.94289522134026	32	39	8	21031	P48643,P40227,P78371,Q99832,P50991,P17987,P49368,P50990
GO:BP	telomere organization	GO:0032200	FALSE	1.209393766211346e-12	11.917432274283899	191	39	12	21031	P07900,P48643,P40227,P78371,Q99832,P50991,P17987,P49368,P50990,P08238,Q8IXJ6,Q9Y265
GO:BP	positive regulation of telomere maintenance via telomerase	GO:0032212	FALSE	1.9635605909290874e-12	11.706955692865602	34	39	8	21031	P48643,P40227,P78371,Q99832,P50991,P17987,P49368,P50990
GO:BP	positive regulation of telomere maintenance via telomere lengthening	GO:1904358	FALSE	4.158978858908066e-12	11.38101328725298	37	39	8	21031	P48643,P40227,P78371,Q99832,P50991,P17987,P49368,P50990
GO:BP	telomere maintenance	GO:0000723	FALSE	8.393080998415884e-12	11.076078585656665	160	39	11	21031	P07900,P48643,P40227,P78371,Q99832,P50991,P17987,P49368,P50990,P08238,Q9Y265
GO:BP	positive regulation of telomere maintenance	GO:0032206	FALSE	9.921111322135925e-12	11.0034396772371	70	39	9	21031	P48643,P40227,P78371,Q99832,P50991,P17987,P49368,P50990,Q9Y265
GO:BP	organelle organization	GO:0006996	TRUE	1.0772255095905155e-11	10.967693370686428	3613	39	29	21031	P07900,P48643,P40227,P78371,Q99832,P50991,Q9Y2Z0,Q9Y266,P17987,P49368,P50990,Q96F86,Q9H2J4,P08238,P35527,Q8IXJ6,Q02790,Q8IVD9,P63244,P0DMV8,P07437,Q9Y265,P13645,P04264,Q9BQE3,P54652,P35908,Q00610,P34932
GO:BP	chromosome organization	GO:0051276	FALSE	1.3512847566047841e-11	10.86925312233925	635	39	16	21031	P07900,P48643,P40227,P78371,Q99832,P50991,Q9Y2Z0,Q9Y266,P17987,P49368,P50990,P08238,Q8IXJ6,P0DMV8,Q9Y265,P54652
GO:BP	regulation of DNA biosynthetic process	GO:2000278	FALSE	1.8360108726975316e-11	10.736124751272815	117	39	10	21031	P07900,P48643,P40227,P78371,Q99832,P50991,P17987,P49368,P50990,P08238
GO:BP	protein refolding	GO:0042026	FALSE	6.356956139508426e-11	10.19675078501994	27	39	7	21031	P07900,Q99832,P31689,P11142,P0DMV8,O60884,P54652
GO:BP	regulation of telomere maintenance via telomerase	GO:0032210	FALSE	1.0960845200548039e-10	9.960155955725613	54	39	8	21031	P48643,P40227,P78371,Q99832,P50991,P17987,P49368,P50990
GO:BP	positive regulation of protein localization to nucleus	GO:1900182	FALSE	1.9127835703733235e-10	9.718334167196991	96	39	9	21031	P07900,P48643,P40227,P78371,Q99832,P50991,P17987,P49368,P50990
GO:BP	regulation of telomere maintenance via telomere lengthening	GO:1904356	FALSE	4.0319823150190195e-10	9.394481381450055	63	39	8	21031	P48643,P40227,P78371,Q99832,P50991,P17987,P49368,P50990
GO:BP	regulation of telomere maintenance	GO:0032204	FALSE	4.3822083649824123e-10	9.358306976476204	105	39	9	21031	P48643,P40227,P78371,Q99832,P50991,P17987,P49368,P50990,Q9Y265
GO:BP	positive regulation of chromosome organization	GO:2001252	FALSE	6.727786619530918e-10	9.172127791203875	110	39	9	21031	P48643,P40227,P78371,Q99832,P50991,P17987,P49368,P50990,Q9Y265
GO:BP	binding of sperm to zona pellucida	GO:0007339	TRUE	1.3116625426310518e-9	8.882177883500102	40	39	7	21031	P48643,P78371,Q99832,P50991,P17987,P49368,P50990
GO:BP	DNA biosynthetic process	GO:0071897	FALSE	2.768205194292233e-9	8.557801720773835	192	39	10	21031	P07900,P48643,P40227,P78371,Q99832,P50991,P17987,P49368,P50990,P08238
GO:BP	RNA localization	GO:0006403	FALSE	3.5791290603585007e-9	8.446222641036943	197	39	10	21031	P48643,P40227,P78371,Q99832,P50991,P17987,P49368,P50990,Q9NWS0,Q9Y265
GO:BP	positive regulation of DNA metabolic process	GO:0051054	FALSE	8.39793931471543e-9	8.075827267990464	300	39	11	21031	P07900,P48643,P40227,P78371,Q99832,P50991,P17987,P49368,P50990,P08238,Q9Y265
GO:BP	regulation of protein localization to nucleus	GO:1900180	FALSE	1.0107116683119436e-8	7.995372720492708	148	39	9	21031	P07900,P48643,P40227,P78371,Q99832,P50991,P17987,P49368,P50990
GO:BP	sperm-egg recognition	GO:0035036	FALSE	1.0658275749726916e-8	7.972313047931135	53	39	7	21031	P48643,P78371,Q99832,P50991,P17987,P49368,P50990
GO:BP	regulation of biological quality	GO:0065008	FALSE	6.998109876332659e-8	7.155019243003391	2846	39	23	21031	P07900,P48643,P40227,P78371,Q99832,P50991,Q9Y2Z0,P17987,P49368,Q8IZD4,P50990,Q9H2J4,P08238,P11142,P63244,Q9H6T3,Q9NWS0,P0DMV8,O95816,P07437,Q9Y265,Q9NPI6,P04264
GO:BP	protein localization to chromosome	GO:0034502	FALSE	8.679490975295744e-8	7.06150574407495	121	39	8	21031	P48643,P40227,P78371,Q99832,P50991,P17987,P49368,P50990
GO:BP	cell-cell recognition	GO:0009988	FALSE	1.2099436177709602e-7	6.91723486692443	74	39	7	21031	P48643,P78371,Q99832,P50991,P17987,P49368,P50990
GO:BP	response to unfolded protein	GO:0006986	TRUE	2.3607376960101875e-7	6.626952265146538	137	39	8	21031	P07900,P08238,P31689,P11142,P63244,P0DMV8,P54652,P34932
GO:BP	regulation of establishment of protein localization	GO:0070201	FALSE	2.4470967985982317e-7	6.61134885113632	537	39	12	21031	P07900,P48643,P40227,P78371,Q99832,P50991,P17987,P49368,P50990,P31689,P11142,P63244
GO:BP	protein metabolic process	GO:0019538	FALSE	3.450049668698559e-7	6.462174652553847	4912	39	28	21031	P07900,P48643,P40227,P78371,Q99832,P50991,Q9Y266,P17987,P49368,P50990,Q9H2J4,P08238,P31689,Q8IXJ6,P11142,Q02790,Q8IVD9,P63244,Q9NWS0,P0DMV8,O95816,O60884,P13645,P04264,P54652,Q92526,P35908,P34932
GO:BP	response to topologically incorrect protein	GO:0035966	FALSE	4.881510682699928e-7	6.311445755941718	150	39	8	21031	P07900,P08238,P31689,P11142,P63244,P0DMV8,P54652,P34932
GO:BP	regulation of protein localization	GO:0032880	FALSE	5.097213440549734e-7	6.292667180397527	889	39	14	21031	P07900,P48643,P40227,P78371,Q99832,P50991,P17987,P49368,P50990,P08238,P31689,P11142,P63244,Q00610
GO:BP	positive regulation of establishment of protein localization	GO:1904951	FALSE	5.451713894867009e-7	6.26346694394904	328	39	10	21031	P07900,P48643,P40227,P78371,Q99832,P50991,P17987,P49368,P50990,P63244
GO:BP	chaperone-mediated protein complex assembly	GO:0051131	TRUE	9.513276895366293e-7	6.021669862406034	23	39	5	21031	P07900,P78371,P08238,P0DMV8,P34932
GO:BP	regulation of chromosome organization	GO:0033044	FALSE	0.0000010236491063622178	5.989848888366534	248	39	9	21031	P48643,P40227,P78371,Q99832,P50991,P17987,P49368,P50990,Q9Y265
GO:BP	positive regulation of protein localization	GO:1903829	FALSE	0.0000015749755473018384	5.802726184575535	490	39	11	21031	P07900,P48643,P40227,P78371,Q99832,P50991,P17987,P49368,P50990,P08238,P63244
GO:BP	positive regulation of organelle organization	GO:0010638	FALSE	0.0000021611965083110053	5.66530574279048	505	39	11	21031	P48643,P40227,P78371,Q99832,P50991,P17987,P49368,P50990,Q8IXJ6,P0DMV8,Q9Y265
GO:BP	regulation of cellular localization	GO:0060341	FALSE	0.0000022077443903433913	5.656051210059426	995	39	14	21031	P07900,P48643,P40227,P78371,Q99832,P50991,P17987,P49368,P50990,P08238,P31689,P11142,P63244,Q00610
GO:BP	establishment of protein localization to organelle	GO:0072594	FALSE	0.0000029869216906433582	5.524776163323988	669	39	12	21031	P07900,P48643,P40227,P78371,Q99832,P50991,P17987,P49368,P50990,P31689,P11142,P34932
GO:BP	regulation of DNA metabolic process	GO:0051052	FALSE	0.000002995958849488794	5.523464156113652	521	39	11	21031	P07900,P48643,P40227,P78371,Q99832,P50991,P17987,P49368,P50990,P08238,Q9Y265
GO:BP	organonitrogen compound metabolic process	GO:1901564	FALSE	0.0000063678200948731085	5.196009214885269	5986	39	29	21031	P07900,P48643,P40227,P78371,Q99832,P50991,Q9Y266,P17987,P49368,P50990,Q9H2J4,P08238,P31689,Q8IXJ6,P11142,Q02790,Q8IVD9,P63244,Q9NWS0,P0DMV8,O95816,O60884,P13645,P04264,P54652,Q92526,P35908,Q00610,P34932
GO:BP	positive regulation of telomerase activity	GO:0051973	FALSE	0.00000662010832538451	5.179134904105339	33	39	5	21031	P07900,P78371,P50991,P17987,P08238
GO:BP	protein localization to nucleus	GO:0034504	FALSE	0.000008334296020085989	5.079131078199987	315	39	9	21031	P07900,P48643,P40227,P78371,Q99832,P50991,P17987,P49368,P50990
GO:BP	cellular localization	GO:0051641	FALSE	0.000009389184969985813	5.027372105114104	3621	39	23	21031	P07900,P48643,P40227,P78371,Q99832,P50991,Q9Y266,P17987,P49368,P50990,P08238,P31689,Q8IXJ6,Q15036,P11142,Q8IVD9,P63244,P0DMV8,P07437,Q9NPI6,Q9BQE3,Q00610,P34932
GO:BP	regulation of cellular component organization	GO:0051128	FALSE	0.000016806638834292372	4.774519132585299	2425	39	19	21031	P07900,P48643,P40227,P78371,Q99832,P50991,P17987,P49368,P50990,Q8IXJ6,Q15036,P11142,Q02790,P63244,P0DMV8,P07437,Q9Y265,P54652,Q00610
GO:BP	protein localization to organelle	GO:0033365	FALSE	0.000020538440966050786	4.687432525954832	1184	39	14	21031	P07900,P48643,P40227,P78371,Q99832,P50991,P17987,P49368,P50990,P31689,P11142,Q8IVD9,Q9NPI6,P34932
GO:BP	cell recognition	GO:0008037	FALSE	0.000023451879500415875	4.629822345957431	156	39	7	21031	P48643,P78371,Q99832,P50991,P17987,P49368,P50990
GO:BP	single fertilization	GO:0007338	FALSE	0.0000360475366629767	4.4431244077886225	166	39	7	21031	P48643,P78371,Q99832,P50991,P17987,P49368,P50990
GO:BP	regulation of telomerase activity	GO:0051972	FALSE	0.0000419865601239568	4.376889704794764	47	39	5	21031	P07900,P78371,P50991,P17987,P08238
GO:BP	response to heat	GO:0009408	TRUE	0.00004630605209248401	4.334362244001484	99	39	6	21031	P07900,P08238,P31689,P0DMV8,O60884,P54652
GO:BP	regulation of localization	GO:0032879	FALSE	0.00005190855652477738	4.284761047831615	2018	39	17	21031	P07900,P48643,P40227,P78371,Q99832,P50991,P17987,P49368,P50990,P08238,P31689,Q15036,P11142,P63244,P0DMV8,Q9Y265,Q00610
GO:BP	cellular component organization	GO:0016043	FALSE	0.0000644249242092111	4.190946083689603	8151	39	32	21031	P07900,P48643,P40227,P78371,Q99832,P50991,Q9Y2Z0,Q9Y266,P17987,P49368,P50990,Q96F86,Q9H2J4,P08238,P35527,Q8IXJ6,Q15036,P11142,Q02790,Q8IVD9,P63244,Q9NWS0,P0DMV8,P07437,Q9Y265,P13645,P04264,Q9BQE3,P54652,P35908,Q00610,P34932
GO:BP	positive regulation of cellular component organization	GO:0051130	FALSE	0.00009493535400777142	4.022572025810827	1116	39	13	21031	P07900,P48643,P40227,P78371,Q99832,P50991,P17987,P49368,P50990,Q8IXJ6,P63244,P0DMV8,Q9Y265
GO:BP	scaRNA localization to Cajal body	GO:0090666	FALSE	0.00010138837369200719	3.994011843137751	5	39	3	21031	P78371,P50991,P17987
GO:BP	cellular component organization or biogenesis	GO:0071840	FALSE	0.0001306086798797811	3.884027960131155	8361	39	32	21031	P07900,P48643,P40227,P78371,Q99832,P50991,Q9Y2Z0,Q9Y266,P17987,P49368,P50990,Q96F86,Q9H2J4,P08238,P35527,Q8IXJ6,Q15036,P11142,Q02790,Q8IVD9,P63244,Q9NWS0,P0DMV8,P07437,Q9Y265,P13645,P04264,Q9BQE3,P54652,P35908,Q00610,P34932
GO:BP	regulation of organelle organization	GO:0033043	FALSE	0.000169994130791674	3.7695660727910867	1173	39	13	21031	P48643,P40227,P78371,Q99832,P50991,P17987,P49368,P50990,Q8IXJ6,Q02790,P0DMV8,Q9Y265,Q00610
GO:BP	fertilization	GO:0009566	FALSE	0.00017528256043511018	3.7562612914564912	209	39	7	21031	P48643,P78371,Q99832,P50991,P17987,P49368,P50990
GO:BP	deadenylation-independent decapping of nuclear-transcribed mRNA	GO:0031087	TRUE	0.00020251640641591568	3.693539787623261	6	39	3	21031	Q8IZD4,Q96F86,Q9NPI6
GO:BP	localization	GO:0051179	FALSE	0.0002456668729552665	3.609653402179622	5520	39	26	21031	P07900,P48643,P40227,P78371,Q99832,P50991,Q9Y266,P17987,P49368,P50990,P08238,P31689,Q8IXJ6,Q15036,P11142,Q02790,Q8IVD9,P63244,Q9NWS0,P0DMV8,P07437,Q9Y265,Q9NPI6,Q9BQE3,Q00610,P34932
GO:BP	macromolecule localization	GO:0033036	FALSE	0.0002766546245270344	3.5580620657723077	3210	39	20	21031	P07900,P48643,P40227,P78371,Q99832,P50991,P17987,P49368,P50990,P08238,P31689,Q15036,P11142,Q8IVD9,P63244,Q9NWS0,Q9Y265,Q9NPI6,Q00610,P34932
GO:BP	nuclear-transcribed mRNA catabolic process, deadenylation-independent decay	GO:0031086	FALSE	0.000353948721196567	3.451059652421945	7	39	3	21031	Q8IZD4,Q96F86,Q9NPI6
GO:BP	positive regulation of nucleobase-containing compound metabolic process	GO:0045935	FALSE	0.00046528784088841163	3.332278296497605	2052	39	16	21031	P07900,P48643,P40227,P78371,Q99832,P50991,P17987,P49368,Q8IZD4,P50990,P08238,Q8IXJ6,Q9NWS0,P0DMV8,Q9Y265,Q9NPI6
GO:BP	positive regulation of nitrogen compound metabolic process	GO:0051173	FALSE	0.0005424652365252312	3.265628088021391	3001	39	19	21031	P07900,P48643,P40227,P78371,Q99832,P50991,P17987,P49368,Q8IZD4,P50990,P08238,Q8IXJ6,P63244,Q9NWS0,P0DMV8,O95816,Q9Y265,Q9NPI6,P54652
GO:BP	positive regulation of cellular metabolic process	GO:0031325	FALSE	0.0005549560214556102	3.2557414320051152	3346	39	20	21031	P07900,P48643,P40227,P78371,Q99832,P50991,P17987,P49368,Q8IZD4,P50990,Q9H2J4,P08238,Q8IXJ6,P63244,Q9NWS0,P0DMV8,O95816,Q9Y265,Q9NPI6,P54652
GO:BP	sexual reproduction	GO:0019953	FALSE	0.0006745033128371568	3.171015912940389	1094	39	12	21031	P48643,P78371,Q99832,P50991,P17987,P49368,P50990,P31689,P35527,Q8IXJ6,Q9Y265,P54652
GO:BP	protein localization	GO:0008104	FALSE	0.0007369647844465369	3.1325532642250016	2731	39	18	21031	P07900,P48643,P40227,P78371,Q99832,P50991,P17987,P49368,P50990,P08238,P31689,Q15036,P11142,Q8IVD9,P63244,Q9NPI6,Q00610,P34932
GO:BP	cellular macromolecule localization	GO:0070727	FALSE	0.0007831815734149921	3.1061375391037056	2742	39	18	21031	P07900,P48643,P40227,P78371,Q99832,P50991,P17987,P49368,P50990,P08238,P31689,Q15036,P11142,Q8IVD9,P63244,Q9NPI6,Q00610,P34932
GO:BP	positive regulation of macromolecule metabolic process	GO:0010604	FALSE	0.0007988207403177846	3.0975506677765066	3420	39	20	21031	P07900,P48643,P40227,P78371,Q99832,P50991,P17987,P49368,Q8IZD4,P50990,Q9H2J4,P08238,Q8IXJ6,P63244,Q9NWS0,P0DMV8,O95816,Q9Y265,Q9NPI6,P54652
GO:BP	'de novo' post-translational protein folding	GO:0051084	FALSE	0.0009823065045878167	3.0077529801543452	36	39	4	21031	P78371,P11142,P0DMV8,P54652
GO:BP	response to temperature stimulus	GO:0009266	FALSE	0.0011123371296847962	2.95376356583681	169	39	6	21031	P07900,P08238,P31689,P0DMV8,O60884,P54652
GO:BP	establishment of protein localization	GO:0045184	FALSE	0.0012933892997421185	2.888270736308475	1924	39	15	21031	P07900,P48643,P40227,P78371,Q99832,P50991,P17987,P49368,P50990,P31689,Q15036,P11142,P63244,Q00610,P34932
GO:BP	'de novo' protein folding	GO:0006458	FALSE	0.0015159329730009188	2.819320000616477	40	39	4	21031	P78371,P11142,P0DMV8,P54652
GO:BP	positive regulation of catalytic activity	GO:0043085	FALSE	0.0017681737008591204	2.7524750732487875	773	39	10	21031	P07900,P78371,P50991,P17987,Q8IZD4,P08238,P63244,Q9NWS0,P0DMV8,Q9NPI6
GO:BP	regulation of catalytic activity	GO:0050790	FALSE	0.0022818043505710593	2.64172159616235	1227	39	12	21031	P07900,P78371,P50991,P17987,Q8IZD4,P08238,P31689,P63244,Q9NWS0,P0DMV8,O95816,Q9NPI6
GO:BP	positive regulation of metabolic process	GO:0009893	FALSE	0.003056961504617589	2.514710030177223	3711	39	20	21031	P07900,P48643,P40227,P78371,Q99832,P50991,P17987,P49368,Q8IZD4,P50990,Q9H2J4,P08238,Q8IXJ6,P63244,Q9NWS0,P0DMV8,O95816,Q9Y265,Q9NPI6,P54652
GO:BP	DNA metabolic process	GO:0006259	FALSE	0.003302937191181197	2.4810996847956504	1040	39	11	21031	P07900,P48643,P40227,P78371,Q99832,P50991,P17987,P49368,P50990,P08238,Q9Y265
GO:BP	positive regulation of biological process	GO:0048518	FALSE	0.0034656914661565282	2.460210103050252	6250	39	26	21031	P07900,P48643,P40227,P78371,Q99832,P50991,P17987,P49368,Q8IZD4,P50990,Q9H2J4,P08238,P31689,Q8IXJ6,P11142,P63244,Q9NWS0,P0DMV8,O95816,O60884,Q9Y265,P13645,Q9NPI6,P04264,P54652,P35908
GO:BP	reproductive process	GO:0022414	FALSE	0.003841382026045192	2.415512500032658	1541	39	13	21031	P48643,P78371,Q99832,P50991,P17987,P49368,P50990,P31689,P35527,Q8IXJ6,Q02790,Q9Y265,P54652
GO:BP	reproduction	GO:0000003	FALSE	0.004158892740566933	2.381022280111285	1552	39	13	21031	P48643,P78371,Q99832,P50991,P17987,P49368,P50990,P31689,P35527,Q8IXJ6,Q02790,Q9Y265,P54652
GO:BP	positive regulation of molecular function	GO:0044093	FALSE	0.00554153288736499	2.256370085011673	1097	39	11	21031	P07900,P78371,P50991,P17987,Q8IZD4,P08238,Q8IXJ6,P63244,Q9NWS0,P0DMV8,Q9NPI6
GO:BP	methylguanosine-cap decapping	GO:0110156	FALSE	0.005598095619501213	2.2519596877442614	16	39	3	21031	Q8IZD4,Q96F86,Q9NPI6
GO:BP	positive regulation of tau-protein kinase activity	GO:1902949	TRUE	0.005777248041295976	2.2382789859892096	2	39	2	21031	P07900,P08238
GO:BP	regulation of proteolysis involved in protein catabolic process	GO:1903050	TRUE	0.0071834331774561526	2.1436679438261264	233	39	6	21031	Q9H2J4,P08238,Q8IXJ6,P63244,P0DMV8,O95816
GO:BP	RNA decapping	GO:0110154	FALSE	0.009649464350481462	2.0154967940227095	19	39	3	21031	Q8IZD4,Q96F86,Q9NPI6
GO:BP	positive regulation of macromolecule biosynthetic process	GO:0010557	FALSE	0.011319298995833614	1.946180468171432	2603	39	16	21031	P07900,P48643,P40227,P78371,Q99832,P50991,P17987,P49368,P50990,Q9H2J4,P08238,Q8IXJ6,Q9NWS0,P0DMV8,O95816,Q9Y265
GO:BP	positive regulation of cellular biosynthetic process	GO:0031328	FALSE	0.016939871905233373	1.7710898780112527	2685	39	16	21031	P07900,P48643,P40227,P78371,Q99832,P50991,P17987,P49368,P50990,Q9H2J4,P08238,Q8IXJ6,Q9NWS0,P0DMV8,O95816,Q9Y265
GO:BP	intermediate filament organization	GO:0045109	FALSE	0.017278305887928787	1.7624988416946459	73	39	4	21031	P35527,P13645,P04264,P35908
GO:BP	positive regulation of biosynthetic process	GO:0009891	FALSE	0.01873536914721689	1.7273377454834526	2706	39	16	21031	P07900,P48643,P40227,P78371,Q99832,P50991,P17987,P49368,P50990,Q9H2J4,P08238,Q8IXJ6,Q9NWS0,P0DMV8,O95816,Q9Y265
GO:BP	regulation of transferase activity	GO:0051338	FALSE	0.018912414736479387	1.7232530169098002	594	39	8	21031	P07900,P78371,P50991,P17987,P08238,P31689,Q9NWS0,O95816
GO:BP	cytoskeleton organization	GO:0007010	FALSE	0.01980760220444251	1.703168094497128	1512	39	12	21031	Q9Y2Z0,Q9Y266,Q9H2J4,P35527,Q02790,P0DMV8,P07437,P13645,P04264,Q9BQE3,P35908,Q00610
GO:BP	regulation of molecular function	GO:0065009	FALSE	0.02110431710278027	1.6756286962597533	1799	39	13	21031	P07900,P78371,P50991,P17987,Q8IZD4,P08238,P31689,Q8IXJ6,P63244,Q9NWS0,P0DMV8,O95816,Q9NPI6
GO:BP	regulation of nitrogen compound metabolic process	GO:0051171	FALSE	0.021327898888919235	1.671051926824089	5440	39	23	21031	P07900,P48643,P40227,P78371,Q99832,P50991,P17987,P49368,Q8IZD4,P50990,Q9H2J4,P08238,P31689,Q8IXJ6,P11142,P63244,Q9NWS0,P0DMV8,O95816,Q9Y265,Q9NPI6,P54652,Q00610
GO:BP	regulation of ubiquitin-dependent protein catabolic process	GO:2000058	FALSE	0.028133821895612796	1.5507712662198472	173	39	5	21031	Q9H2J4,P08238,Q8IXJ6,P63244,P0DMV8
GO:BP	peptide cross-linking	GO:0018149	TRUE	0.0322482543135606	1.4914937899436762	28	39	3	21031	P13645,P04264,P35908
GO:BP	regulation of primary metabolic process	GO:0080090	TRUE	0.034671389852175834	1.46002874868014	5591	39	23	21031	P07900,P48643,P40227,P78371,Q99832,P50991,P17987,P49368,Q8IZD4,P50990,Q9H2J4,P08238,P31689,Q8IXJ6,P11142,P63244,Q9NWS0,P0DMV8,O95816,Q9Y265,Q9NPI6,P54652,Q00610
GO:BP	macromolecule catabolic process	GO:0009057	TRUE	0.03655794697739574	1.4370182013797679	1338	39	11	21031	P07900,Q8IZD4,Q96F86,Q9H2J4,P08238,Q8IXJ6,P11142,P63244,P0DMV8,O95816,Q9NPI6
GO:BP	chaperone cofactor-dependent protein refolding	GO:0051085	FALSE	0.0440778223258456	1.3557798700371877	31	39	3	21031	P11142,P0DMV8,P54652
GO:BP	regulation of proteasomal protein catabolic process	GO:0061136	FALSE	0.04644103038415093	1.3330981531628623	192	39	5	21031	P08238,Q8IXJ6,P63244,P0DMV8,O95816
GO:BP	intermediate filament cytoskeleton organization	GO:0045104	FALSE	0.04707528259390602	1.3272070642246139	94	39	4	21031	P35527,P13645,P04264,P35908
GO:BP	intermediate filament-based process	GO:0045103	FALSE	0.049079184121989534	1.3091026654695441	95	39	4	21031	P35527,P13645,P04264,P35908
GO:CC	protein folding chaperone complex	GO:0101031	TRUE	1.5603535764790208e-27	26.806776979264445	41	39	14	22097	P48643,P40227,P78371,Q99832,P50991,P17987,P49368,P50990,P08238,P11142,Q9H6T3,O95816,Q9Y265,Q92526
GO:CC	chaperonin-containing T-complex	GO:0005832	FALSE	1.3983873482293489e-22	21.85437251392809	10	39	9	22097	P48643,P40227,P78371,Q99832,P50991,P17987,P49368,P50990,Q92526
GO:CC	cytosol	GO:0005829	TRUE	1.3922477556231881e-16	15.856283473543249	5487	39	36	22097	P07900,P48643,P40227,P78371,Q99832,P50991,Q9Y2Z0,Q9Y266,P17987,P49368,Q8IZD4,P50990,Q96F86,Q9H2J4,P08238,P31689,P35527,Q8IXJ6,Q15036,P11142,Q02790,P63244,Q9H6T3,P0DMV8,O95816,P07437,O60884,Q9Y265,P13645,Q9NPI6,P04264,P54652,Q92526,P35908,Q00610,P34932
GO:CC	supramolecular complex	GO:0099080	TRUE	1.1249872828813895e-15	14.948852386890978	1426	39	23	22097	P48643,P40227,P78371,Q99832,P50991,Q9Y2Z0,Q9Y266,P17987,P49368,Q8IZD4,P50990,Q96F86,P35527,Q8IXJ6,Q02790,O95816,P07437,P13645,Q9NPI6,P04264,Q9BQE3,P35908,Q00610
GO:CC	polymeric cytoskeletal fiber	GO:0099513	FALSE	3.135409892664133e-15	14.50370567573094	807	39	19	22097	P48643,P40227,P78371,Q99832,P50991,Q9Y266,P17987,P49368,P50990,P35527,Q8IXJ6,Q02790,O95816,P07437,P13645,P04264,Q9BQE3,P35908,Q00610
GO:CC	extracellular exosome	GO:0070062	TRUE	2.490396255807094e-14	13.60373154526625	2109	39	25	22097	P07900,P48643,P40227,P78371,Q99832,P50991,P17987,P49368,P50990,P08238,P31689,P35527,P11142,Q02790,P63244,P0DMV8,P07437,O60884,Q9Y265,P13645,P04264,P54652,P35908,Q00610,P34932
GO:CC	extracellular vesicle	GO:1903561	FALSE	3.25719312656213e-14	13.487156490340974	2133	39	25	22097	P07900,P48643,P40227,P78371,Q99832,P50991,P17987,P49368,P50990,P08238,P31689,P35527,P11142,Q02790,P63244,P0DMV8,P07437,O60884,Q9Y265,P13645,P04264,P54652,P35908,Q00610,P34932
GO:CC	extracellular organelle	GO:0043230	FALSE	3.29359537771253e-14	13.482329755506365	2134	39	25	22097	P07900,P48643,P40227,P78371,Q99832,P50991,P17987,P49368,P50990,P08238,P31689,P35527,P11142,Q02790,P63244,P0DMV8,P07437,O60884,Q9Y265,P13645,P04264,P54652,P35908,Q00610,P34932
GO:CC	extracellular membrane-bounded organelle	GO:0065010	FALSE	3.29359537771253e-14	13.482329755506365	2134	39	25	22097	P07900,P48643,P40227,P78371,Q99832,P50991,P17987,P49368,P50990,P08238,P31689,P35527,P11142,Q02790,P63244,P0DMV8,P07437,O60884,Q9Y265,P13645,P04264,P54652,P35908,Q00610,P34932
GO:CC	microtubule	GO:0005874	FALSE	2.956502039529023e-13	12.529221817068766	477	39	15	22097	P48643,P40227,P78371,Q99832,P50991,Q9Y266,P17987,P49368,P50990,Q8IXJ6,Q02790,O95816,P07437,Q9BQE3,Q00610
GO:CC	supramolecular fiber	GO:0099512	FALSE	4.222845649528687e-13	12.374394792310124	1054	39	19	22097	P48643,P40227,P78371,Q99832,P50991,Q9Y266,P17987,P49368,P50990,P35527,Q8IXJ6,Q02790,O95816,P07437,P13645,P04264,Q9BQE3,P35908,Q00610
GO:CC	supramolecular polymer	GO:0099081	FALSE	4.846327919718272e-13	12.314587203300878	1062	39	19	22097	P48643,P40227,P78371,Q99832,P50991,Q9Y266,P17987,P49368,P50990,P35527,Q8IXJ6,Q02790,O95816,P07437,P13645,P04264,Q9BQE3,P35908,Q00610
GO:CC	microtubule cytoskeleton	GO:0015630	FALSE	5.019123546643526e-12	11.299372113948316	1405	39	20	22097	P48643,P40227,P78371,Q99832,P50991,Q9Y266,P17987,P49368,P50990,P31689,Q8IXJ6,Q02790,Q8IVD9,P0DMV8,O95816,P07437,Q9Y265,Q9BQE3,P54652,Q00610
GO:CC	cytoskeleton	GO:0005856	FALSE	9.686188499770395e-12	11.013847083543295	2430	39	24	22097	P48643,P40227,P78371,Q99832,P50991,Q9Y266,P17987,P49368,P50990,P31689,P35527,Q8IXJ6,Q02790,Q8IVD9,P0DMV8,O95816,P07437,Q9Y265,P13645,P04264,Q9BQE3,P54652,P35908,Q00610
GO:CC	zona pellucida receptor complex	GO:0002199	FALSE	1.6710610635368942e-10	9.777007679925534	8	39	5	22097	P78371,P50991,P17987,P49368,P50990
GO:CC	vesicle	GO:0031982	FALSE	7.88066438406295e-10	9.103437167514333	4004	39	27	22097	P07900,P48643,P40227,P78371,Q99832,P50991,P17987,P49368,P50990,P08238,P31689,P35527,Q15036,P11142,Q02790,P63244,P0DMV8,P07437,O60884,Q9Y265,P13645,P04264,Q9BQE3,P54652,P35908,Q00610,P34932
GO:CC	extracellular space	GO:0005615	FALSE	8.557531582515982e-10	9.067651489375349	3303	39	25	22097	P07900,P48643,P40227,P78371,Q99832,P50991,P17987,P49368,P50990,P08238,P31689,P35527,P11142,Q02790,P63244,P0DMV8,P07437,O60884,Q9Y265,P13645,P04264,P54652,P35908,Q00610,P34932
GO:CC	cell body	GO:0044297	TRUE	1.7568968463436264e-9	8.755253736728314	565	39	13	22097	P07900,P48643,P78371,Q99832,P50991,P17987,P49368,P50990,P08238,Q8IXJ6,Q02790,P63244,P07437
GO:CC	intracellular non-membrane-bounded organelle	GO:0043232	FALSE	4.762786687855205e-9	8.322138868910818	6591	39	32	22097	P48643,P40227,P78371,Q99832,P50991,Q9Y2Z0,Q9Y266,P17987,P49368,Q8IZD4,P50990,Q96F86,P08238,P31689,P35527,Q8IXJ6,P11142,Q02790,Q8IVD9,P63244,Q9NWS0,P0DMV8,O95816,P07437,Q9Y265,P13645,Q9NPI6,P04264,Q9BQE3,P54652,P35908,Q00610
GO:CC	non-membrane-bounded organelle	GO:0043228	FALSE	4.783958060692756e-9	8.320212636312611	6592	39	32	22097	P48643,P40227,P78371,Q99832,P50991,Q9Y2Z0,Q9Y266,P17987,P49368,Q8IZD4,P50990,Q96F86,P08238,P31689,P35527,Q8IXJ6,P11142,Q02790,Q8IVD9,P63244,Q9NWS0,P0DMV8,O95816,P07437,Q9Y265,P13645,Q9NPI6,P04264,Q9BQE3,P54652,P35908,Q00610
GO:CC	intracellular protein-containing complex	GO:0140535	FALSE	6.287158701494315e-9	8.201545576978688	951	39	15	22097	P48643,P40227,P78371,Q99832,P50991,Q9Y2Z0,P17987,P49368,P50990,P08238,P11142,Q9H6T3,O95816,Q9Y265,Q92526
GO:CC	cytoplasm	GO:0005737	FALSE	3.0630632924920684e-8	7.5138440292149555	12345	39	39	22097	P07900,P48643,P40227,P78371,Q99832,P50991,Q9Y2Z0,Q9Y266,P17987,P49368,Q8IZD4,P50990,Q96F86,Q9H2J4,P08238,P31689,P35527,Q8IXJ6,Q15036,P11142,Q02790,Q8IVD9,P63244,Q9H6T3,Q9NWS0,P0DMV8,O95816,P07437,O60884,Q9Y265,P13645,Q9NPI6,P04264,Q9BQE3,P54652,Q92526,P35908,Q00610,P34932
GO:CC	extracellular region	GO:0005576	FALSE	1.9787300753354233e-7	6.703613445201197	4213	39	25	22097	P07900,P48643,P40227,P78371,Q99832,P50991,P17987,P49368,P50990,P08238,P31689,P35527,P11142,Q02790,P63244,P0DMV8,P07437,O60884,Q9Y265,P13645,P04264,P54652,P35908,Q00610,P34932
GO:CC	R2TP complex	GO:0097255	TRUE	0.000011576379331396329	4.936427250821888	5	39	3	22097	Q9H6T3,Q9NWS0,Q9Y265
GO:CC	ficolin-1-rich granule lumen	GO:1904813	FALSE	0.000017696215490462268	4.752119601849805	124	39	6	22097	P07900,P50990,P08238,P11142,P0DMV8,P04264
GO:CC	ficolin-1-rich granule	GO:0101002	FALSE	0.00018212866094553698	3.739621705434908	184	39	6	22097	P07900,P50990,P08238,P11142,P0DMV8,P04264
GO:CC	RPAP3/R2TP/prefoldin-like complex	GO:1990062	FALSE	0.0002525101807499604	3.59772110723088	12	39	3	22097	Q9H6T3,Q9NWS0,Q9Y265
GO:CC	pigment granule	GO:0048770	FALSE	0.0003350896411634912	3.474838997575265	111	39	5	22097	P07900,P50991,P08238,P11142,Q00610
GO:CC	melanosome	GO:0042470	TRUE	0.0003350896411634912	3.474838997575265	111	39	5	22097	P07900,P50991,P08238,P11142,Q00610
GO:CC	vacuolar lumen	GO:0005775	TRUE	0.0033756433630024573	2.471643442870322	178	39	5	22097	P07900,P78371,P50990,P11142,P07437
GO:CC	axonal growth cone	GO:0044295	TRUE	0.004107748441360399	2.3863961604677093	29	39	3	22097	P07900,P08238,Q02790
GO:CC	secretory granule lumen	GO:0034774	FALSE	0.004382936914825051	2.3582347802564994	320	39	6	22097	P07900,P78371,P50990,P08238,P11142,P07437
GO:CC	secretory granule	GO:0030141	FALSE	0.0045983322032647714	2.3373996566349984	896	39	9	22097	P07900,P78371,P17987,P50990,P08238,P11142,P0DMV8,P07437,P04264
GO:CC	cytoplasmic vesicle lumen	GO:0060205	FALSE	0.004619515492134809	2.3354035720903203	323	39	6	22097	P07900,P78371,P50990,P08238,P11142,P07437
GO:CC	vesicle lumen	GO:0031983	FALSE	0.004700627827459256	2.327844132746915	324	39	6	22097	P07900,P78371,P50990,P08238,P11142,P07437
GO:CC	keratin filament	GO:0045095	TRUE	0.006063327533832779	2.2172889710534784	98	39	4	22097	P35527,P13645,P04264,P35908
GO:CC	perinuclear region of cytoplasm	GO:0048471	FALSE	0.008198985421003861	2.0862398858261457	736	39	8	22097	P07900,Q9H2J4,P08238,P31689,Q8IXJ6,Q02790,P63244,P0DMV8
GO:CC	secretory vesicle	GO:0099503	FALSE	0.018242796100971754	1.7389085959332096	1069	39	9	22097	P07900,P78371,P17987,P50990,P08238,P11142,P0DMV8,P07437,P04264
GO:CC	intermediate filament cytoskeleton	GO:0045111	FALSE	0.018427577260321185	1.734531759281071	254	39	5	22097	P50990,P35527,P13645,P04264,P35908
GO:CC	blood microparticle	GO:0072562	FALSE	0.021810079011993142	1.6613427610874862	136	39	4	22097	P11142,P0DMV8,P04264,P54652
GO:CC	dendritic growth cone	GO:0044294	TRUE	0.024753402404010756	1.606365097993855	9	39	2	22097	P07900,P08238
GO:CC	protein-containing complex	GO:0032991	FALSE	0.0269564177781445	1.5693378214301463	8588	39	27	22097	P07900,P48643,P40227,P78371,Q99832,P50991,Q9Y2Z0,P17987,P49368,P50990,Q9H2J4,P08238,Q8IXJ6,Q15036,P11142,Q02790,Q8IVD9,P63244,Q9H6T3,Q9NWS0,P0DMV8,O95816,P07437,Q9Y265,P54652,Q92526,Q00610
GO:CC	distal axon	GO:0150034	TRUE	0.028637544757381783	1.5430642190467627	279	39	5	22097	P07900,P08238,Q8IXJ6,P11142,Q02790
GO:CC	cornified envelope	GO:0001533	TRUE	0.035231977515864724	1.4530629798637407	59	39	3	22097	P13645,P04264,P35908
KEGG	Antigen processing and presentation	KEGG:04612	FALSE	0.000001035754718878712	5.9847430793877985	69	22	6	8484	P07900,P08238,P11142,P0DMV8,P54652,P34932
KEGG	Estrogen signaling pathway	KEGG:04915	FALSE	0.0000021560926615437527	5.666332578581596	136	22	7	8484	P07900,P08238,P35527,P11142,Q02790,P0DMV8,P13645
KEGG	Protein processing in endoplasmic reticulum	KEGG:04141	FALSE	0.000009277472464950287	5.032570325940418	168	22	7	8484	P07900,P08238,P31689,P11142,P0DMV8,O95816,O60884
KEGG	Lipid and atherosclerosis	KEGG:05417	FALSE	0.0008473573479556908	3.0719334001576306	214	22	6	8484	P07900,P08238,P11142,P0DMV8,P54652,P34932
REAC	Folding of actin by CCT/TriC	REAC:R-HSA-390450	FALSE	3.2189017488623496e-20	19.492292279163447	10	34	9	10842	P48643,P40227,P78371,Q99832,P50991,P17987,P49368,P50990,Q92526
REAC	Formation of tubulin folding intermediates by CCT/TriC	REAC:R-HSA-389960	FALSE	3.8284305285120115e-17	16.416979229295556	26	34	10	10842	P48643,P40227,P78371,Q99832,P50991,P17987,P49368,P50990,Q9BQE3,Q92526
REAC	Prefoldin mediated transfer of substrate to CCT/TriC	REAC:R-HSA-389957	FALSE	9.420368086468111e-17	16.025932127483255	28	34	10	10842	P48643,P40227,P78371,Q99832,P50991,P17987,P49368,P50990,Q9BQE3,Q92526
REAC	Cooperation of Prefoldin and TriC/CCT in actin and tubulin folding	REAC:R-HSA-389958	FALSE	6.577716031471146e-16	15.181924879504496	33	34	10	10842	P48643,P40227,P78371,Q99832,P50991,P17987,P49368,P50990,Q9BQE3,Q92526
REAC	Cooperation of PDCL (PhLP1) and TRiC/CCT in G-protein beta folding	REAC:R-HSA-6814122	FALSE	4.950172465496292e-13	12.30537966985258	38	34	9	10842	P48643,P40227,P78371,Q99832,P50991,P17987,P49368,P50990,Q92526
REAC	Association of TriC/CCT with target proteins during biosynthesis	REAC:R-HSA-390471	FALSE	4.950172465496292e-13	12.30537966985258	38	34	9	10842	P48643,P40227,P78371,Q99832,P50991,P17987,P49368,P50990,Q92526
REAC	HSP90 chaperone cycle for steroid hormone receptors (SHR) in the presence of ligand	REAC:R-HSA-3371497	FALSE	2.6258879765838372e-11	10.580723805355918	57	34	9	10842	P07900,P08238,P31689,P11142,Q02790,P0DMV8,O60884,Q9BQE3,P54652
REAC	Chaperonin-mediated protein folding	REAC:R-HSA-390466	FALSE	4.0614658245198044e-11	10.391317196814693	91	34	10	10842	P48643,P40227,P78371,Q99832,P50991,P17987,P49368,P50990,Q9BQE3,Q92526
REAC	Protein folding	REAC:R-HSA-391251	FALSE	8.726076168673174e-11	10.05918100043812	98	34	10	10842	P48643,P40227,P78371,Q99832,P50991,P17987,P49368,P50990,Q9BQE3,Q92526
REAC	Attenuation phase	REAC:R-HSA-3371568	FALSE	6.158188959970494e-10	9.210546989188353	14	34	6	10842	P07900,P08238,P11142,Q02790,P0DMV8,P54652
REAC	BBSome-mediated cargo-targeting to cilium	REAC:R-HSA-5620922	FALSE	2.029181465815404e-8	7.692679113105499	23	34	6	10842	P48643,P78371,P50991,P17987,P49368,P50990
REAC	HSF1-dependent transactivation	REAC:R-HSA-3371571	FALSE	2.6995793812855776e-8	7.568703897550983	24	34	6	10842	P07900,P08238,P11142,Q02790,P0DMV8,P54652
REAC	Cellular response to heat stress	REAC:R-HSA-3371556	FALSE	6.63225398749173e-8	7.178338850483418	87	34	8	10842	P07900,P08238,P11142,Q02790,P0DMV8,O95816,P54652,P34932
REAC	RHOBTB2 GTPase cycle	REAC:R-HSA-9013418	FALSE	0.000002521338382751936	5.59836886479556	23	34	5	10842	P07900,P40227,P78371,Q99832,P08238
REAC	Cilium Assembly	REAC:R-HSA-5617833	FALSE	0.000002656436991595762	5.575700480724242	201	34	9	10842	P07900,P48643,P78371,P50991,P17987,P49368,P50990,P07437,Q9BQE3
REAC	Cargo trafficking to the periciliary membrane	REAC:R-HSA-5620920	FALSE	0.000003402023036304441	5.468262749951542	51	34	6	10842	P48643,P78371,P50991,P17987,P49368,P50990
REAC	RHOBTB GTPase Cycle	REAC:R-HSA-9706574	FALSE	0.0000236816249171585	4.625588501765657	35	34	5	10842	P07900,P40227,P78371,Q99832,P08238
REAC	Organelle biogenesis and maintenance	REAC:R-HSA-1852241	FALSE	0.00006887408385672268	4.161944164962172	293	34	9	10842	P07900,P48643,P78371,P50991,P17987,P49368,P50990,P07437,Q9BQE3
REAC	Regulation of HSF1-mediated heat shock response	REAC:R-HSA-3371453	FALSE	0.0006559117241724979	3.1831546061799685	67	34	5	10842	P11142,P0DMV8,O95816,P54652,P34932
REAC	mRNA decay by 5' to 3' exoribonuclease	REAC:R-HSA-430039	FALSE	0.004369115890839309	2.3596064354725104	15	34	3	10842	Q8IZD4,Q96F86,Q9NPI6
REAC	Cellular responses to stress	REAC:R-HSA-2262752	FALSE	0.005364644302163116	2.270459068242097	780	34	11	10842	P07900,P08238,P31689,P11142,Q02790,P0DMV8,O95816,O60884,Q9BQE3,P54652,P34932
REAC	Cellular responses to stimuli	REAC:R-HSA-8953897	FALSE	0.006346771362452079	2.19744714652832	794	34	11	10842	P07900,P08238,P31689,P11142,Q02790,P0DMV8,O95816,O60884,Q9BQE3,P54652,P34932
REAC	Chaperone Mediated Autophagy	REAC:R-HSA-9613829	FALSE	0.014567390120581482	1.8366182490370304	22	34	3	10842	P07900,P08238,P11142
REAC	Neutrophil degranulation	REAC:R-HSA-6798695	FALSE	0.030093191596364022	1.5215317498077998	476	34	8	10842	P07900,P78371,P50990,P08238,P11142,P0DMV8,P07437,P04264
REAC	Uptake and function of diphtheria toxin	REAC:R-HSA-5336415	FALSE	0.049672735619598736	1.3038819215070787	6	34	2	10842	P07900,P08238

## Sheet: gProfiler Common
source	term_name	term_id	highlighted	adjusted_p_value	negative_log10_of_adjusted_p_value	term_size	query_size	intersection_size	effective_domain_size	intersections
GO:MF	cell adhesion molecule binding	GO:0050839	TRUE	1.53609e-11	10.8136	561	32	14	20212	UTRN,DST,GCN1,DSP,CD2AP,TAGLN2,EIF5,EPS15,SEPTIN9,SLK,SHTN1,TLN1,HSPA8,HSPA1A
GO:MF	cadherin binding	GO:0045296	FALSE	7.82895e-10	9.1063	335	32	11	20212	GCN1,CD2AP,TAGLN2,EIF5,EPS15,SEPTIN9,SLK,SHTN1,TLN1,HSPA8,HSPA1A
GO:MF	ATP-dependent protein folding chaperone	GO:0140662	TRUE	5.93833e-05	4.22634	31	32	4	20212	HSP90AA1,TCP1,HSPA8,HSPA1A
GO:MF	actin binding	GO:0003779	TRUE	0.00012459	3.90452	443	32	8	20212	UTRN,DST,DIAPH1,TAGLN2,EPB41,RAI14,SHTN1,TLN1
GO:MF	protein-containing complex binding	GO:0044877	TRUE	0.000404072	3.39354	1752	32	13	20212	UTRN,DST,GEMIN5,GCN1,STAT3,TAGLN2,EPB41,SIN3B,SHTN1,TLN1,HSP90AA1,SIRT2,HSPA8
GO:MF	cytoskeletal protein binding	GO:0008092	FALSE	0.000765805	3.11588	1002	32	10	20212	UTRN,DST,DIAPH1,TAGLN2,EPB41,RAI14,SHTN1,TLN1,SPAG9,HSP90AA1
GO:MF	protein folding chaperone	GO:0044183	FALSE	0.000891182	3.05003	60	32	4	20212	HSP90AA1,TCP1,HSPA8,HSPA1A
GO:MF	RNA binding	GO:0003723	TRUE	0.010146	1.9937	3123	32	15	20212	EIF4G3,GEMIN5,GCN1,DSP,STAT3,DIAPH1,SNRPA1,EIF5,PRKDC,PRRC2C,DYNC1H1,HSP90AA1,TCP1,HSPA8,HSPA1A
GO:MF	unfolded protein binding	GO:0051082	TRUE	0.0110957	1.95484	113	32	4	20212	HSP90AA1,TCP1,HSPA8,HSPA1A
GO:MF	structural constituent of cytoskeleton	GO:0005200	TRUE	0.0110957	1.95484	113	32	4	20212	DSP,CD2AP,EPB41,TLN1
GO:MF	C3HC4-type RING finger domain binding	GO:0055131	FALSE	0.0136397	1.8652	6	32	2	20212	HSPA8,HSPA1A
GO:MF	ATP-dependent protein disaggregase activity	GO:0140545	TRUE	0.0136397	1.8652	6	32	2	20212	HSPA8,HSPA1A
GO:MF	enzyme binding	GO:0019899	FALSE	0.0180536	1.74344	2103	32	12	20212	UTRN,DSP,STAT3,DIAPH1,AKAP12,PRKDC,SPAG9,HSP90AA1,TCP1,SIRT2,HSPA8,HSPA1A
GO:MF	protein binding	GO:0005515	FALSE	0.0188698	1.72423	14838	32	32	20212	UTRN,EIF4G3,DST,GEMIN5,CEP170,GCN1,DSP,ESYT1,STAT3,DIAPH1,SNRPA1,CD2AP,TAGLN2,EPB41,EIF5,SIN3B,EPS15,RAI14,SEPTIN9,SLK,AKAP12,PRKDC,SHTN1,PRRC2C,TLN1,DYNC1H1,SPAG9,HSP90AA1,TCP1,SIRT2,HSPA8,HSPA1A
GO:MF	protein domain specific binding	GO:0019904	FALSE	0.0222497	1.65268	653	32	7	20212	CD2AP,EPS15,PRKDC,TLN1,HSP90AA1,HSPA8,HSPA1A
GO:BP	organelle organization	GO:0006996	TRUE	9.60786e-07	6.01737	3613	31	21	21031	DST,GCN1,DSP,ESYT1,DIAPH1,CD2AP,TAGLN2,EPB41,EIF5,EPS15,SEPTIN9,SLK,PRKDC,SHTN1,PRRC2C,TLN1,DYNC1H1,HSP90AA1,TCP1,SIRT2,HSPA1A
GO:BP	cellular component assembly	GO:0022607	FALSE	0.000855547	3.06776	4684	31	20	21031	DST,GEMIN5,DIAPH1,SNRPA1,CD2AP,EPB41,EIF5,EPS15,SEPTIN9,SLK,PRKDC,SHTN1,PRRC2C,TLN1,DYNC1H1,HSP90AA1,TCP1,SIRT2,HSPA8,HSPA1A
GO:BP	cellular component biogenesis	GO:0044085	FALSE	0.00222534	2.6526	4955	31	20	21031	DST,GEMIN5,DIAPH1,SNRPA1,CD2AP,EPB41,EIF5,EPS15,SEPTIN9,SLK,PRKDC,SHTN1,PRRC2C,TLN1,DYNC1H1,HSP90AA1,TCP1,SIRT2,HSPA8,HSPA1A
GO:BP	cellular component organization	GO:0016043	FALSE	0.00355747	2.44886	8151	31	25	21031	DST,GEMIN5,GCN1,DSP,ESYT1,DIAPH1,SNRPA1,CD2AP,TAGLN2,EPB41,EIF5,EPS15,SEPTIN9,SLK,PRKDC,SHTN1,PRRC2C,TLN1,DYNC1H1,SPAG9,HSP90AA1,TCP1,SIRT2,HSPA8,HSPA1A
GO:BP	supramolecular fiber organization	GO:0097435	FALSE	0.00360423	2.44319	842	31	9	21031	DSP,DIAPH1,CD2AP,TAGLN2,SLK,SHTN1,DYNC1H1,HSPA8,HSPA1A
GO:BP	cellular component organization or biogenesis	GO:0071840	FALSE	0.00613538	2.21216	8361	31	25	21031	DST,GEMIN5,GCN1,DSP,ESYT1,DIAPH1,SNRPA1,CD2AP,TAGLN2,EPB41,EIF5,EPS15,SEPTIN9,SLK,PRKDC,SHTN1,PRRC2C,TLN1,DYNC1H1,SPAG9,HSP90AA1,TCP1,SIRT2,HSPA8,HSPA1A
GO:BP	cytoskeleton organization	GO:0007010	FALSE	0.00881451	2.0548	1512	31	11	21031	DST,DSP,DIAPH1,CD2AP,TAGLN2,EPB41,SLK,SHTN1,TLN1,DYNC1H1,HSPA1A
GO:BP	protein refolding	GO:0042026	TRUE	0.0129389	1.8881	27	31	3	21031	HSP90AA1,HSPA8,HSPA1A
GO:BP	positive regulation of erythrocyte differentiation	GO:0045648	TRUE	0.017906	1.747	30	31	3	21031	STAT3,PRKDC,HSPA1A
GO:BP	regulation of cytoplasmic pattern recognition receptor signaling pathway	GO:0039531	TRUE	0.0259967	1.58508	105	31	4	21031	PRKDC,SIRT2,HSPA8,HSPA1A
GO:BP	regulation of cellular component organization	GO:0051128	FALSE	0.0265432	1.57605	2425	31	13	21031	DIAPH1,CD2AP,SEPTIN9,SLK,SHTN1,TLN1,DYNC1H1,SPAG9,HSP90AA1,TCP1,SIRT2,HSPA8,HSPA1A
GO:CC	cytoskeleton	GO:0005856	TRUE	1.11163e-07	6.95404	2430	32	18	22097	UTRN,DST,CEP170,DSP,DIAPH1,CD2AP,TAGLN2,EPB41,RAI14,SEPTIN9,AKAP12,SHTN1,TLN1,DYNC1H1,SPAG9,TCP1,SIRT2,HSPA1A
GO:CC	cytosol	GO:0005829	TRUE	7.27412e-07	6.13822	5487	32	24	22097	EIF4G3,DST,GEMIN5,CEP170,GCN1,STAT3,DIAPH1,TAGLN2,EPB41,EIF5,EPS15,RAI14,SLK,AKAP12,PRKDC,PRRC2C,TLN1,DYNC1H1,SPAG9,HSP90AA1,TCP1,SIRT2,HSPA8,HSPA1A
GO:CC	intracellular non-membrane-bounded organelle	GO:0043232	FALSE	4.71452e-06	5.32656	6591	32	25	22097	UTRN,EIF4G3,DST,CEP170,GCN1,DSP,STAT3,DIAPH1,CD2AP,TAGLN2,EPB41,SIN3B,RAI14,SEPTIN9,AKAP12,PRKDC,SHTN1,PRRC2C,TLN1,DYNC1H1,SPAG9,TCP1,SIRT2,HSPA8,HSPA1A
GO:CC	non-membrane-bounded organelle	GO:0043228	FALSE	4.73046e-06	5.3251	6592	32	25	22097	UTRN,EIF4G3,DST,CEP170,GCN1,DSP,STAT3,DIAPH1,CD2AP,TAGLN2,EPB41,SIN3B,RAI14,SEPTIN9,AKAP12,PRKDC,SHTN1,PRRC2C,TLN1,DYNC1H1,SPAG9,TCP1,SIRT2,HSPA8,HSPA1A
GO:CC	polymeric cytoskeletal fiber	GO:0099513	FALSE	2.57478e-05	4.58926	807	32	10	22097	DST,CEP170,DSP,DIAPH1,CD2AP,SEPTIN9,SHTN1,DYNC1H1,TCP1,SIRT2
GO:CC	cytoplasm	GO:0005737	FALSE	4.35455e-05	4.36106	12345	32	31	22097	UTRN,EIF4G3,DST,GEMIN5,CEP170,GCN1,DSP,ESYT1,STAT3,DIAPH1,CD2AP,TAGLN2,EPB41,EIF5,SIN3B,EPS15,RAI14,SEPTIN9,SLK,AKAP12,PRKDC,SHTN1,PRRC2C,TLN1,DYNC1H1,SPAG9,HSP90AA1,TCP1,SIRT2,HSPA8,HSPA1A
GO:CC	microtubule cytoskeleton	GO:0015630	FALSE	5.92024e-05	4.22766	1405	32	12	22097	DST,CEP170,DIAPH1,CD2AP,EPB41,SEPTIN9,SHTN1,DYNC1H1,SPAG9,TCP1,SIRT2,HSPA1A
GO:CC	supramolecular fiber	GO:0099512	FALSE	0.000299147	3.52412	1054	32	10	22097	DST,CEP170,DSP,DIAPH1,CD2AP,SEPTIN9,SHTN1,DYNC1H1,TCP1,SIRT2
GO:CC	supramolecular polymer	GO:0099081	FALSE	0.000320335	3.4944	1062	32	10	22097	DST,CEP170,DSP,DIAPH1,CD2AP,SEPTIN9,SHTN1,DYNC1H1,TCP1,SIRT2
GO:CC	supramolecular complex	GO:0099080	FALSE	0.000588783	3.23004	1426	32	11	22097	DST,CEP170,DSP,DIAPH1,CD2AP,SEPTIN9,SHTN1,PRRC2C,DYNC1H1,TCP1,SIRT2
GO:CC	anchoring junction	GO:0070161	TRUE	0.000774592	3.11093	905	32	9	22097	DST,DSP,CD2AP,RAI14,AKAP12,TLN1,SIRT2,HSPA8,HSPA1A
GO:CC	microtubule	GO:0005874	FALSE	0.000914487	3.03882	477	32	7	22097	DST,CEP170,SEPTIN9,SHTN1,DYNC1H1,TCP1,SIRT2
GO:CC	cell cortex	GO:0005938	FALSE	0.00108092	2.96621	314	32	6	22097	DST,EPB41,RAI14,SEPTIN9,AKAP12,DYNC1H1
GO:CC	cell junction	GO:0030054	FALSE	0.00123662	2.90776	2230	32	13	22097	UTRN,DST,DSP,CD2AP,EPB41,EIF5,EPS15,RAI14,AKAP12,TLN1,SIRT2,HSPA8,HSPA1A
GO:CC	ficolin-1-rich granule	GO:0101002	TRUE	0.00131978	2.8795	184	32	5	22097	DSP,DIAPH1,HSP90AA1,HSPA8,HSPA1A
GO:CC	centrosome	GO:0005813	FALSE	0.00141614	2.84889	726	32	8	22097	CEP170,DIAPH1,CD2AP,DYNC1H1,SPAG9,TCP1,SIRT2,HSPA1A
GO:CC	extracellular exosome	GO:0070062	TRUE	0.0041982	2.37694	2109	32	12	22097	UTRN,DSP,CD2AP,TAGLN2,SLK,TLN1,DYNC1H1,SPAG9,HSP90AA1,TCP1,HSPA8,HSPA1A
GO:CC	extracellular vesicle	GO:1903561	FALSE	0.00470713	2.32724	2133	32	12	22097	UTRN,DSP,CD2AP,TAGLN2,SLK,TLN1,DYNC1H1,SPAG9,HSP90AA1,TCP1,HSPA8,HSPA1A
GO:CC	extracellular organelle	GO:0043230	FALSE	0.00472946	2.32519	2134	32	12	22097	UTRN,DSP,CD2AP,TAGLN2,SLK,TLN1,DYNC1H1,SPAG9,HSP90AA1,TCP1,HSPA8,HSPA1A
GO:CC	extracellular membrane-bounded organelle	GO:0065010	FALSE	0.00472946	2.32519	2134	32	12	22097	UTRN,DSP,CD2AP,TAGLN2,SLK,TLN1,DYNC1H1,SPAG9,HSP90AA1,TCP1,HSPA8,HSPA1A
GO:CC	microtubule organizing center	GO:0005815	FALSE	0.00504467	2.29717	865	32	8	22097	CEP170,DIAPH1,CD2AP,DYNC1H1,SPAG9,TCP1,SIRT2,HSPA1A
GO:CC	cell leading edge	GO:0031252	TRUE	0.00617277	2.20952	427	32	6	22097	DST,DIAPH1,CD2AP,SLK,SHTN1,TLN1
GO:CC	secretory granule	GO:0030141	FALSE	0.00649129	2.18767	896	32	8	22097	DSP,DIAPH1,DYNC1H1,SPAG9,HSP90AA1,TCP1,HSPA8,HSPA1A
GO:CC	axon	GO:0030424	TRUE	0.0071961	2.1429	656	32	7	22097	DST,CD2AP,SHTN1,DYNC1H1,HSP90AA1,SIRT2,HSPA8
GO:CC	plasma membrane bounded cell projection	GO:0120025	TRUE	0.00906373	2.04269	2277	32	12	22097	UTRN,DST,CEP170,DIAPH1,CD2AP,SEPTIN9,SHTN1,TLN1,DYNC1H1,HSP90AA1,SIRT2,HSPA8
GO:CC	basal plasma membrane	GO:0009925	TRUE	0.0101203	1.99481	281	32	5	22097	DST,DSP,EPB41,EPS15,HSP90AA1
GO:CC	basal part of cell	GO:0045178	FALSE	0.0137984	1.86017	300	32	5	22097	DST,DSP,EPB41,EPS15,HSP90AA1
GO:CC	cell projection	GO:0042995	FALSE	0.0145805	1.83623	2389	32	12	22097	UTRN,DST,CEP170,DIAPH1,CD2AP,SEPTIN9,SHTN1,TLN1,DYNC1H1,HSP90AA1,SIRT2,HSPA8
GO:CC	perinuclear region of cytoplasm	GO:0048471	FALSE	0.0149094	1.82654	736	32	7	22097	SEPTIN9,SLK,SHTN1,SPAG9,HSP90AA1,SIRT2,HSPA1A
GO:CC	actin cytoskeleton	GO:0015629	FALSE	0.0174784	1.7575	515	32	6	22097	DST,DIAPH1,CD2AP,TAGLN2,RAI14,SEPTIN9
GO:CC	secretory vesicle	GO:0099503	FALSE	0.0225594	1.64667	1069	32	8	22097	DSP,DIAPH1,DYNC1H1,SPAG9,HSP90AA1,TCP1,HSPA8,HSPA1A
GO:CC	vesicle	GO:0031982	FALSE	0.0374046	1.42707	4004	32	15	22097	UTRN,DST,DSP,DIAPH1,CD2AP,TAGLN2,EPS15,SLK,TLN1,DYNC1H1,SPAG9,HSP90AA1,TCP1,HSPA8,HSPA1A
KEGG	Antigen processing and presentation	KEGG:04612	FALSE	0.0167896	1.77496	69	16	3	8484	HSP90AA1,HSPA8,HSPA1A
KEGG	Lipid and atherosclerosis	KEGG:05417	FALSE	0.0354487	1.4504	214	16	4	8484	STAT3,HSP90AA1,HSPA8,HSPA1A
REAC	Attenuation phase	REAC:R-HSA-3371568	FALSE	0.00180052	2.7446	14	28	3	10842	HSP90AA1,HSPA8,HSPA1A
REAC	HSP90 chaperone cycle for steroid hormone receptors (SHR) in the presence of ligand	REAC:R-HSA-3371497	FALSE	0.00418128	2.37869	57	28	4	10842	DYNC1H1,HSP90AA1,HSPA8,HSPA1A
REAC	HSF1-dependent transactivation	REAC:R-HSA-3371571	FALSE	0.00983994	2.00701	24	28	3	10842	HSP90AA1,HSPA8,HSPA1A
REAC	RHO GTPase cycle	REAC:R-HSA-9012999	FALSE	0.036169	1.44166	449	28	7	10842	DST,DSP,ESYT1,DIAPH1,SLK,AKAP12,HSP90AA1

## Sheet: gProfiler compensation
BioID reduced and RNA seq increased			source	term_name	term_id	highlighted	adjusted_p_value	negative_log10_of_adjusted_p_value	term_size	query_size	intersection_size	effective_domain_size	intersections
UTRN			GO:MF	cell adhesion molecule binding	GO:0050839	TRUE	3.05274e-06	5.51531	561	18	8	20212	UTRN,DST,GCN1,DSP,TAGLN2,SEPTIN9,SLK,TLN1
EIF4G3			GO:MF	actin binding	GO:0003779	TRUE	1.59202e-05	4.79805	443	18	7	20212	UTRN,DST,DIAPH1,TAGLN2,EPB41,RAI14,TLN1
DST			GO:MF	cadherin binding	GO:0045296	FALSE	0.00231668	2.63513	335	18	5	20212	GCN1,TAGLN2,SEPTIN9,SLK,TLN1
GCN1			GO:MF	cytoskeletal protein binding	GO:0008092	FALSE	0.0037673	2.42397	1002	18	7	20212	UTRN,DST,DIAPH1,TAGLN2,EPB41,RAI14,TLN1
DSP			GO:MF	vinculin binding	GO:0017166	FALSE	0.0130794	1.88341	12	18	2	20212	UTRN,TLN1
ESYT1			GO:MF	structural constituent of cytoskeleton	GO:0005200	TRUE	0.0347339	1.45925	113	18	3	20212	DSP,EPB41,TLN1
STAT3			GO:BP	organelle organization	GO:0006996	TRUE	0.00674214	2.1712	3613	18	12	21031	DST,GCN1,DSP,ESYT1,DIAPH1,TAGLN2,EPB41,SEPTIN9,SLK,PRKDC,PRRC2C,TLN1
DIAPH1			GO:CC	intracellular non-membrane-bounded organelle	GO:0043232	TRUE	0.000607324	3.21658	6591	18	15	22097	UTRN,EIF4G3,DST,GCN1,DSP,STAT3,DIAPH1,TAGLN2,EPB41,RAI14,SEPTIN9,AKAP12,PRKDC,PRRC2C,TLN1
SNRPA1			GO:CC	non-membrane-bounded organelle	GO:0043228	FALSE	0.000608602	3.21567	6592	18	15	22097	UTRN,EIF4G3,DST,GCN1,DSP,STAT3,DIAPH1,TAGLN2,EPB41,RAI14,SEPTIN9,AKAP12,PRKDC,PRRC2C,TLN1
TAGLN2			GO:CC	cell cortex	GO:0005938	TRUE	0.000629772	3.20082	314	18	5	22097	DST,EPB41,RAI14,SEPTIN9,AKAP12
EPB41			GO:CC	cytoskeleton	GO:0005856	FALSE	0.000735188	3.1336	2430	18	10	22097	UTRN,DST,DSP,DIAPH1,TAGLN2,EPB41,RAI14,SEPTIN9,AKAP12,TLN1
RAI14			GO:CC	cytosol	GO:0005829	TRUE	0.00479005	2.31966	5487	18	13	22097	EIF4G3,DST,GCN1,STAT3,DIAPH1,TAGLN2,EPB41,RAI14,SLK,AKAP12,PRKDC,PRRC2C,TLN1
SEPTIN9			GO:CC	contractile actin filament bundle	GO:0097517	FALSE	0.00678706	2.16832	86	18	3	22097	DST,RAI14,SEPTIN9
SLK			GO:CC	stress fiber	GO:0001725	FALSE	0.00678706	2.16832	86	18	3	22097	DST,RAI14,SEPTIN9
AKAP12			GO:CC	actin cytoskeleton	GO:0015629	FALSE	0.00685118	2.16423	515	18	5	22097	DST,DIAPH1,TAGLN2,RAI14,SEPTIN9
PRKDC			GO:CC	actomyosin	GO:0042641	FALSE	0.00857528	2.06675	93	18	3	22097	DST,RAI14,SEPTIN9
PRRC2C			GO:CC	actin filament bundle	GO:0032432	FALSE	0.00913751	2.03917	95	18	3	22097	DST,RAI14,SEPTIN9
TLN1			REAC	RHO GTPase cycle	REAC:R-HSA-9012999	FALSE	0.00547874	2.26132	449	15	6	10842	DST,DSP,ESYT1,DIAPH1,SLK,AKAP12
			REAC	RHOF GTPase cycle	REAC:R-HSA-9035034	FALSE	0.00734983	2.13372	42	15	3	10842	ESYT1,DIAPH1,AKAP12
			REAC	RHOD GTPase cycle	REAC:R-HSA-9013405	FALSE	0.0140319	1.85288	52	15	3	10842	ESYT1,DIAPH1,AKAP12
